# Supplementary material for: COVID-19-specific transcriptomic signature detectable in blood across multiple cohorts
Source: Front Genet. 2022 Aug 5;13:929887. doi: 10.3389/fgene.2022.929887 (PMC9388772; doi:10.3389/fgene.2022.929887)
Supplement: Supplementary file 1 [file Table2.XLSX]

## Sheet: COVID-19_Specific_Genes
GroupID	Category	Term	Description	LogP	Log(q-value)	InTerm_InList	Genes	Symbols
1_Summary	GO Biological Processes	GO:0006958	complement activation, classical pathway	-58.3273	-53.9679	40/141	1191,3493,3500,3502,3503,3507,3514,3538,3539,28299,28385,28388,28392,28394,28395,28409,28420,28423,28434,28439,28442,28444,28452,28467,28468,28526,28778,28793,28797,28809,28813,28815,28817,28822,28823,28908,28912,28913,28938,28940,2921,3934,5196,5450,8349,8970,608,23495,28774,28784,28803,28804,28882,28923,28935,28942,5806,81567,2017,6678,9212,1026,51237,2069,91624,3674,7056,90952,5996,5154,9935	CLU,IGHA1,IGHG1,IGHG3,IGHG4,IGHM,IGKC,IGLC2,IGLC3,IGKV1-5,IGHV6-1,IGHV5-51,IGHV4-59,IGHV4-39,IGHV4-34,IGHV3-73,IGHV3-53,IGHV3-49,IGHV3-33,IGHV3-30,IGHV3-23,IGHV3-21,IGHV3-7,IGHV1-24,IGHV1-18,TRDC,IGLV6-57,IGLV3-25,IGLV3-19,IGLV3-1,IGLV2-23,IGLV2-14,IGLV2-8,IGLV1-47,IGLV1-44,IGKV4-1,IGKV3-20,IGKV3-15,IGKV1-16,IGKV1-12,CXCL3,LCN2,PF4,POU2AF1,H2BC21,H2BC11,TNFRSF17,TNFRSF13B,IGLV8-61,IGLV4-69,IGLV3-…
1_Member	GO Biological Processes	GO:0006958	complement activation, classical pathway	-58.3273	-53.9679	40/141	1191,3493,3500,3502,3503,3507,3514,3538,3539,28299,28385,28388,28392,28394,28395,28409,28420,28423,28434,28439,28442,28444,28452,28467,28468,28526,28778,28793,28797,28809,28813,28815,28817,28822,28823,28908,28912,28913,28938,28940	CLU,IGHA1,IGHG1,IGHG3,IGHG4,IGHM,IGKC,IGLC2,IGLC3,IGKV1-5,IGHV6-1,IGHV5-51,IGHV4-59,IGHV4-39,IGHV4-34,IGHV3-73,IGHV3-53,IGHV3-49,IGHV3-33,IGHV3-30,IGHV3-23,IGHV3-21,IGHV3-7,IGHV1-24,IGHV1-18,TRDC,IGLV6-57,IGLV3-25,IGLV3-19,IGLV3-1,IGLV2-23,IGLV2-14,IGLV2-8,IGLV1-47,IGLV1-44,IGKV4-1,IGKV3-20,IGKV3-15,IGKV1-16,IGKV1-12
1_Member	GO Biological Processes	GO:0002455	humoral immune response mediated by circulating immunoglobulin	-56.3133	-52.2549	40/156	1191,3493,3500,3502,3503,3507,3514,3538,3539,28299,28385,28388,28392,28394,28395,28409,28420,28423,28434,28439,28442,28444,28452,28467,28468,28526,28778,28793,28797,28809,28813,28815,28817,28822,28823,28908,28912,28913,28938,28940	CLU,IGHA1,IGHG1,IGHG3,IGHG4,IGHM,IGKC,IGLC2,IGLC3,IGKV1-5,IGHV6-1,IGHV5-51,IGHV4-59,IGHV4-39,IGHV4-34,IGHV3-73,IGHV3-53,IGHV3-49,IGHV3-33,IGHV3-30,IGHV3-23,IGHV3-21,IGHV3-7,IGHV1-24,IGHV1-18,TRDC,IGLV6-57,IGLV3-25,IGLV3-19,IGLV3-1,IGLV2-23,IGLV2-14,IGLV2-8,IGLV1-47,IGLV1-44,IGKV4-1,IGKV3-20,IGKV3-15,IGKV1-16,IGKV1-12
1_Member	GO Biological Processes	GO:0006956	complement activation	-53.6294	-49.7471	40/179	1191,3493,3500,3502,3503,3507,3514,3538,3539,28299,28385,28388,28392,28394,28395,28409,28420,28423,28434,28439,28442,28444,28452,28467,28468,28526,28778,28793,28797,28809,28813,28815,28817,28822,28823,28908,28912,28913,28938,28940	CLU,IGHA1,IGHG1,IGHG3,IGHG4,IGHM,IGKC,IGLC2,IGLC3,IGKV1-5,IGHV6-1,IGHV5-51,IGHV4-59,IGHV4-39,IGHV4-34,IGHV3-73,IGHV3-53,IGHV3-49,IGHV3-33,IGHV3-30,IGHV3-23,IGHV3-21,IGHV3-7,IGHV1-24,IGHV1-18,TRDC,IGLV6-57,IGLV3-25,IGLV3-19,IGLV3-1,IGLV2-23,IGLV2-14,IGLV2-8,IGLV1-47,IGLV1-44,IGKV4-1,IGKV3-20,IGKV3-15,IGKV1-16,IGKV1-12
1_Member	GO Biological Processes	GO:0016064	immunoglobulin mediated immune response	-49.4523	-45.695	40/223	1191,3493,3500,3502,3503,3507,3514,3538,3539,28299,28385,28388,28392,28394,28395,28409,28420,28423,28434,28439,28442,28444,28452,28467,28468,28526,28778,28793,28797,28809,28813,28815,28817,28822,28823,28908,28912,28913,28938,28940	CLU,IGHA1,IGHG1,IGHG3,IGHG4,IGHM,IGKC,IGLC2,IGLC3,IGKV1-5,IGHV6-1,IGHV5-51,IGHV4-59,IGHV4-39,IGHV4-34,IGHV3-73,IGHV3-53,IGHV3-49,IGHV3-33,IGHV3-30,IGHV3-23,IGHV3-21,IGHV3-7,IGHV1-24,IGHV1-18,TRDC,IGLV6-57,IGLV3-25,IGLV3-19,IGLV3-1,IGLV2-23,IGLV2-14,IGLV2-8,IGLV1-47,IGLV1-44,IGKV4-1,IGKV3-20,IGKV3-15,IGKV1-16,IGKV1-12
1_Member	GO Biological Processes	GO:0019724	B cell mediated immunity	-49.2023	-45.5418	40/226	1191,3493,3500,3502,3503,3507,3514,3538,3539,28299,28385,28388,28392,28394,28395,28409,28420,28423,28434,28439,28442,28444,28452,28467,28468,28526,28778,28793,28797,28809,28813,28815,28817,28822,28823,28908,28912,28913,28938,28940	CLU,IGHA1,IGHG1,IGHG3,IGHG4,IGHM,IGKC,IGLC2,IGLC3,IGKV1-5,IGHV6-1,IGHV5-51,IGHV4-59,IGHV4-39,IGHV4-34,IGHV3-73,IGHV3-53,IGHV3-49,IGHV3-33,IGHV3-30,IGHV3-23,IGHV3-21,IGHV3-7,IGHV1-24,IGHV1-18,TRDC,IGLV6-57,IGLV3-25,IGLV3-19,IGLV3-1,IGLV2-23,IGLV2-14,IGLV2-8,IGLV1-47,IGLV1-44,IGKV4-1,IGKV3-20,IGKV3-15,IGKV1-16,IGKV1-12
1_Member	GO Biological Processes	GO:0006959	humoral immune response	-48.8026	-45.2214	46/382	1191,2921,3493,3500,3502,3503,3507,3514,3538,3539,3934,5196,5450,8349,8970,28299,28385,28388,28392,28394,28395,28409,28420,28423,28434,28439,28442,28444,28452,28467,28468,28526,28778,28793,28797,28809,28813,28815,28817,28822,28823,28908,28912,28913,28938,28940	CLU,CXCL3,IGHA1,IGHG1,IGHG3,IGHG4,IGHM,IGKC,IGLC2,IGLC3,LCN2,PF4,POU2AF1,H2BC21,H2BC11,IGKV1-5,IGHV6-1,IGHV5-51,IGHV4-59,IGHV4-39,IGHV4-34,IGHV3-73,IGHV3-53,IGHV3-49,IGHV3-33,IGHV3-30,IGHV3-23,IGHV3-21,IGHV3-7,IGHV1-24,IGHV1-18,TRDC,IGLV6-57,IGLV3-25,IGLV3-19,IGLV3-1,IGLV2-23,IGLV2-14,IGLV2-8,IGLV1-47,IGLV1-44,IGKV4-1,IGKV3-20,IGKV3-15,IGKV1-16,IGKV1-12
1_Member	GO Biological Processes	GO:0030449	regulation of complement activation	-42.0794	-38.5651	30/116	1191,3500,3502,3503,3514,3538,3539,28299,28392,28394,28395,28420,28434,28439,28442,28452,28778,28793,28797,28809,28813,28815,28817,28822,28823,28908,28912,28913,28938,28940	CLU,IGHG1,IGHG3,IGHG4,IGKC,IGLC2,IGLC3,IGKV1-5,IGHV4-59,IGHV4-39,IGHV4-34,IGHV3-53,IGHV3-33,IGHV3-30,IGHV3-23,IGHV3-7,IGLV6-57,IGLV3-25,IGLV3-19,IGLV3-1,IGLV2-23,IGLV2-14,IGLV2-8,IGLV1-47,IGLV1-44,IGKV4-1,IGKV3-20,IGKV3-15,IGKV1-16,IGKV1-12
1_Member	GO Biological Processes	GO:0002250	adaptive immune response	-41.4532	-37.9969	50/713	608,1191,3493,3500,3502,3503,3507,3514,3538,3539,23495,28299,28385,28388,28392,28394,28395,28409,28420,28423,28434,28439,28442,28444,28452,28467,28468,28526,28774,28778,28784,28793,28797,28803,28804,28809,28813,28815,28817,28822,28823,28882,28908,28912,28913,28923,28935,28938,28940,28942	TNFRSF17,CLU,IGHA1,IGHG1,IGHG3,IGHG4,IGHM,IGKC,IGLC2,IGLC3,TNFRSF13B,IGKV1-5,IGHV6-1,IGHV5-51,IGHV4-59,IGHV4-39,IGHV4-34,IGHV3-73,IGHV3-53,IGHV3-49,IGHV3-33,IGHV3-30,IGHV3-23,IGHV3-21,IGHV3-7,IGHV1-24,IGHV1-18,TRDC,IGLV8-61,IGLV6-57,IGLV4-69,IGLV3-25,IGLV3-19,IGLV3-10,IGLV3-9,IGLV3-1,IGLV2-23,IGLV2-14,IGLV2-8,IGLV1-47,IGLV1-44,IGKV2D-29,IGKV4-1,IGKV3-20,IGKV3-15,IGKV2-24,IGKV1-27,IGKV1-16,IGKV1-1…
1_Member	GO Biological Processes	GO:0006909	phagocytosis	-41.1511	-37.7459	41/382	3493,3500,3502,3503,3507,3514,3538,3539,5806,28299,28385,28388,28392,28394,28395,28409,28420,28423,28434,28439,28442,28444,28452,28467,28468,28526,28778,28793,28797,28809,28813,28815,28817,28822,28823,28908,28912,28913,28938,28940,81567	IGHA1,IGHG1,IGHG3,IGHG4,IGHM,IGKC,IGLC2,IGLC3,PTX3,IGKV1-5,IGHV6-1,IGHV5-51,IGHV4-59,IGHV4-39,IGHV4-34,IGHV3-73,IGHV3-53,IGHV3-49,IGHV3-33,IGHV3-30,IGHV3-23,IGHV3-21,IGHV3-7,IGHV1-24,IGHV1-18,TRDC,IGLV6-57,IGLV3-25,IGLV3-19,IGLV3-1,IGLV2-23,IGLV2-14,IGLV2-8,IGLV1-47,IGLV1-44,IGKV4-1,IGKV3-20,IGKV3-15,IGKV1-16,IGKV1-12,TXNDC5
1_Member	GO Biological Processes	GO:0002449	lymphocyte mediated immunity	-40.6701	-37.3107	40/361	1191,3493,3500,3502,3503,3507,3514,3538,3539,28299,28385,28388,28392,28394,28395,28409,28420,28423,28434,28439,28442,28444,28452,28467,28468,28526,28778,28793,28797,28809,28813,28815,28817,28822,28823,28908,28912,28913,28938,28940	CLU,IGHA1,IGHG1,IGHG3,IGHG4,IGHM,IGKC,IGLC2,IGLC3,IGKV1-5,IGHV6-1,IGHV5-51,IGHV4-59,IGHV4-39,IGHV4-34,IGHV3-73,IGHV3-53,IGHV3-49,IGHV3-33,IGHV3-30,IGHV3-23,IGHV3-21,IGHV3-7,IGHV1-24,IGHV1-18,TRDC,IGLV6-57,IGLV3-25,IGLV3-19,IGLV3-1,IGLV2-23,IGLV2-14,IGLV2-8,IGLV1-47,IGLV1-44,IGKV4-1,IGKV3-20,IGKV3-15,IGKV1-16,IGKV1-12
1_Member	GO Biological Processes	GO:0002460	adaptive immune response based on somatic recombination of immune receptors built from immunoglobulin superfamily domains	-40.2807	-36.9627	40/369	1191,3493,3500,3502,3503,3507,3514,3538,3539,28299,28385,28388,28392,28394,28395,28409,28420,28423,28434,28439,28442,28444,28452,28467,28468,28526,28778,28793,28797,28809,28813,28815,28817,28822,28823,28908,28912,28913,28938,28940	CLU,IGHA1,IGHG1,IGHG3,IGHG4,IGHM,IGKC,IGLC2,IGLC3,IGKV1-5,IGHV6-1,IGHV5-51,IGHV4-59,IGHV4-39,IGHV4-34,IGHV3-73,IGHV3-53,IGHV3-49,IGHV3-33,IGHV3-30,IGHV3-23,IGHV3-21,IGHV3-7,IGHV1-24,IGHV1-18,TRDC,IGLV6-57,IGLV3-25,IGLV3-19,IGLV3-1,IGLV2-23,IGLV2-14,IGLV2-8,IGLV1-47,IGLV1-44,IGKV4-1,IGKV3-20,IGKV3-15,IGKV1-16,IGKV1-12
1_Member	GO Biological Processes	GO:0002920	regulation of humoral immune response	-39.4433	-36.1631	30/139	1191,3500,3502,3503,3514,3538,3539,28299,28392,28394,28395,28420,28434,28439,28442,28452,28778,28793,28797,28809,28813,28815,28817,28822,28823,28908,28912,28913,28938,28940	CLU,IGHG1,IGHG3,IGHG4,IGKC,IGLC2,IGLC3,IGKV1-5,IGHV4-59,IGHV4-39,IGHV4-34,IGHV3-53,IGHV3-33,IGHV3-30,IGHV3-23,IGHV3-7,IGLV6-57,IGLV3-25,IGLV3-19,IGLV3-1,IGLV2-23,IGLV2-14,IGLV2-8,IGLV1-47,IGLV1-44,IGKV4-1,IGKV3-20,IGKV3-15,IGKV1-16,IGKV1-12
1_Member	GO Biological Processes	GO:0002433	immune response-regulating cell surface receptor signaling pathway involved in phagocytosis	-37.6408	-34.4275	29/139	3500,3502,3503,3514,3538,3539,28299,28392,28394,28395,28420,28434,28439,28442,28452,28778,28793,28797,28809,28813,28815,28817,28822,28823,28908,28912,28913,28938,28940	IGHG1,IGHG3,IGHG4,IGKC,IGLC2,IGLC3,IGKV1-5,IGHV4-59,IGHV4-39,IGHV4-34,IGHV3-53,IGHV3-33,IGHV3-30,IGHV3-23,IGHV3-7,IGLV6-57,IGLV3-25,IGLV3-19,IGLV3-1,IGLV2-23,IGLV2-14,IGLV2-8,IGLV1-47,IGLV1-44,IGKV4-1,IGKV3-20,IGKV3-15,IGKV1-16,IGKV1-12
1_Member	GO Biological Processes	GO:0038096	Fc-gamma receptor signaling pathway involved in phagocytosis	-37.6408	-34.4275	29/139	3500,3502,3503,3514,3538,3539,28299,28392,28394,28395,28420,28434,28439,28442,28452,28778,28793,28797,28809,28813,28815,28817,28822,28823,28908,28912,28913,28938,28940	IGHG1,IGHG3,IGHG4,IGKC,IGLC2,IGLC3,IGKV1-5,IGHV4-59,IGHV4-39,IGHV4-34,IGHV3-53,IGHV3-33,IGHV3-30,IGHV3-23,IGHV3-7,IGLV6-57,IGLV3-25,IGLV3-19,IGLV3-1,IGLV2-23,IGLV2-14,IGLV2-8,IGLV1-47,IGLV1-44,IGKV4-1,IGKV3-20,IGKV3-15,IGKV1-16,IGKV1-12
1_Member	GO Biological Processes	GO:0038094	Fc-gamma receptor signaling pathway	-37.5417	-34.3584	29/140	3500,3502,3503,3514,3538,3539,28299,28392,28394,28395,28420,28434,28439,28442,28452,28778,28793,28797,28809,28813,28815,28817,28822,28823,28908,28912,28913,28938,28940	IGHG1,IGHG3,IGHG4,IGKC,IGLC2,IGLC3,IGKV1-5,IGHV4-59,IGHV4-39,IGHV4-34,IGHV3-53,IGHV3-33,IGHV3-30,IGHV3-23,IGHV3-7,IGLV6-57,IGLV3-25,IGLV3-19,IGLV3-1,IGLV2-23,IGLV2-14,IGLV2-8,IGLV1-47,IGLV1-44,IGKV4-1,IGKV3-20,IGKV3-15,IGKV1-16,IGKV1-12
1_Member	GO Biological Processes	GO:0002431	Fc receptor mediated stimulatory signaling pathway	-37.0585	-33.9032	29/145	3500,3502,3503,3514,3538,3539,28299,28392,28394,28395,28420,28434,28439,28442,28452,28778,28793,28797,28809,28813,28815,28817,28822,28823,28908,28912,28913,28938,28940	IGHG1,IGHG3,IGHG4,IGKC,IGLC2,IGLC3,IGKV1-5,IGHV4-59,IGHV4-39,IGHV4-34,IGHV3-53,IGHV3-33,IGHV3-30,IGHV3-23,IGHV3-7,IGLV6-57,IGLV3-25,IGLV3-19,IGLV3-1,IGLV2-23,IGLV2-14,IGLV2-8,IGLV1-47,IGLV1-44,IGKV4-1,IGKV3-20,IGKV3-15,IGKV1-16,IGKV1-12
1_Member	GO Biological Processes	GO:0006910	phagocytosis, recognition	-34.8354	-31.7064	25/98	3493,3500,3502,3503,3507,3514,3538,3539,5806,28385,28388,28392,28394,28395,28409,28420,28423,28434,28439,28442,28444,28452,28467,28468,28526	IGHA1,IGHG1,IGHG3,IGHG4,IGHM,IGKC,IGLC2,IGLC3,PTX3,IGHV6-1,IGHV5-51,IGHV4-59,IGHV4-39,IGHV4-34,IGHV3-73,IGHV3-53,IGHV3-49,IGHV3-33,IGHV3-30,IGHV3-23,IGHV3-21,IGHV3-7,IGHV1-24,IGHV1-18,TRDC
1_Member	GO Biological Processes	GO:0002429	immune response-activating cell surface receptor signaling pathway	-34.2779	-31.1972	39/481	3493,3500,3502,3503,3507,3514,3538,3539,28299,28385,28388,28392,28394,28395,28409,28420,28423,28434,28439,28442,28444,28452,28467,28468,28526,28778,28793,28797,28809,28813,28815,28817,28822,28823,28908,28912,28913,28938,28940	IGHA1,IGHG1,IGHG3,IGHG4,IGHM,IGKC,IGLC2,IGLC3,IGKV1-5,IGHV6-1,IGHV5-51,IGHV4-59,IGHV4-39,IGHV4-34,IGHV3-73,IGHV3-53,IGHV3-49,IGHV3-33,IGHV3-30,IGHV3-23,IGHV3-21,IGHV3-7,IGHV1-24,IGHV1-18,TRDC,IGLV6-57,IGLV3-25,IGLV3-19,IGLV3-1,IGLV2-23,IGLV2-14,IGLV2-8,IGLV1-47,IGLV1-44,IGKV4-1,IGKV3-20,IGKV3-15,IGKV1-16,IGKV1-12
1_Member	GO Biological Processes	GO:0002757	immune response-activating signal transduction	-34.2779	-31.1972	39/481	3493,3500,3502,3503,3507,3514,3538,3539,28299,28385,28388,28392,28394,28395,28409,28420,28423,28434,28439,28442,28444,28452,28467,28468,28526,28778,28793,28797,28809,28813,28815,28817,28822,28823,28908,28912,28913,28938,28940	IGHA1,IGHG1,IGHG3,IGHG4,IGHM,IGKC,IGLC2,IGLC3,IGKV1-5,IGHV6-1,IGHV5-51,IGHV4-59,IGHV4-39,IGHV4-34,IGHV3-73,IGHV3-53,IGHV3-49,IGHV3-33,IGHV3-30,IGHV3-23,IGHV3-21,IGHV3-7,IGHV1-24,IGHV1-18,TRDC,IGLV6-57,IGLV3-25,IGLV3-19,IGLV3-1,IGLV2-23,IGLV2-14,IGLV2-8,IGLV1-47,IGLV1-44,IGKV4-1,IGKV3-20,IGKV3-15,IGKV1-16,IGKV1-12
1_Member	GO Biological Processes	GO:0006897	endocytosis	-33.2978	-30.2394	43/684	1191,2017,3493,3500,3502,3503,3507,3514,3538,3539,5806,6678,28299,28385,28388,28392,28394,28395,28409,28420,28423,28434,28439,28442,28444,28452,28467,28468,28526,28778,28793,28797,28809,28813,28815,28817,28822,28823,28908,28912,28913,28938,28940	CLU,CTTN,IGHA1,IGHG1,IGHG3,IGHG4,IGHM,IGKC,IGLC2,IGLC3,PTX3,SPARC,IGKV1-5,IGHV6-1,IGHV5-51,IGHV4-59,IGHV4-39,IGHV4-34,IGHV3-73,IGHV3-53,IGHV3-49,IGHV3-33,IGHV3-30,IGHV3-23,IGHV3-21,IGHV3-7,IGHV1-24,IGHV1-18,TRDC,IGLV6-57,IGLV3-25,IGLV3-19,IGLV3-1,IGLV2-23,IGLV2-14,IGLV2-8,IGLV1-47,IGLV1-44,IGKV4-1,IGKV3-20,IGKV3-15,IGKV1-16,IGKV1-12
1_Member	GO Biological Processes	GO:0002768	immune response-regulating cell surface receptor signaling pathway	-33.1317	-30.0945	39/515	3493,3500,3502,3503,3507,3514,3538,3539,28299,28385,28388,28392,28394,28395,28409,28420,28423,28434,28439,28442,28444,28452,28467,28468,28526,28778,28793,28797,28809,28813,28815,28817,28822,28823,28908,28912,28913,28938,28940	IGHA1,IGHG1,IGHG3,IGHG4,IGHM,IGKC,IGLC2,IGLC3,IGKV1-5,IGHV6-1,IGHV5-51,IGHV4-59,IGHV4-39,IGHV4-34,IGHV3-73,IGHV3-53,IGHV3-49,IGHV3-33,IGHV3-30,IGHV3-23,IGHV3-21,IGHV3-7,IGHV1-24,IGHV1-18,TRDC,IGLV6-57,IGLV3-25,IGLV3-19,IGLV3-1,IGLV2-23,IGLV2-14,IGLV2-8,IGLV1-47,IGLV1-44,IGKV4-1,IGKV3-20,IGKV3-15,IGKV1-16,IGKV1-12
1_Member	GO Biological Processes	GO:0002764	immune response-regulating signaling pathway	-33.0346	-30.0176	39/518	3493,3500,3502,3503,3507,3514,3538,3539,28299,28385,28388,28392,28394,28395,28409,28420,28423,28434,28439,28442,28444,28452,28467,28468,28526,28778,28793,28797,28809,28813,28815,28817,28822,28823,28908,28912,28913,28938,28940	IGHA1,IGHG1,IGHG3,IGHG4,IGHM,IGKC,IGLC2,IGLC3,IGKV1-5,IGHV6-1,IGHV5-51,IGHV4-59,IGHV4-39,IGHV4-34,IGHV3-73,IGHV3-53,IGHV3-49,IGHV3-33,IGHV3-30,IGHV3-23,IGHV3-21,IGHV3-7,IGHV1-24,IGHV1-18,TRDC,IGLV6-57,IGLV3-25,IGLV3-19,IGLV3-1,IGLV2-23,IGLV2-14,IGLV2-8,IGLV1-47,IGLV1-44,IGKV4-1,IGKV3-20,IGKV3-15,IGKV1-16,IGKV1-12
1_Member	GO Biological Processes	GO:0002253	activation of immune response	-32.6286	-29.6309	40/573	1191,3493,3500,3502,3503,3507,3514,3538,3539,28299,28385,28388,28392,28394,28395,28409,28420,28423,28434,28439,28442,28444,28452,28467,28468,28526,28778,28793,28797,28809,28813,28815,28817,28822,28823,28908,28912,28913,28938,28940	CLU,IGHA1,IGHG1,IGHG3,IGHG4,IGHM,IGKC,IGLC2,IGLC3,IGKV1-5,IGHV6-1,IGHV5-51,IGHV4-59,IGHV4-39,IGHV4-34,IGHV3-73,IGHV3-53,IGHV3-49,IGHV3-33,IGHV3-30,IGHV3-23,IGHV3-21,IGHV3-7,IGHV1-24,IGHV1-18,TRDC,IGLV6-57,IGLV3-25,IGLV3-19,IGLV3-1,IGLV2-23,IGLV2-14,IGLV2-8,IGLV1-47,IGLV1-44,IGKV4-1,IGKV3-20,IGKV3-15,IGKV1-16,IGKV1-12
1_Member	GO Biological Processes	GO:0099024	plasma membrane invagination	-30.9989	-28.0197	25/135	3493,3500,3502,3503,3507,3514,3538,3539,9212,28385,28388,28392,28394,28395,28409,28420,28423,28434,28439,28442,28444,28452,28467,28468,28526	IGHA1,IGHG1,IGHG3,IGHG4,IGHM,IGKC,IGLC2,IGLC3,AURKB,IGHV6-1,IGHV5-51,IGHV4-59,IGHV4-39,IGHV4-34,IGHV3-73,IGHV3-53,IGHV3-49,IGHV3-33,IGHV3-30,IGHV3-23,IGHV3-21,IGHV3-7,IGHV1-24,IGHV1-18,TRDC
1_Member	GO Biological Processes	GO:0038093	Fc receptor signaling pathway	-30.3985	-27.4371	29/239	3500,3502,3503,3514,3538,3539,28299,28392,28394,28395,28420,28434,28439,28442,28452,28778,28793,28797,28809,28813,28815,28817,28822,28823,28908,28912,28913,28938,28940	IGHG1,IGHG3,IGHG4,IGKC,IGLC2,IGLC3,IGKV1-5,IGHV4-59,IGHV4-39,IGHV4-34,IGHV3-53,IGHV3-33,IGHV3-30,IGHV3-23,IGHV3-7,IGLV6-57,IGLV3-25,IGLV3-19,IGLV3-1,IGLV2-23,IGLV2-14,IGLV2-8,IGLV1-47,IGLV1-44,IGKV4-1,IGKV3-20,IGKV3-15,IGKV1-16,IGKV1-12
1_Member	GO Biological Processes	GO:0010324	membrane invagination	-30.3274	-27.3829	25/143	3493,3500,3502,3503,3507,3514,3538,3539,9212,28385,28388,28392,28394,28395,28409,28420,28423,28434,28439,28442,28444,28452,28467,28468,28526	IGHA1,IGHG1,IGHG3,IGHG4,IGHM,IGKC,IGLC2,IGLC3,AURKB,IGHV6-1,IGHV5-51,IGHV4-59,IGHV4-39,IGHV4-34,IGHV3-73,IGHV3-53,IGHV3-49,IGHV3-33,IGHV3-30,IGHV3-23,IGHV3-21,IGHV3-7,IGHV1-24,IGHV1-18,TRDC
1_Member	GO Biological Processes	GO:0006911	phagocytosis, engulfment	-30.0717	-27.1437	24/126	3493,3500,3502,3503,3507,3514,3538,3539,28385,28388,28392,28394,28395,28409,28420,28423,28434,28439,28442,28444,28452,28467,28468,28526	IGHA1,IGHG1,IGHG3,IGHG4,IGHM,IGKC,IGLC2,IGLC3,IGHV6-1,IGHV5-51,IGHV4-59,IGHV4-39,IGHV4-34,IGHV3-73,IGHV3-53,IGHV3-49,IGHV3-33,IGHV3-30,IGHV3-23,IGHV3-21,IGHV3-7,IGHV1-24,IGHV1-18,TRDC
1_Member	GO Biological Processes	GO:0038095	Fc-epsilon receptor signaling pathway	-30.0136	-27.1106	26/169	3514,3538,3539,28299,28392,28394,28395,28420,28434,28439,28442,28452,28778,28793,28797,28809,28813,28815,28817,28822,28823,28908,28912,28913,28938,28940	IGKC,IGLC2,IGLC3,IGKV1-5,IGHV4-59,IGHV4-39,IGHV4-34,IGHV3-53,IGHV3-33,IGHV3-30,IGHV3-23,IGHV3-7,IGLV6-57,IGLV3-25,IGLV3-19,IGLV3-1,IGLV2-23,IGLV2-14,IGLV2-8,IGLV1-47,IGLV1-44,IGKV4-1,IGKV3-20,IGKV3-15,IGKV1-16,IGKV1-12
1_Member	GO Biological Processes	GO:0050864	regulation of B cell activation	-30.0077	-27.1106	27/193	1026,3493,3500,3502,3503,3507,3514,3538,3539,23495,28385,28388,28392,28394,28395,28409,28420,28423,28434,28439,28442,28444,28452,28467,28468,28526,51237	CDKN1A,IGHA1,IGHG1,IGHG3,IGHG4,IGHM,IGKC,IGLC2,IGLC3,TNFRSF13B,IGHV6-1,IGHV5-51,IGHV4-59,IGHV4-39,IGHV4-34,IGHV3-73,IGHV3-53,IGHV3-49,IGHV3-33,IGHV3-30,IGHV3-23,IGHV3-21,IGHV3-7,IGHV1-24,IGHV1-18,TRDC,MZB1
1_Member	GO Biological Processes	GO:0050871	positive regulation of B cell activation	-29.7735	-26.8912	25/150	1026,3493,3500,3502,3503,3507,3514,3538,3539,28385,28388,28392,28394,28395,28409,28420,28423,28434,28439,28442,28444,28452,28467,28468,28526	CDKN1A,IGHA1,IGHG1,IGHG3,IGHG4,IGHM,IGKC,IGLC2,IGLC3,IGHV6-1,IGHV5-51,IGHV4-59,IGHV4-39,IGHV4-34,IGHV3-73,IGHV3-53,IGHV3-49,IGHV3-33,IGHV3-30,IGHV3-23,IGHV3-21,IGHV3-7,IGHV1-24,IGHV1-18,TRDC
1_Member	GO Biological Processes	GO:0050853	B cell receptor signaling pathway	-29.3802	-26.5122	24/134	3493,3500,3502,3503,3507,3514,3538,3539,28385,28388,28392,28394,28395,28409,28420,28423,28434,28439,28442,28444,28452,28467,28468,28526	IGHA1,IGHG1,IGHG3,IGHG4,IGHM,IGKC,IGLC2,IGLC3,IGHV6-1,IGHV5-51,IGHV4-59,IGHV4-39,IGHV4-34,IGHV3-73,IGHV3-53,IGHV3-49,IGHV3-33,IGHV3-30,IGHV3-23,IGHV3-21,IGHV3-7,IGHV1-24,IGHV1-18,TRDC
1_Member	GO Biological Processes	GO:0050778	positive regulation of immune response	-29.0175	-26.1632	41/761	1191,2069,3493,3500,3502,3503,3507,3514,3538,3539,28299,28385,28388,28392,28394,28395,28409,28420,28423,28434,28439,28442,28444,28452,28467,28468,28526,28778,28793,28797,28809,28813,28815,28817,28822,28823,28908,28912,28913,28938,28940	CLU,EREG,IGHA1,IGHG1,IGHG3,IGHG4,IGHM,IGKC,IGLC2,IGLC3,IGKV1-5,IGHV6-1,IGHV5-51,IGHV4-59,IGHV4-39,IGHV4-34,IGHV3-73,IGHV3-53,IGHV3-49,IGHV3-33,IGHV3-30,IGHV3-23,IGHV3-21,IGHV3-7,IGHV1-24,IGHV1-18,TRDC,IGLV6-57,IGLV3-25,IGLV3-19,IGLV3-1,IGLV2-23,IGLV2-14,IGLV2-8,IGLV1-47,IGLV1-44,IGKV4-1,IGKV3-20,IGKV3-15,IGKV1-16,IGKV1-12
1_Member	GO Biological Processes	GO:0006898	receptor-mediated endocytosis	-27.5261	-24.6851	30/333	1191,2017,3493,3514,3538,3539,6678,28299,28392,28394,28395,28420,28434,28439,28442,28452,28778,28793,28797,28809,28813,28815,28817,28822,28823,28908,28912,28913,28938,28940	CLU,CTTN,IGHA1,IGKC,IGLC2,IGLC3,SPARC,IGKV1-5,IGHV4-59,IGHV4-39,IGHV4-34,IGHV3-53,IGHV3-33,IGHV3-30,IGHV3-23,IGHV3-7,IGLV6-57,IGLV3-25,IGLV3-19,IGLV3-1,IGLV2-23,IGLV2-14,IGLV2-8,IGLV1-47,IGLV1-44,IGKV4-1,IGKV3-20,IGKV3-15,IGKV1-16,IGKV1-12
1_Member	GO Biological Processes	GO:0008037	cell recognition	-26.2538	-23.4384	26/233	3493,3500,3502,3503,3507,3514,3538,3539,5806,28385,28388,28392,28394,28395,28409,28420,28423,28434,28439,28442,28444,28452,28467,28468,28526,91624	IGHA1,IGHG1,IGHG3,IGHG4,IGHM,IGKC,IGLC2,IGLC3,PTX3,IGHV6-1,IGHV5-51,IGHV4-59,IGHV4-39,IGHV4-34,IGHV3-73,IGHV3-53,IGHV3-49,IGHV3-33,IGHV3-30,IGHV3-23,IGHV3-21,IGHV3-7,IGHV1-24,IGHV1-18,TRDC,NEXN
1_Member	GO Biological Processes	GO:0050900	leukocyte migration	-25.6387	-22.8356	33/511	2921,3493,3507,3514,3538,3539,3674,5196,7056,28299,28392,28394,28395,28420,28434,28439,28442,28452,28778,28793,28797,28809,28813,28815,28817,28822,28823,28908,28912,28913,28938,28940,90952	CXCL3,IGHA1,IGHM,IGKC,IGLC2,IGLC3,ITGA2B,PF4,THBD,IGKV1-5,IGHV4-59,IGHV4-39,IGHV4-34,IGHV3-53,IGHV3-33,IGHV3-30,IGHV3-23,IGHV3-7,IGLV6-57,IGLV3-25,IGLV3-19,IGLV3-1,IGLV2-23,IGLV2-14,IGLV2-8,IGLV1-47,IGLV1-44,IGKV4-1,IGKV3-20,IGKV3-15,IGKV1-16,IGKV1-12,ESAM
1_Member	GO Biological Processes	GO:0042113	B cell activation	-25.0854	-22.2942	28/326	1026,3493,3500,3502,3503,3507,3514,3538,3539,5450,23495,28385,28388,28392,28394,28395,28409,28420,28423,28434,28439,28442,28444,28452,28467,28468,28526,51237	CDKN1A,IGHA1,IGHG1,IGHG3,IGHG4,IGHM,IGKC,IGLC2,IGLC3,POU2AF1,TNFRSF13B,IGHV6-1,IGHV5-51,IGHV4-59,IGHV4-39,IGHV4-34,IGHV3-73,IGHV3-53,IGHV3-49,IGHV3-33,IGHV3-30,IGHV3-23,IGHV3-21,IGHV3-7,IGHV1-24,IGHV1-18,TRDC,MZB1
1_Member	GO Biological Processes	GO:0002697	regulation of immune effector process	-24.4068	-21.6271	31/467	1191,3500,3502,3503,3514,3538,3539,28299,28392,28394,28395,28420,28434,28439,28442,28452,28778,28793,28797,28809,28813,28815,28817,28822,28823,28908,28912,28913,28938,28940,51237	CLU,IGHG1,IGHG3,IGHG4,IGKC,IGLC2,IGLC3,IGKV1-5,IGHV4-59,IGHV4-39,IGHV4-34,IGHV3-53,IGHV3-33,IGHV3-30,IGHV3-23,IGHV3-7,IGLV6-57,IGLV3-25,IGLV3-19,IGLV3-1,IGLV2-23,IGLV2-14,IGLV2-8,IGLV1-47,IGLV1-44,IGKV4-1,IGKV3-20,IGKV3-15,IGKV1-16,IGKV1-12,MZB1
1_Member	GO Biological Processes	GO:0042742	defense response to bacterium	-24.2977	-21.5294	28/348	3493,3500,3502,3503,3507,3514,3538,3539,3934,8349,8970,28385,28388,28392,28394,28395,28409,28420,28423,28434,28439,28442,28444,28452,28467,28468,28526,28912	IGHA1,IGHG1,IGHG3,IGHG4,IGHM,IGKC,IGLC2,IGLC3,LCN2,H2BC21,H2BC11,IGHV6-1,IGHV5-51,IGHV4-59,IGHV4-39,IGHV4-34,IGHV3-73,IGHV3-53,IGHV3-49,IGHV3-33,IGHV3-30,IGHV3-23,IGHV3-21,IGHV3-7,IGHV1-24,IGHV1-18,TRDC,IGKV3-20
1_Member	GO Biological Processes	GO:0009617	response to bacterium	-20.8124	-18.0657	33/728	2921,3493,3500,3502,3503,3507,3514,3538,3539,3934,5196,5996,6678,7056,8349,8970,28385,28388,28392,28394,28395,28409,28420,28423,28434,28439,28442,28444,28452,28467,28468,28526,28912	CXCL3,IGHA1,IGHG1,IGHG3,IGHG4,IGHM,IGKC,IGLC2,IGLC3,LCN2,PF4,RGS1,SPARC,THBD,H2BC21,H2BC11,IGHV6-1,IGHV5-51,IGHV4-59,IGHV4-39,IGHV4-34,IGHV3-73,IGHV3-53,IGHV3-49,IGHV3-33,IGHV3-30,IGHV3-23,IGHV3-21,IGHV3-7,IGHV1-24,IGHV1-18,TRDC,IGKV3-20
1_Member	GO Biological Processes	GO:0051251	positive regulation of lymphocyte activation	-20.2263	-17.4902	25/356	1026,3493,3500,3502,3503,3507,3514,3538,3539,28385,28388,28392,28394,28395,28409,28420,28423,28434,28439,28442,28444,28452,28467,28468,28526	CDKN1A,IGHA1,IGHG1,IGHG3,IGHG4,IGHM,IGKC,IGLC2,IGLC3,IGHV6-1,IGHV5-51,IGHV4-59,IGHV4-39,IGHV4-34,IGHV3-73,IGHV3-53,IGHV3-49,IGHV3-33,IGHV3-30,IGHV3-23,IGHV3-21,IGHV3-7,IGHV1-24,IGHV1-18,TRDC
1_Member	GO Biological Processes	GO:0050851	antigen receptor-mediated signaling pathway	-19.9912	-17.2652	24/323	3493,3500,3502,3503,3507,3514,3538,3539,28385,28388,28392,28394,28395,28409,28420,28423,28434,28439,28442,28444,28452,28467,28468,28526	IGHA1,IGHG1,IGHG3,IGHG4,IGHM,IGKC,IGLC2,IGLC3,IGHV6-1,IGHV5-51,IGHV4-59,IGHV4-39,IGHV4-34,IGHV3-73,IGHV3-53,IGHV3-49,IGHV3-33,IGHV3-30,IGHV3-23,IGHV3-21,IGHV3-7,IGHV1-24,IGHV1-18,TRDC
1_Member	GO Biological Processes	GO:0002696	positive regulation of leukocyte activation	-18.9749	-16.2589	25/401	1026,3493,3500,3502,3503,3507,3514,3538,3539,28385,28388,28392,28394,28395,28409,28420,28423,28434,28439,28442,28444,28452,28467,28468,28526	CDKN1A,IGHA1,IGHG1,IGHG3,IGHG4,IGHM,IGKC,IGLC2,IGLC3,IGHV6-1,IGHV5-51,IGHV4-59,IGHV4-39,IGHV4-34,IGHV3-73,IGHV3-53,IGHV3-49,IGHV3-33,IGHV3-30,IGHV3-23,IGHV3-21,IGHV3-7,IGHV1-24,IGHV1-18,TRDC
1_Member	GO Biological Processes	GO:0051249	regulation of lymphocyte activation	-18.7147	-16.0085	27/508	1026,3493,3500,3502,3503,3507,3514,3538,3539,23495,28385,28388,28392,28394,28395,28409,28420,28423,28434,28439,28442,28444,28452,28467,28468,28526,51237	CDKN1A,IGHA1,IGHG1,IGHG3,IGHG4,IGHM,IGKC,IGLC2,IGLC3,TNFRSF13B,IGHV6-1,IGHV5-51,IGHV4-59,IGHV4-39,IGHV4-34,IGHV3-73,IGHV3-53,IGHV3-49,IGHV3-33,IGHV3-30,IGHV3-23,IGHV3-21,IGHV3-7,IGHV1-24,IGHV1-18,TRDC,MZB1
1_Member	GO Biological Processes	GO:0050867	positive regulation of cell activation	-18.6925	-15.9958	25/412	1026,3493,3500,3502,3503,3507,3514,3538,3539,28385,28388,28392,28394,28395,28409,28420,28423,28434,28439,28442,28444,28452,28467,28468,28526	CDKN1A,IGHA1,IGHG1,IGHG3,IGHG4,IGHM,IGKC,IGLC2,IGLC3,IGHV6-1,IGHV5-51,IGHV4-59,IGHV4-39,IGHV4-34,IGHV3-73,IGHV3-53,IGHV3-49,IGHV3-33,IGHV3-30,IGHV3-23,IGHV3-21,IGHV3-7,IGHV1-24,IGHV1-18,TRDC
1_Member	GO Biological Processes	GO:0050865	regulation of cell activation	-18.3608	-15.6735	29/633	1026,3493,3500,3502,3503,3507,3514,3538,3539,5154,7056,23495,28385,28388,28392,28394,28395,28409,28420,28423,28434,28439,28442,28444,28452,28467,28468,28526,51237	CDKN1A,IGHA1,IGHG1,IGHG3,IGHG4,IGHM,IGKC,IGLC2,IGLC3,PDGFA,THBD,TNFRSF13B,IGHV6-1,IGHV5-51,IGHV4-59,IGHV4-39,IGHV4-34,IGHV3-73,IGHV3-53,IGHV3-49,IGHV3-33,IGHV3-30,IGHV3-23,IGHV3-21,IGHV3-7,IGHV1-24,IGHV1-18,TRDC,MZB1
1_Member	GO Biological Processes	GO:0002694	regulation of leukocyte activation	-16.9948	-14.3166	27/594	1026,3493,3500,3502,3503,3507,3514,3538,3539,23495,28385,28388,28392,28394,28395,28409,28420,28423,28434,28439,28442,28444,28452,28467,28468,28526,51237	CDKN1A,IGHA1,IGHG1,IGHG3,IGHG4,IGHM,IGKC,IGLC2,IGLC3,TNFRSF13B,IGHV6-1,IGHV5-51,IGHV4-59,IGHV4-39,IGHV4-34,IGHV3-73,IGHV3-53,IGHV3-49,IGHV3-33,IGHV3-30,IGHV3-23,IGHV3-21,IGHV3-7,IGHV1-24,IGHV1-18,TRDC,MZB1
1_Member	GO Biological Processes	GO:0046649	lymphocyte activation	-16.3332	-13.664	29/754	1026,3493,3500,3502,3503,3507,3514,3538,3539,5450,9935,23495,28385,28388,28392,28394,28395,28409,28420,28423,28434,28439,28442,28444,28452,28467,28468,28526,51237	CDKN1A,IGHA1,IGHG1,IGHG3,IGHG4,IGHM,IGKC,IGLC2,IGLC3,POU2AF1,MAFB,TNFRSF13B,IGHV6-1,IGHV5-51,IGHV4-59,IGHV4-39,IGHV4-34,IGHV3-73,IGHV3-53,IGHV3-49,IGHV3-33,IGHV3-30,IGHV3-23,IGHV3-21,IGHV3-7,IGHV1-24,IGHV1-18,TRDC,MZB1
2_Summary	GO Biological Processes	GO:0002377	immunoglobulin production	-26.5584	-23.7304	25/199	3514,28299,28774,28778,28784,28793,28797,28803,28804,28809,28813,28815,28817,28822,28823,28882,28908,28912,28913,28923,28935,28938,28940,28942,51237	IGKC,IGKV1-5,IGLV8-61,IGLV6-57,IGLV4-69,IGLV3-25,IGLV3-19,IGLV3-10,IGLV3-9,IGLV3-1,IGLV2-23,IGLV2-14,IGLV2-8,IGLV1-47,IGLV1-44,IGKV2D-29,IGKV4-1,IGKV3-20,IGKV3-15,IGKV2-24,IGKV1-27,IGKV1-16,IGKV1-12,IGKV1-8,MZB1
2_Member	GO Biological Processes	GO:0002377	immunoglobulin production	-26.5584	-23.7304	25/199	3514,28299,28774,28778,28784,28793,28797,28803,28804,28809,28813,28815,28817,28822,28823,28882,28908,28912,28913,28923,28935,28938,28940,28942,51237	IGKC,IGKV1-5,IGLV8-61,IGLV6-57,IGLV4-69,IGLV3-25,IGLV3-19,IGLV3-10,IGLV3-9,IGLV3-1,IGLV2-23,IGLV2-14,IGLV2-8,IGLV1-47,IGLV1-44,IGKV2D-29,IGKV4-1,IGKV3-20,IGKV3-15,IGKV2-24,IGKV1-27,IGKV1-16,IGKV1-12,IGKV1-8,MZB1
2_Member	GO Biological Processes	GO:0002440	production of molecular mediator of immune response	-22.4925	-19.7351	25/288	3514,28299,28774,28778,28784,28793,28797,28803,28804,28809,28813,28815,28817,28822,28823,28882,28908,28912,28913,28923,28935,28938,28940,28942,51237	IGKC,IGKV1-5,IGLV8-61,IGLV6-57,IGLV4-69,IGLV3-25,IGLV3-19,IGLV3-10,IGLV3-9,IGLV3-1,IGLV2-23,IGLV2-14,IGLV2-8,IGLV1-47,IGLV1-44,IGKV2D-29,IGKV4-1,IGKV3-20,IGKV3-15,IGKV2-24,IGKV1-27,IGKV1-16,IGKV1-12,IGKV1-8,MZB1
3_Summary	Reactome Gene Sets	R-HSA-8936459	RUNX1 regulates genes involved in megakaryocyte differentiation and platelet function	-8.61097	-5.95052	9/97	2623,3012,3674,5196,8334,8349,8357,8970,10398,891,1026,1028,4000,4171,5577,7283,9212,11004,81027,113130,7122,8969,2017,374,2069,2791,7273,51203,9935,9497,116984,171558	GATA1,H2AC8,ITGA2B,PF4,H2AC6,H2BC21,H3C10,H2BC11,MYL9,CCNB1,CDKN1A,CDKN1C,LMNA,MCM2,PRKAR2B,TUBG1,AURKB,KIF2C,TUBB1,CDCA5,CLDN5,H2AC11,CTTN,AREG,EREG,GNG11,TTN,NUSAP1,MAFB,SLC4A7,ARAP2,PTCRA
3_Member	Reactome Gene Sets	R-HSA-8936459	RUNX1 regulates genes involved in megakaryocyte differentiation and platelet function	-8.61097	-5.95052	9/97	2623,3012,3674,5196,8334,8349,8357,8970,10398	GATA1,H2AC8,ITGA2B,PF4,H2AC6,H2BC21,H3C10,H2BC11,MYL9
3_Member	Reactome Gene Sets	R-HSA-69278	Cell Cycle, Mitotic	-7.27508	-4.62323	16/561	891,1026,1028,3012,4000,4171,5577,7283,8334,8349,8357,8970,9212,11004,81027,113130	CCNB1,CDKN1A,CDKN1C,H2AC8,LMNA,MCM2,PRKAR2B,TUBG1,H2AC6,H2BC21,H3C10,H2BC11,AURKB,KIF2C,TUBB1,CDCA5
3_Member	Reactome Gene Sets	R-HSA-68886	M Phase	-6.41998	-3.80093	13/418	891,3012,4000,5577,7283,8334,8349,8357,8970,9212,11004,81027,113130	CCNB1,H2AC8,LMNA,PRKAR2B,TUBG1,H2AC6,H2BC21,H3C10,H2BC11,AURKB,KIF2C,TUBB1,CDCA5
3_Member	Reactome Gene Sets	R-HSA-8878171	Transcriptional regulation by RUNX1	-6.20382	-3.59259	10/239	2623,3012,3674,5196,7122,8334,8349,8357,8970,10398	GATA1,H2AC8,ITGA2B,PF4,CLDN5,H2AC6,H2BC21,H3C10,H2BC11,MYL9
3_Member	Reactome Gene Sets	R-HSA-1640170	Cell Cycle	-6.05485	-3.45131	16/692	891,1026,1028,3012,4000,4171,5577,7283,8334,8349,8357,8970,9212,11004,81027,113130	CCNB1,CDKN1A,CDKN1C,H2AC8,LMNA,MCM2,PRKAR2B,TUBG1,H2AC6,H2BC21,H3C10,H2BC11,AURKB,KIF2C,TUBB1,CDCA5
3_Member	Reactome Gene Sets	R-HSA-2299718	Condensation of Prophase Chromosomes	-5.56372	-2.99669	6/74	891,3012,8334,8349,8357,8970	CCNB1,H2AC8,H2AC6,H2BC21,H3C10,H2BC11
3_Member	Reactome Gene Sets	R-HSA-9609690	HCMV Early Events	-5.10111	-2.55461	7/135	3012,8334,8349,8357,8969,8970,81027	H2AC8,H2AC6,H2BC21,H3C10,H2AC11,H2BC11,TUBB1
3_Member	Reactome Gene Sets	R-HSA-9616222	Transcriptional regulation of granulopoiesis	-5.06743	-2.52755	6/90	1026,3012,8334,8349,8357,8970	CDKN1A,H2AC8,H2AC6,H2BC21,H3C10,H2BC11
3_Member	Reactome Gene Sets	R-HSA-195258	RHO GTPase Effectors	-4.9913	-2.45796	10/327	2017,3012,8334,8349,8357,8970,9212,10398,11004,81027	CTTN,H2AC8,H2AC6,H2BC21,H3C10,H2BC11,AURKB,MYL9,KIF2C,TUBB1
3_Member	Reactome Gene Sets	R-HSA-3214815	HDACs deacetylate histones	-4.95844	-2.43679	6/94	3012,8334,8349,8357,8969,8970	H2AC8,H2AC6,H2BC21,H3C10,H2AC11,H2BC11
3_Member	Reactome Gene Sets	R-HSA-68875	Mitotic Prophase	-4.95736	-2.43679	7/142	891,3012,4000,8334,8349,8357,8970	CCNB1,H2AC8,LMNA,H2AC6,H2BC21,H3C10,H2BC11
3_Member	Reactome Gene Sets	R-HSA-5625740	RHO GTPases activate PKNs	-4.93199	-2.42668	6/95	3012,8334,8349,8357,8970,10398	H2AC8,H2AC6,H2BC21,H3C10,H2BC11,MYL9
3_Member	Reactome Gene Sets	R-HSA-9645723	Diseases of programmed cell death	-4.75503	-2.26484	6/102	3012,4000,8334,8349,8357,8970	H2AC8,LMNA,H2AC6,H2BC21,H3C10,H2BC11
3_Member	Reactome Gene Sets	R-HSA-73728	RNA Polymerase I Promoter Opening	-4.67208	-2.19348	5/63	3012,8334,8349,8357,8970	H2AC8,H2AC6,H2BC21,H3C10,H2BC11
3_Member	Reactome Gene Sets	R-HSA-9609646	HCMV Infection	-4.62146	-2.14853	7/160	3012,8334,8349,8357,8969,8970,81027	H2AC8,H2AC6,H2BC21,H3C10,H2AC11,H2BC11,TUBB1
3_Member	Reactome Gene Sets	R-HSA-5334118	DNA methylation	-4.60568	-2.13836	5/65	3012,8334,8349,8357,8970	H2AC8,H2AC6,H2BC21,H3C10,H2BC11
3_Member	Reactome Gene Sets	R-HSA-8939211	ESR-mediated signaling	-4.58401	-2.12222	8/223	374,2069,2791,3012,8334,8349,8357,8970	AREG,EREG,GNG11,H2AC8,H2AC6,H2BC21,H3C10,H2BC11
3_Member	Reactome Gene Sets	R-HSA-5625886	Activated PKN1 stimulates transcription of AR (androgen receptor) regulated genes KLK2 and KLK3	-4.54147	-2.08515	5/67	3012,8334,8349,8357,8970	H2AC8,H2AC6,H2BC21,H3C10,H2BC11
3_Member	Reactome Gene Sets	R-HSA-2559582	Senescence-Associated Secretory Phenotype (SASP)	-4.52424	-2.07331	6/112	1026,3012,8334,8349,8357,8970	CDKN1A,H2AC8,H2AC6,H2BC21,H3C10,H2BC11
3_Member	Reactome Gene Sets	R-HSA-427359	SIRT1 negatively regulates rRNA expression	-4.51015	-2.06455	5/68	3012,8334,8349,8357,8970	H2AC8,H2AC6,H2BC21,H3C10,H2BC11
3_Member	Reactome Gene Sets	R-HSA-9610379	HCMV Late Events	-4.43825	-2.00312	6/116	3012,8334,8349,8357,8969,8970	H2AC8,H2AC6,H2BC21,H3C10,H2AC11,H2BC11
3_Member	Reactome Gene Sets	R-HSA-1500620	Meiosis	-4.39649	-1.96649	6/118	3012,4000,8334,8349,8357,8970	H2AC8,LMNA,H2AC6,H2BC21,H3C10,H2BC11
3_Member	Reactome Gene Sets	R-HSA-212300	PRC2 methylates histones and DNA	-4.36073	-1.94259	5/73	3012,8334,8349,8357,8970	H2AC8,H2AC6,H2BC21,H3C10,H2BC11
3_Member	Reactome Gene Sets	R-HSA-9710421	Defective pyroptosis	-4.36073	-1.94259	5/73	3012,8334,8349,8357,8970	H2AC8,H2AC6,H2BC21,H3C10,H2BC11
3_Member	GO Biological Processes	GO:0006323	DNA packaging	-4.35753	-1.94259	8/240	891,4171,7273,8349,8357,8970,51203,113130	CCNB1,MCM2,TTN,H2BC21,H3C10,H2BC11,NUSAP1,CDCA5
3_Member	Reactome Gene Sets	R-HSA-5617472	Activation of anterior HOX genes in hindbrain development during early embryogenesis	-4.3353	-1.93012	6/121	3012,8334,8349,8357,8970,9935	H2AC8,H2AC6,H2BC21,H3C10,H2BC11,MAFB
3_Member	Reactome Gene Sets	R-HSA-5619507	Activation of HOX genes during differentiation	-4.3353	-1.93012	6/121	3012,8334,8349,8357,8970,9935	H2AC8,H2AC6,H2BC21,H3C10,H2BC11,MAFB
3_Member	KEGG Pathway	ko05034	Alcoholism	-4.29503	-1.89465	7/180	2791,3012,8334,8349,8357,8969,8970	GNG11,H2AC8,H2AC6,H2BC21,H3C10,H2AC11,H2BC11
3_Member	Reactome Gene Sets	R-HSA-427389	ERCC6 (CSB) and EHMT2 (G9a) positively regulate rRNA expression	-4.27635	-1.88072	5/76	3012,8334,8349,8357,8970	H2AC8,H2AC6,H2BC21,H3C10,H2BC11
3_Member	KEGG Pathway	hsa05034	Alcoholism	-4.21986	-1.82893	7/185	2791,3012,8334,8349,8357,8969,8970	GNG11,H2AC8,H2AC6,H2BC21,H3C10,H2AC11,H2BC11
3_Member	Reactome Gene Sets	R-HSA-1221632	Meiotic synapsis	-4.19555	-1.81841	5/79	3012,4000,8334,8349,8970	H2AC8,LMNA,H2AC6,H2BC21,H2BC11
3_Member	Reactome Gene Sets	R-HSA-2559586	DNA Damage/Telomere Stress Induced Senescence	-4.16937	-1.80117	5/80	1026,3012,8334,8349,8970	CDKN1A,H2AC8,H2AC6,H2BC21,H2BC11
3_Member	Reactome Gene Sets	R-HSA-8939236	RUNX1 regulates transcription of genes involved in differentiation of HSCs	-4.16143	-1.79765	6/130	2623,3012,8334,8349,8357,8970	GATA1,H2AC8,H2AC6,H2BC21,H3C10,H2BC11
3_Member	KEGG Pathway	hsa05322	Systemic lupus erythematosus	-4.10646	-1.75564	6/133	3012,8334,8349,8357,8969,8970	H2AC8,H2AC6,H2BC21,H3C10,H2AC11,H2BC11
3_Member	KEGG Pathway	ko05322	Systemic lupus erythematosus	-4.10646	-1.75564	6/133	3012,8334,8349,8357,8969,8970	H2AC8,H2AC6,H2BC21,H3C10,H2AC11,H2BC11
3_Member	Reactome Gene Sets	R-HSA-912446	Meiotic recombination	-4.01944	-1.68533	5/86	3012,8334,8349,8357,8970	H2AC8,H2AC6,H2BC21,H3C10,H2BC11
3_Member	Reactome Gene Sets	R-HSA-3214847	HATs acetylate histones	-3.94955	-1.63935	6/142	3012,8334,8349,8357,8969,8970	H2AC8,H2AC6,H2BC21,H3C10,H2AC11,H2BC11
3_Member	Reactome Gene Sets	R-HSA-1474165	Reproduction	-3.93281	-1.62647	6/143	3012,4000,8334,8349,8357,8970	H2AC8,LMNA,H2AC6,H2BC21,H3C10,H2BC11
3_Member	Reactome Gene Sets	R-HSA-201722	Formation of the beta-catenin:TCF transactivating complex	-3.90305	-1.61182	5/91	3012,8334,8349,8357,8970	H2AC8,H2AC6,H2BC21,H3C10,H2BC11
3_Member	Reactome Gene Sets	R-HSA-5250924	B-WICH complex positively regulates rRNA expression	-3.90305	-1.61182	5/91	3012,8334,8349,8357,8970	H2AC8,H2AC6,H2BC21,H3C10,H2BC11
3_Member	Reactome Gene Sets	R-HSA-73772	RNA Polymerase I Promoter Escape	-3.90305	-1.61182	5/91	3012,8334,8349,8357,8970	H2AC8,H2AC6,H2BC21,H3C10,H2BC11
3_Member	Reactome Gene Sets	R-HSA-1912408	Pre-NOTCH Transcription and Translation	-3.85846	-1.57092	5/93	3012,8334,8349,8357,8970	H2AC8,H2AC6,H2BC21,H3C10,H2BC11
3_Member	Reactome Gene Sets	R-HSA-171306	Packaging Of Telomere Ends	-3.77668	-1.4928	4/52	3012,8334,8349,8970	H2AC8,H2AC6,H2BC21,H2BC11
3_Member	Reactome Gene Sets	R-HSA-9006931	Signaling by Nuclear Receptors	-3.69707	-1.42043	8/299	374,2069,2791,3012,8334,8349,8357,8970	AREG,EREG,GNG11,H2AC8,H2AC6,H2BC21,H3C10,H2BC11
3_Member	Reactome Gene Sets	R-HSA-110330	Recognition and association of DNA glycosylase with site containing an affected purine	-3.65131	-1.38532	4/56	3012,8334,8349,8970	H2AC8,H2AC6,H2BC21,H2BC11
3_Member	Reactome Gene Sets	R-HSA-110331	Cleavage of the damaged purine	-3.65131	-1.38532	4/56	3012,8334,8349,8970	H2AC8,H2AC6,H2BC21,H2BC11
3_Member	Reactome Gene Sets	R-HSA-73927	Depurination	-3.65131	-1.38532	4/56	3012,8334,8349,8970	H2AC8,H2AC6,H2BC21,H2BC11
3_Member	Reactome Gene Sets	R-HSA-5250913	Positive epigenetic regulation of rRNA expression	-3.59233	-1.33328	5/106	3012,8334,8349,8357,8970	H2AC8,H2AC6,H2BC21,H3C10,H2BC11
3_Member	Reactome Gene Sets	R-HSA-5578749	Transcriptional regulation by small RNAs	-3.59233	-1.33328	5/106	3012,8334,8349,8357,8970	H2AC8,H2AC6,H2BC21,H3C10,H2BC11
3_Member	Reactome Gene Sets	R-HSA-427413	NoRC negatively regulates rRNA expression	-3.57338	-1.31777	5/107	3012,8334,8349,8357,8970	H2AC8,H2AC6,H2BC21,H3C10,H2BC11
3_Member	Reactome Gene Sets	R-HSA-1912422	Pre-NOTCH Expression and Processing	-3.53608	-1.28387	5/109	3012,8334,8349,8357,8970	H2AC8,H2AC6,H2BC21,H3C10,H2BC11
3_Member	Reactome Gene Sets	R-HSA-5250941	Negative epigenetic regulation of rRNA expression	-3.51771	-1.27556	5/110	3012,8334,8349,8357,8970	H2AC8,H2AC6,H2BC21,H3C10,H2BC11
3_Member	Reactome Gene Sets	R-HSA-73854	RNA Polymerase I Promoter Clearance	-3.51771	-1.27556	5/110	3012,8334,8349,8357,8970	H2AC8,H2AC6,H2BC21,H3C10,H2BC11
3_Member	Reactome Gene Sets	R-HSA-110328	Recognition and association of DNA glycosylase with site containing an affected pyrimidine	-3.50767	-1.27535	4/61	3012,8334,8349,8970	H2AC8,H2AC6,H2BC21,H2BC11
3_Member	Reactome Gene Sets	R-HSA-110329	Cleavage of the damaged pyrimidine	-3.50767	-1.27535	4/61	3012,8334,8349,8970	H2AC8,H2AC6,H2BC21,H2BC11
3_Member	Reactome Gene Sets	R-HSA-73928	Depyrimidination	-3.50767	-1.27535	4/61	3012,8334,8349,8970	H2AC8,H2AC6,H2BC21,H2BC11
3_Member	Reactome Gene Sets	R-HSA-977225	Amyloid fiber formation	-3.49953	-1.27044	5/111	3012,8334,8349,8357,8970	H2AC8,H2AC6,H2BC21,H3C10,H2BC11
3_Member	Reactome Gene Sets	R-HSA-73864	RNA Polymerase I Transcription	-3.48153	-1.25565	5/112	3012,8334,8349,8357,8970	H2AC8,H2AC6,H2BC21,H3C10,H2BC11
3_Member	Reactome Gene Sets	R-HSA-73929	Base-Excision Repair, AP Site Formation	-3.45377	-1.23107	4/63	3012,8334,8349,8970	H2AC8,H2AC6,H2BC21,H2BC11
3_Member	Reactome Gene Sets	R-HSA-194315	Signaling by Rho GTPases	-3.42393	-1.20753	12/703	2017,3012,8334,8349,8357,8970,9212,9497,10398,11004,81027,116984	CTTN,H2AC8,H2AC6,H2BC21,H3C10,H2BC11,AURKB,SLC4A7,MYL9,KIF2C,TUBB1,ARAP2
3_Member	Reactome Gene Sets	R-HSA-9716542	Signaling by Rho GTPases, Miro GTPases and RHOBTB3	-3.33698	-1.12985	12/719	2017,3012,8334,8349,8357,8970,9212,9497,10398,11004,81027,116984	CTTN,H2AC8,H2AC6,H2BC21,H3C10,H2BC11,AURKB,SLC4A7,MYL9,KIF2C,TUBB1,ARAP2
3_Member	Reactome Gene Sets	R-HSA-9670095	Inhibition of DNA recombination at telomere	-3.32682	-1.12274	4/68	3012,8334,8349,8970	H2AC8,H2AC6,H2BC21,H2BC11
3_Member	Reactome Gene Sets	R-HSA-2559580	Oxidative Stress Induced Senescence	-3.26277	-1.07362	5/125	3012,8334,8349,8357,8970	H2AC8,H2AC6,H2BC21,H3C10,H2BC11
3_Member	GO Biological Processes	GO:0071103	DNA conformation change	-3.22552	-1.04219	8/352	891,4171,7273,8349,8357,8970,51203,113130	CCNB1,MCM2,TTN,H2BC21,H3C10,H2BC11,NUSAP1,CDCA5
3_Member	Reactome Gene Sets	R-HSA-606279	Deposition of new CENPA-containing nucleosomes at the centromere	-3.18737	-1.01172	4/74	3012,8334,8349,8970	H2AC8,H2AC6,H2BC21,H2BC11
3_Member	Reactome Gene Sets	R-HSA-774815	Nucleosome assembly	-3.18737	-1.01172	4/74	3012,8334,8349,8970	H2AC8,H2AC6,H2BC21,H2BC11
3_Member	Reactome Gene Sets	R-HSA-2559583	Cellular Senescence	-3.18645	-1.01172	6/197	1026,3012,8334,8349,8357,8970	CDKN1A,H2AC8,H2AC6,H2BC21,H3C10,H2BC11
3_Member	Reactome Gene Sets	R-HSA-3214858	RMTs methylate histone arginines	-3.08036	-0.919595	4/79	3012,8334,8357,8969	H2AC8,H2AC6,H3C10,H2AC11
3_Member	Reactome Gene Sets	R-HSA-211000	Gene Silencing by RNA	-3.06839	-0.913088	5/138	3012,8334,8349,8357,8970	H2AC8,H2AC6,H2BC21,H3C10,H2BC11
3_Member	Reactome Gene Sets	R-HSA-5689901	Metalloprotease DUBs	-3.00507	-0.857836	3/37	3012,8334,8969	H2AC8,H2AC6,H2AC11
3_Member	Reactome Gene Sets	R-HSA-69620	Cell Cycle Checkpoints	-3.00008	-0.855511	7/294	891,1026,4171,8349,8970,9212,11004	CCNB1,CDKN1A,MCM2,H2BC21,H2BC11,AURKB,KIF2C
3_Member	Reactome Gene Sets	R-HSA-212165	Epigenetic regulation of gene expression	-2.9196	-0.788065	5/149	3012,8334,8349,8357,8970	H2AC8,H2AC6,H2BC21,H3C10,H2BC11
3_Member	Reactome Gene Sets	R-HSA-9018519	Estrogen-dependent gene expression	-2.9067	-0.777732	5/150	3012,8334,8349,8357,8970	H2AC8,H2AC6,H2BC21,H3C10,H2BC11
3_Member	Reactome Gene Sets	R-HSA-73884	Base Excision Repair	-2.83394	-0.710054	4/92	3012,8334,8349,8970	H2AC8,H2AC6,H2BC21,H2BC11
3_Member	Reactome Gene Sets	R-HSA-157118	Signaling by NOTCH	-2.78302	-0.669116	6/236	3012,8334,8349,8357,8970,171558	H2AC8,H2AC6,H2BC21,H3C10,H2BC11,PTCRA
3_Member	Reactome Gene Sets	R-HSA-157579	Telomere Maintenance	-2.50848	-0.420905	4/113	3012,8334,8349,8970	H2AC8,H2AC6,H2BC21,H2BC11
3_Member	Reactome Gene Sets	R-HSA-3247509	Chromatin modifying enzymes	-2.46082	-0.379354	6/274	3012,8334,8349,8357,8969,8970	H2AC8,H2AC6,H2BC21,H3C10,H2AC11,H2BC11
3_Member	Reactome Gene Sets	R-HSA-4839726	Chromatin organization	-2.46082	-0.379354	6/274	3012,8334,8349,8357,8969,8970	H2AC8,H2AC6,H2BC21,H3C10,H2AC11,H2BC11
3_Member	GO Biological Processes	GO:0045814	negative regulation of gene expression, epigenetic	-2.35203	-0.28928	4/125	3012,8334,8357,8969	H2AC8,H2AC6,H3C10,H2AC11
3_Member	Reactome Gene Sets	R-HSA-5689880	Ub-specific processing proteases	-2.1931	-0.157959	5/220	3012,8334,8349,8969,8970	H2AC8,H2AC6,H2BC21,H2AC11,H2BC11
3_Member	Reactome Gene Sets	R-HSA-73886	Chromosome Maintenance	-2.1685	-0.135421	4/141	3012,8334,8349,8970	H2AC8,H2AC6,H2BC21,H2BC11
3_Member	GO Biological Processes	GO:0097549	chromatin organization involved in negative regulation of transcription	-2.15785	-0.128845	4/142	3012,8334,8357,8969	H2AC8,H2AC6,H3C10,H2AC11
3_Member	GO Biological Processes	GO:0006334	nucleosome assembly	-2.12641	-0.103448	4/145	4171,8349,8357,8970	MCM2,H2BC21,H3C10,H2BC11
3_Member	GO Biological Processes	GO:0006342	chromatin silencing	-2.09809	-0.0810943	3/77	3012,8334,8969	H2AC8,H2AC6,H2AC11
3_Member	Reactome Gene Sets	R-HSA-201681	TCF dependent signaling in response to WNT	-2.09086	-0.0758327	5/233	3012,8334,8349,8357,8970	H2AC8,H2AC6,H2BC21,H3C10,H2BC11
3_Member	Reactome Gene Sets	R-HSA-195721	Signaling by WNT	-2.06376	-0.0584548	6/332	2791,3012,8334,8349,8357,8970	GNG11,H2AC8,H2AC6,H2BC21,H3C10,H2BC11
3_Member	GO Biological Processes	GO:0034401	chromatin organization involved in regulation of transcription	-2.0365	-0.0388081	4/154	3012,8334,8357,8969	H2AC8,H2AC6,H3C10,H2AC11
4_Summary	GO Biological Processes	GO:0019730	antimicrobial humoral response	-7.12881	-4.4854	9/143	1191,2921,3493,3507,3934,5196,8349,8970,28912,9034	CLU,CXCL3,IGHA1,IGHM,LCN2,PF4,H2BC21,H2BC11,IGKV3-20,CCRL2
4_Member	GO Biological Processes	GO:0019730	antimicrobial humoral response	-7.12881	-4.4854	9/143	1191,2921,3493,3507,3934,5196,8349,8970,28912	CLU,CXCL3,IGHA1,IGHM,LCN2,PF4,H2BC21,H2BC11,IGKV3-20
4_Member	GO Biological Processes	GO:0019731	antibacterial humoral response	-4.70615	-2.2218	5/62	3493,3507,8349,8970,28912	IGHA1,IGHM,H2BC21,H2BC11,IGKV3-20
4_Member	GO Biological Processes	GO:0061844	antimicrobial humoral immune response mediated by antimicrobial peptide	-3.10115	-0.934856	4/78	2921,5196,8349,8970	CXCL3,PF4,H2BC21,H2BC11
4_Member	Reactome Gene Sets	R-HSA-380108	Chemokine receptors bind chemokines	-2.42032	-0.341931	3/59	2921,5196,9034	CXCL3,PF4,CCRL2
5_Summary	GO Biological Processes	GO:0030168	platelet activation	-6.75729	-4.12215	9/158	2623,2815,3674,5154,5196,7056,10398,51266,340205,1191,2791,5577,6678,7273,8357,11004,81027,90952,1026,2069,10826,760,9935,8328	GATA1,GP9,ITGA2B,PDGFA,PF4,THBD,MYL9,CLEC1B,TREML1,CLU,GNG11,PRKAR2B,SPARC,TTN,H3C10,KIF2C,TUBB1,ESAM,CDKN1A,EREG,FAXDC2,CA2,MAFB,GFI1B
5_Member	GO Biological Processes	GO:0030168	platelet activation	-6.75729	-4.12215	9/158	2623,2815,3674,5154,5196,7056,10398,51266,340205	GATA1,GP9,ITGA2B,PDGFA,PF4,THBD,MYL9,CLEC1B,TREML1
5_Member	Reactome Gene Sets	R-HSA-109582	Hemostasis	-6.67706	-4.05004	16/621	1191,2623,2791,2815,3674,5154,5196,5577,6678,7056,7273,8357,11004,51266,81027,90952	CLU,GATA1,GNG11,GP9,ITGA2B,PDGFA,PF4,PRKAR2B,SPARC,THBD,TTN,H3C10,KIF2C,CLEC1B,TUBB1,ESAM
5_Member	GO Biological Processes	GO:0042060	wound healing	-5.95036	-3.35437	14/538	1026,2069,2623,2815,3674,5154,5196,5577,6678,7056,8357,10398,51266,340205	CDKN1A,EREG,GATA1,GP9,ITGA2B,PDGFA,PF4,PRKAR2B,SPARC,THBD,H3C10,MYL9,CLEC1B,TREML1
5_Member	GO Biological Processes	GO:0007596	blood coagulation	-5.63712	-3.04855	11/343	2623,2815,3674,5154,5196,5577,7056,8357,10398,51266,340205	GATA1,GP9,ITGA2B,PDGFA,PF4,PRKAR2B,THBD,H3C10,MYL9,CLEC1B,TREML1
5_Member	GO Biological Processes	GO:0007599	hemostasis	-5.58873	-3.00746	11/347	2623,2815,3674,5154,5196,5577,7056,8357,10398,51266,340205	GATA1,GP9,ITGA2B,PDGFA,PF4,PRKAR2B,THBD,H3C10,MYL9,CLEC1B,TREML1
5_Member	GO Biological Processes	GO:0050817	coagulation	-5.57673	-3.00264	11/348	2623,2815,3674,5154,5196,5577,7056,8357,10398,51266,340205	GATA1,GP9,ITGA2B,PDGFA,PF4,PRKAR2B,THBD,H3C10,MYL9,CLEC1B,TREML1
5_Member	GO Biological Processes	GO:0045652	regulation of megakaryocyte differentiation	-5.27159	-2.71836	6/83	2623,3674,5196,8357,10398,10826	GATA1,ITGA2B,PF4,H3C10,MYL9,FAXDC2
5_Member	GO Biological Processes	GO:0009611	response to wounding	-4.94761	-2.43329	14/658	1026,2069,2623,2815,3674,5154,5196,5577,6678,7056,8357,10398,51266,340205	CDKN1A,EREG,GATA1,GP9,ITGA2B,PDGFA,PF4,PRKAR2B,SPARC,THBD,H3C10,MYL9,CLEC1B,TREML1
5_Member	GO Biological Processes	GO:0030219	megakaryocyte differentiation	-4.80419	-2.3081	6/100	2623,3674,5196,8357,10398,10826	GATA1,ITGA2B,PF4,H3C10,MYL9,FAXDC2
5_Member	GO Biological Processes	GO:0045637	regulation of myeloid cell differentiation	-4.12558	-1.76616	8/259	760,2623,3674,5196,8357,9935,10398,10826	CA2,GATA1,ITGA2B,PF4,H3C10,MAFB,MYL9,FAXDC2
5_Member	GO Biological Processes	GO:0050878	regulation of body fluid levels	-4.07516	-1.73277	11/506	2623,2815,3674,5154,5196,5577,7056,8357,10398,51266,340205	GATA1,GP9,ITGA2B,PDGFA,PF4,PRKAR2B,THBD,H3C10,MYL9,CLEC1B,TREML1
5_Member	GO Biological Processes	GO:1903706	regulation of hemopoiesis	-3.40282	-1.18953	9/417	760,2623,3674,5196,8328,8357,9935,10398,10826	CA2,GATA1,ITGA2B,PF4,GFI1B,H3C10,MAFB,MYL9,FAXDC2
5_Member	GO Biological Processes	GO:0030099	myeloid cell differentiation	-2.72984	-0.623272	8/421	760,2623,3674,5196,8357,9935,10398,10826	CA2,GATA1,ITGA2B,PF4,H3C10,MAFB,MYL9,FAXDC2
5_Member	GO Biological Processes	GO:0045639	positive regulation of myeloid cell differentiation	-2.65409	-0.55235	4/103	760,2623,5196,10826	CA2,GATA1,PF4,FAXDC2
5_Member	GO Biological Processes	GO:0070527	platelet aggregation	-2.34008	-0.284491	3/63	2623,3674,10398	GATA1,ITGA2B,MYL9
5_Member	WikiPathways	WP2849	Hematopoietic Stem Cell Differentiation	-2.34008	-0.284491	3/63	2623,2815,3674	GATA1,GP9,ITGA2B
6_Summary	GO Biological Processes	GO:0140014	mitotic nuclear division	-5.31846	-2.75838	10/300	891,2069,4000,7273,7283,9212,11004,51203,113130,126731,5577,81027,1026,1028,8328,374	CCNB1,EREG,LMNA,TTN,TUBG1,AURKB,KIF2C,NUSAP1,CDCA5,CCSAP,PRKAR2B,TUBB1,CDKN1A,CDKN1C,GFI1B,AREG
6_Member	GO Biological Processes	GO:0140014	mitotic nuclear division	-5.31846	-2.75838	10/300	891,2069,4000,7273,7283,9212,11004,51203,113130,126731	CCNB1,EREG,LMNA,TTN,TUBG1,AURKB,KIF2C,NUSAP1,CDCA5,CCSAP
6_Member	GO Biological Processes	GO:0000070	mitotic sister chromatid segregation	-4.50218	-2.06184	7/167	891,7273,7283,9212,11004,51203,113130	CCNB1,TTN,TUBG1,AURKB,KIF2C,NUSAP1,CDCA5
6_Member	GO Biological Processes	GO:0007076	mitotic chromosome condensation	-4.20045	-1.81841	3/15	7273,51203,113130	TTN,NUSAP1,CDCA5
6_Member	GO Biological Processes	GO:0050000	chromosome localization	-4.0681	-1.72987	5/84	891,4000,9212,11004,113130	CCNB1,LMNA,AURKB,KIF2C,CDCA5
6_Member	GO Biological Processes	GO:0030261	chromosome condensation	-3.98584	-1.66385	4/46	891,7273,51203,113130	CCNB1,TTN,NUSAP1,CDCA5
6_Member	GO Biological Processes	GO:0000819	sister chromatid segregation	-3.98074	-1.66271	7/202	891,7273,7283,9212,11004,51203,113130	CCNB1,TTN,TUBG1,AURKB,KIF2C,NUSAP1,CDCA5
6_Member	Reactome Gene Sets	R-HSA-68877	Mitotic Prometaphase	-3.95414	-1.64005	7/204	891,5577,7283,9212,11004,81027,113130	CCNB1,PRKAR2B,TUBG1,AURKB,KIF2C,TUBB1,CDCA5
6_Member	GO Biological Processes	GO:0000280	nuclear division	-3.90651	-1.61182	10/440	891,2069,4000,7273,7283,9212,11004,51203,113130,126731	CCNB1,EREG,LMNA,TTN,TUBG1,AURKB,KIF2C,NUSAP1,CDCA5,CCSAP
6_Member	GO Biological Processes	GO:0007080	mitotic metaphase plate congression	-3.74438	-1.46414	4/53	891,9212,11004,113130	CCNB1,AURKB,KIF2C,CDCA5
6_Member	GO Biological Processes	GO:0048285	organelle fission	-3.53161	-1.28279	10/490	891,2069,4000,7273,7283,9212,11004,51203,113130,126731	CCNB1,EREG,LMNA,TTN,TUBG1,AURKB,KIF2C,NUSAP1,CDCA5,CCSAP
6_Member	GO Biological Processes	GO:0051310	metaphase plate congression	-3.35138	-1.14118	4/67	891,9212,11004,113130	CCNB1,AURKB,KIF2C,CDCA5
6_Member	Reactome Gene Sets	R-HSA-2500257	Resolution of Sister Chromatid Cohesion	-3.24702	-1.06079	5/126	891,9212,11004,81027,113130	CCNB1,AURKB,KIF2C,TUBB1,CDCA5
6_Member	GO Biological Processes	GO:0098813	nuclear chromosome segregation	-3.1601	-0.9882	7/276	891,7273,7283,9212,11004,51203,113130	CCNB1,TTN,TUBG1,AURKB,KIF2C,NUSAP1,CDCA5
6_Member	GO Biological Processes	GO:0008608	attachment of spindle microtubules to kinetochore	-3.07622	-0.918198	3/35	891,9212,11004	CCNB1,AURKB,KIF2C
6_Member	GO Biological Processes	GO:0051303	establishment of chromosome localization	-3.01968	-0.869781	4/82	891,9212,11004,113130	CCNB1,AURKB,KIF2C,CDCA5
6_Member	GO Biological Processes	GO:1902850	microtubule cytoskeleton organization involved in mitosis	-2.95889	-0.822189	5/146	891,7283,9212,51203,126731	CCNB1,TUBG1,AURKB,NUSAP1,CCSAP
6_Member	GO Biological Processes	GO:0007346	regulation of mitotic cell cycle	-2.8155	-0.69413	10/608	891,1026,1028,2069,5577,7283,8328,9212,51203,113130	CCNB1,CDKN1A,CDKN1C,EREG,PRKAR2B,TUBG1,GFI1B,AURKB,NUSAP1,CDCA5
6_Member	Reactome Gene Sets	R-HSA-68882	Mitotic Anaphase	-2.78302	-0.669116	6/236	891,4000,9212,11004,81027,113130	CCNB1,LMNA,AURKB,KIF2C,TUBB1,CDCA5
6_Member	Reactome Gene Sets	R-HSA-2555396	Mitotic Metaphase and Anaphase	-2.77375	-0.662304	6/237	891,4000,9212,11004,81027,113130	CCNB1,LMNA,AURKB,KIF2C,TUBB1,CDCA5
6_Member	GO Biological Processes	GO:0007059	chromosome segregation	-2.64091	-0.541855	7/340	891,7273,7283,9212,11004,51203,113130	CCNB1,TTN,TUBG1,AURKB,KIF2C,NUSAP1,CDCA5
6_Member	GO Biological Processes	GO:0007088	regulation of mitotic nuclear division	-2.5649	-0.472653	4/109	891,2069,9212,51203	CCNB1,EREG,AURKB,NUSAP1
6_Member	Reactome Gene Sets	R-HSA-69275	G2/M Transition	-2.40281	-0.330577	5/196	891,1026,5577,7283,81027	CCNB1,CDKN1A,PRKAR2B,TUBG1,TUBB1
6_Member	GO Biological Processes	GO:0007052	mitotic spindle organization	-2.40219	-0.330577	4/121	891,7283,9212,126731	CCNB1,TUBG1,AURKB,CCSAP
6_Member	Reactome Gene Sets	R-HSA-453274	Mitotic G2-G2/M phases	-2.38418	-0.314792	5/198	891,1026,5577,7283,81027	CCNB1,CDKN1A,PRKAR2B,TUBG1,TUBB1
6_Member	GO Biological Processes	GO:0007051	spindle organization	-2.33856	-0.284491	5/203	891,7283,9212,81027,126731	CCNB1,TUBG1,AURKB,TUBB1,CCSAP
6_Member	GO Biological Processes	GO:0010389	regulation of G2/M transition of mitotic cell cycle	-2.33856	-0.284491	5/203	891,1026,5577,7283,9212	CCNB1,CDKN1A,PRKAR2B,TUBG1,AURKB
6_Member	GO Biological Processes	GO:0090068	positive regulation of cell cycle process	-2.25017	-0.200384	6/303	891,1026,2069,9212,51203,113130	CCNB1,CDKN1A,EREG,AURKB,NUSAP1,CDCA5
6_Member	GO Biological Processes	GO:0051783	regulation of nuclear division	-2.23435	-0.190441	4/135	891,2069,9212,51203	CCNB1,EREG,AURKB,NUSAP1
6_Member	GO Biological Processes	GO:1902749	regulation of cell cycle G2/M phase transition	-2.20127	-0.164068	5/219	891,1026,5577,7283,9212	CCNB1,CDKN1A,PRKAR2B,TUBG1,AURKB
6_Member	GO Biological Processes	GO:0051640	organelle localization	-2.08169	-0.0725227	9/655	374,891,4000,5577,7283,9212,11004,51203,113130	AREG,CCNB1,LMNA,PRKAR2B,TUBG1,AURKB,KIF2C,NUSAP1,CDCA5
6_Member	GO Biological Processes	GO:1901990	regulation of mitotic cell cycle phase transition	-2.04422	-0.0446389	7/439	891,1026,5577,7283,8328,9212,113130	CCNB1,CDKN1A,PRKAR2B,TUBG1,GFI1B,AURKB,CDCA5
6_Member	GO Biological Processes	GO:0010564	regulation of cell cycle process	-2.02576	-0.0299558	10/789	891,1026,2069,5577,7283,8328,9212,51203,113130,126731	CCNB1,CDKN1A,EREG,PRKAR2B,TUBG1,GFI1B,AURKB,NUSAP1,CDCA5,CCSAP
7_Summary	Reactome Gene Sets	R-HSA-76002	Platelet activation, signaling and aggregation	-4.92877	-2.42668	9/263	1191,2791,2815,3674,5154,5196,6678,7273,51266,3934,5806,10396,53831,81567,4000	CLU,GNG11,GP9,ITGA2B,PDGFA,PF4,SPARC,TTN,CLEC1B,LCN2,PTX3,ATP8A1,GPR84,TXNDC5,LMNA
7_Member	Reactome Gene Sets	R-HSA-76002	Platelet activation, signaling and aggregation	-4.92877	-2.42668	9/263	1191,2791,2815,3674,5154,5196,6678,7273,51266	CLU,GNG11,GP9,ITGA2B,PDGFA,PF4,SPARC,TTN,CLEC1B
7_Member	GO Biological Processes	GO:0002576	platelet degranulation	-4.19888	-1.81841	6/128	1191,3674,5154,5196,6678,7273	CLU,ITGA2B,PDGFA,PF4,SPARC,TTN
7_Member	Reactome Gene Sets	R-HSA-114608	Platelet degranulation	-4.18007	-1.80743	6/129	1191,3674,5154,5196,6678,7273	CLU,ITGA2B,PDGFA,PF4,SPARC,TTN
7_Member	Reactome Gene Sets	R-HSA-76005	Response to elevated platelet cytosolic Ca2+	-4.08844	-1.74186	6/134	1191,3674,5154,5196,6678,7273	CLU,ITGA2B,PDGFA,PF4,SPARC,TTN
7_Member	GO Biological Processes	GO:0045055	regulated exocytosis	-2.52438	-0.434475	11/780	1191,3674,3934,5154,5196,5806,6678,7273,10396,53831,81567	CLU,ITGA2B,LCN2,PDGFA,PF4,PTX3,SPARC,TTN,ATP8A1,GPR84,TXNDC5
7_Member	KEGG Pathway	hsa05410	Hypertrophic cardiomyopathy (HCM)	-2.00904	-0.0169806	3/83	3674,4000,7273	ITGA2B,LMNA,TTN
7_Member	KEGG Pathway	ko05410	Hypertrophic cardiomyopathy (HCM)	-2.00904	-0.0169806	3/83	3674,4000,7273	ITGA2B,LMNA,TTN
8_Summary	GO Biological Processes	GO:0048871	multicellular organismal homeostasis	-4.00025	-1.67021	11/516	760,2623,3493,3502,3514,3934,5577,7122,10912,50486,90952,9212	CA2,GATA1,IGHA1,IGHG3,IGKC,LCN2,PRKAR2B,CLDN5,GADD45G,G0S2,ESAM,AURKB
8_Member	GO Biological Processes	GO:0048871	multicellular organismal homeostasis	-4.00025	-1.67021	11/516	760,2623,3493,3502,3514,3934,5577,7122,10912,50486,90952	CA2,GATA1,IGHA1,IGHG3,IGKC,LCN2,PRKAR2B,CLDN5,GADD45G,G0S2,ESAM
8_Member	GO Biological Processes	GO:0001894	tissue homeostasis	-3.31336	-1.11285	7/260	760,2623,3493,3502,3514,7122,90952	CA2,GATA1,IGHA1,IGHG3,IGKC,CLDN5,ESAM
8_Member	GO Biological Processes	GO:0060249	anatomical structure homeostasis	-2.46002	-0.379354	8/466	760,2623,3493,3502,3514,7122,9212,90952	CA2,GATA1,IGHA1,IGHG3,IGKC,CLDN5,AURKB,ESAM
8_Member	GO Biological Processes	GO:0001895	retina homeostasis	-2.05263	-0.0511445	3/80	3493,3502,3514	IGHA1,IGHG3,IGKC
9_Summary	GO Biological Processes	GO:0048146	positive regulation of fibroblast proliferation	-3.98584	-1.66385	4/46	891,1026,2069,5154,374,1191,5577,10912,2791	CCNB1,CDKN1A,EREG,PDGFA,AREG,CLU,PRKAR2B,GADD45G,GNG11
9_Member	GO Biological Processes	GO:0048146	positive regulation of fibroblast proliferation	-3.98584	-1.66385	4/46	891,1026,2069,5154	CCNB1,CDKN1A,EREG,PDGFA
9_Member	GO Biological Processes	GO:0048145	regulation of fibroblast proliferation	-3.08036	-0.919595	4/79	891,1026,2069,5154	CCNB1,CDKN1A,EREG,PDGFA
9_Member	GO Biological Processes	GO:0048144	fibroblast proliferation	-3.05985	-0.90726	4/80	891,1026,2069,5154	CCNB1,CDKN1A,EREG,PDGFA
9_Member	Reactome Gene Sets	R-HSA-2219528	PI3K/AKT Signaling in Cancer	-2.63882	-0.541855	4/104	374,1026,2069,5154	AREG,CDKN1A,EREG,PDGFA
9_Member	GO Biological Processes	GO:0045860	positive regulation of protein kinase activity	-2.13144	-0.10455	8/530	374,891,1026,1191,2069,5154,5577,10912	AREG,CCNB1,CDKN1A,CLU,EREG,PDGFA,PRKAR2B,GADD45G
9_Member	Reactome Gene Sets	R-HSA-9009391	Extra-nuclear estrogen signaling	-2.09809	-0.0810943	3/77	374,2069,2791	AREG,EREG,GNG11
9_Member	Reactome Gene Sets	R-HSA-2219530	Constitutive Signaling by Aberrant PI3K in Cancer	-2.08272	-0.0725227	3/78	374,2069,5154	AREG,EREG,PDGFA
10_Summary	WikiPathways	WP45	G1 to S cell cycle control	-3.42752	-1.20798	4/64	891,1026,1028,4171,10912,2623,171558,3674,5154,8357,5209,81027	CCNB1,CDKN1A,CDKN1C,MCM2,GADD45G,GATA1,PTCRA,ITGA2B,PDGFA,H3C10,PFKFB3,TUBB1
10_Member	WikiPathways	WP45	G1 to S cell cycle control	-3.42752	-1.20798	4/64	891,1026,1028,4171	CCNB1,CDKN1A,CDKN1C,MCM2
10_Member	WikiPathways	WP179	Cell Cycle	-3.3109	-1.11285	5/122	891,1026,1028,4171,10912	CCNB1,CDKN1A,CDKN1C,MCM2,GADD45G
10_Member	KEGG Pathway	hsa04110	Cell cycle	-3.27867	-1.08657	5/124	891,1026,1028,4171,10912	CCNB1,CDKN1A,CDKN1C,MCM2,GADD45G
10_Member	KEGG Pathway	ko04110	Cell cycle	-3.27867	-1.08657	5/124	891,1026,1028,4171,10912	CCNB1,CDKN1A,CDKN1C,MCM2,GADD45G
10_Member	Canonical Pathways	M195	PID CMYB PATHWAY	-2.98059	-0.838653	4/84	891,1026,2623,171558	CCNB1,CDKN1A,GATA1,PTCRA
10_Member	WikiPathways	WP4658	Small cell lung cancer	-2.73302	-0.624024	4/98	1026,1028,3674,10912	CDKN1A,CDKN1C,ITGA2B,GADD45G
10_Member	KEGG Pathway	hsa05202	Transcriptional misregulation in cancer	-2.3296	-0.277675	5/204	1026,5154,8357,10912,171558	CDKN1A,PDGFA,H3C10,GADD45G,PTCRA
10_Member	WikiPathways	WP1403	AMP-activated Protein Kinase (AMPK) Signaling	-2.24735	-0.199688	3/68	891,1026,5209	CCNB1,CDKN1A,PFKFB3
10_Member	WikiPathways	WP707	DNA Damage Response	-2.22971	-0.190441	3/69	891,1026,10912	CCNB1,CDKN1A,GADD45G
10_Member	KEGG Pathway	hsa04115	p53 signaling pathway	-2.22971	-0.190441	3/69	891,1026,10912	CCNB1,CDKN1A,GADD45G
10_Member	KEGG Pathway	ko04115	p53 signaling pathway	-2.22971	-0.190441	3/69	891,1026,10912	CCNB1,CDKN1A,GADD45G
10_Member	Reactome Gene Sets	R-HSA-8852276	The role of GTSE1 in G2/M progression after G2 checkpoint	-2.09809	-0.0810943	3/77	891,1026,81027	CCNB1,CDKN1A,TUBB1
10_Member	Reactome Gene Sets	R-HSA-453279	Mitotic G1 phase and G1/S transition	-2.08565	-0.0725898	4/149	891,1026,1028,4171	CCNB1,CDKN1A,CDKN1C,MCM2
10_Member	Canonical Pathways	M19	PID P73PATHWAY	-2.06757	-0.0603305	3/79	891,1026,2623	CCNB1,CDKN1A,GATA1
11_Summary	WikiPathways	WP4754	IL-18 signaling pathway	-3.13256	-0.963472	7/279	2623,2921,3674,5806,6004,9497,81618	GATA1,CXCL3,ITGA2B,PTX3,RGS16,SLC4A7,ITM2C
11_Member	WikiPathways	WP4754	IL-18 signaling pathway	-3.13256	-0.963472	7/279	2623,2921,3674,5806,6004,9497,81618	GATA1,CXCL3,ITGA2B,PTX3,RGS16,SLC4A7,ITM2C
11_Member	GO Biological Processes	GO:1903018	regulation of glycoprotein metabolic process	-2.3596	-0.294653	3/62	2623,5806,81618	GATA1,PTX3,ITM2C
12_Summary	GO Biological Processes	GO:0097191	extrinsic apoptotic signaling pathway	-2.96875	-0.829439	6/217	2017,2623,3429,5196,50486,81618,1191,10105,1026	CTTN,GATA1,IFI27,PF4,G0S2,ITM2C,CLU,PPIF,CDKN1A
12_Member	GO Biological Processes	GO:0097191	extrinsic apoptotic signaling pathway	-2.96875	-0.829439	6/217	2017,2623,3429,5196,50486,81618	CTTN,GATA1,IFI27,PF4,G0S2,ITM2C
12_Member	GO Biological Processes	GO:2001236	regulation of extrinsic apoptotic signaling pathway	-2.8561	-0.729674	5/154	2017,2623,5196,50486,81618	CTTN,GATA1,PF4,G0S2,ITM2C
12_Member	GO Biological Processes	GO:2001233	regulation of apoptotic signaling pathway	-2.58468	-0.490082	7/348	1191,2017,2623,5196,10105,50486,81618	CLU,CTTN,GATA1,PF4,PPIF,G0S2,ITM2C
12_Member	GO Biological Processes	GO:0097190	apoptotic signaling pathway	-2.41639	-0.340271	9/580	1026,1191,2017,2623,3429,5196,10105,50486,81618	CDKN1A,CLU,CTTN,GATA1,IFI27,PF4,PPIF,G0S2,ITM2C
12_Member	GO Biological Processes	GO:2001234	negative regulation of apoptotic signaling pathway	-2.16086	-0.129822	5/224	1191,2017,2623,5196,10105	CLU,CTTN,GATA1,PF4,PPIF
13_Summary	Reactome Gene Sets	R-HSA-140877	Formation of Fibrin Clot (Clotting Cascade)	-2.93795	-0.803836	3/39	2815,5196,7056	GP9,PF4,THBD
13_Member	Reactome Gene Sets	R-HSA-140877	Formation of Fibrin Clot (Clotting Cascade)	-2.93795	-0.803836	3/39	2815,5196,7056	GP9,PF4,THBD
14_Summary	Reactome Gene Sets	R-HSA-418594	G alpha (i) signalling events	-2.80457	-0.685703	7/318	2791,2921,5196,5577,5996,6004,9934	GNG11,CXCL3,PF4,PRKAR2B,RGS1,RGS16,P2RY14
14_Member	Reactome Gene Sets	R-HSA-418594	G alpha (i) signalling events	-2.80457	-0.685703	7/318	2791,2921,5196,5577,5996,6004,9934	GNG11,CXCL3,PF4,PRKAR2B,RGS1,RGS16,P2RY14
14_Member	WikiPathways	WP536	Calcium Regulation in the Cardiac Cell	-2.05593	-0.0525385	4/152	2791,5577,5996,6004	GNG11,PRKAR2B,RGS1,RGS16
15_Summary	Reactome Gene Sets	R-HSA-983231	Factors involved in megakaryocyte development and platelet production	-2.69031	-0.586169	5/168	2623,5577,8357,11004,81027	GATA1,PRKAR2B,H3C10,KIF2C,TUBB1
15_Member	Reactome Gene Sets	R-HSA-983231	Factors involved in megakaryocyte development and platelet production	-2.69031	-0.586169	5/168	2623,5577,8357,11004,81027	GATA1,PRKAR2B,H3C10,KIF2C,TUBB1
16_Summary	GO Biological Processes	GO:0030888	regulation of B cell proliferation	-2.37948	-0.312314	3/61	1026,23495,51237	CDKN1A,TNFRSF13B,MZB1
16_Member	GO Biological Processes	GO:0030888	regulation of B cell proliferation	-2.37948	-0.312314	3/61	1026,23495,51237	CDKN1A,TNFRSF13B,MZB1
17_Summary	Reactome Gene Sets	R-HSA-2995410	Nuclear Envelope (NE) Reassembly	-2.12951	-0.10455	3/75	891,4000,81027	CCNB1,LMNA,TUBB1
17_Member	Reactome Gene Sets	R-HSA-2995410	Nuclear Envelope (NE) Reassembly	-2.12951	-0.10455	3/75	891,4000,81027	CCNB1,LMNA,TUBB1

## Sheet: Genes_Common_To_All_Diseases
GroupID	Category	Term	Description	LogP	Log(q-value)	InTerm_InList	Genes	Symbols
1_Summary	KEGG Pathway	hsa03010	Ribosome	-67.8619	-63.5139	50/158	2197,3921,4550,6122,6124,6125,6128,6129,6133,6135,6138,6144,6152,6154,6155,6156,6157,6160,6164,6165,6170,6171,6189,6194,6201,6202,6208,6210,6218,6222,6224,6227,6228,6229,6230,6232,6233,6235,9349,11222,11224,23521,28998,29093,51023,51121,51187,64983,65008,200916,1915,1933,3646,51389,55854,6727,9086,51650,57129,64976,158078,3176,5440,5684,5685,9978,9550,25879,26354,5567,8813,10905,83734,1207,6632,6…	FAU,RPSA,RNR2,RPL3,RPL4,RPL5,RPL6,RPL7,RPL9,RPL11,RPL15,RPL21,RPL24,RPL26,RPL27,RPL30,RPL27A,RPL31,RPL34,RPL35A,RPL39,RPL41,RPS3A,RPS6,RPS7,RPS8,RPS14,RPS15A,RPS17,RPS18,RPS20,RPS21,RPS23,RPS24,RPS25,RPS27,RPS27A,RPS29,RPL23,MRPL3,RPL35,RPL13A,MRPL13,MRPL22,MRPS18C,RPL26L1,RSL24D1,MRPL32,MRPL1,RPL22L1,EEF1A1,EEF1B2,EIF3E,RWDD1,ZC3H15,SRP14,EIF1AY,MRPS33,MRPL47,MRPL40,EEF1A1P5,HNMT,POLR2K,PSMA3,PS…
1_Member	KEGG Pathway	hsa03010	Ribosome	-67.8619	-63.5139	50/158	2197,3921,4550,6122,6124,6125,6128,6129,6133,6135,6138,6144,6152,6154,6155,6156,6157,6160,6164,6165,6170,6171,6189,6194,6201,6202,6208,6210,6218,6222,6224,6227,6228,6229,6230,6232,6233,6235,9349,11222,11224,23521,28998,29093,51023,51121,51187,64983,65008,200916	FAU,RPSA,RNR2,RPL3,RPL4,RPL5,RPL6,RPL7,RPL9,RPL11,RPL15,RPL21,RPL24,RPL26,RPL27,RPL30,RPL27A,RPL31,RPL34,RPL35A,RPL39,RPL41,RPS3A,RPS6,RPS7,RPS8,RPS14,RPS15A,RPS17,RPS18,RPS20,RPS21,RPS23,RPS24,RPS25,RPS27,RPS27A,RPS29,RPL23,MRPL3,RPL35,RPL13A,MRPL13,MRPL22,MRPS18C,RPL26L1,RSL24D1,MRPL32,MRPL1,RPL22L1
1_Member	Reactome Gene Sets	R-HSA-156842	Eukaryotic Translation Elongation	-66.9518	-62.9047	43/93	1915,1933,3921,6122,6124,6125,6128,6129,6133,6135,6138,6144,6152,6154,6155,6156,6157,6160,6164,6165,6170,6171,6189,6194,6201,6202,6208,6210,6218,6222,6224,6227,6228,6229,6230,6232,6233,6235,9349,11224,23521,51121,200916	EEF1A1,EEF1B2,RPSA,RPL3,RPL4,RPL5,RPL6,RPL7,RPL9,RPL11,RPL15,RPL21,RPL24,RPL26,RPL27,RPL30,RPL27A,RPL31,RPL34,RPL35A,RPL39,RPL41,RPS3A,RPS6,RPS7,RPS8,RPS14,RPS15A,RPS17,RPS18,RPS20,RPS21,RPS23,RPS24,RPS25,RPS27,RPS27A,RPS29,RPL23,RPL35,RPL13A,RPL26L1,RPL22L1
1_Member	Reactome Gene Sets	R-HSA-156902	Peptide chain elongation	-65.8623	-61.9914	42/89	1915,3921,6122,6124,6125,6128,6129,6133,6135,6138,6144,6152,6154,6155,6156,6157,6160,6164,6165,6170,6171,6189,6194,6201,6202,6208,6210,6218,6222,6224,6227,6228,6229,6230,6232,6233,6235,9349,11224,23521,51121,200916	EEF1A1,RPSA,RPL3,RPL4,RPL5,RPL6,RPL7,RPL9,RPL11,RPL15,RPL21,RPL24,RPL26,RPL27,RPL30,RPL27A,RPL31,RPL34,RPL35A,RPL39,RPL41,RPS3A,RPS6,RPS7,RPS8,RPS14,RPS15A,RPS17,RPS18,RPS20,RPS21,RPS23,RPS24,RPS25,RPS27,RPS27A,RPS29,RPL23,RPL35,RPL13A,RPL26L1,RPL22L1
1_Member	CORUM	CORUM:306	Ribosome, cytoplasmic	-64.0304	-60.2844	40/80	2197,3921,6122,6124,6125,6128,6129,6133,6135,6138,6144,6152,6154,6155,6156,6157,6160,6164,6165,6170,6171,6189,6194,6201,6202,6208,6210,6218,6222,6224,6227,6228,6229,6230,6232,6233,6235,9349,11224,23521	FAU,RPSA,RPL3,RPL4,RPL5,RPL6,RPL7,RPL9,RPL11,RPL15,RPL21,RPL24,RPL26,RPL27,RPL30,RPL27A,RPL31,RPL34,RPL35A,RPL39,RPL41,RPS3A,RPS6,RPS7,RPS8,RPS14,RPS15A,RPS17,RPS18,RPS20,RPS21,RPS23,RPS24,RPS25,RPS27,RPS27A,RPS29,RPL23,RPL35,RPL13A
1_Member	Reactome Gene Sets	R-HSA-192823	Viral mRNA Translation	-63.7018	-60.0527	41/89	3921,6122,6124,6125,6128,6129,6133,6135,6138,6144,6152,6154,6155,6156,6157,6160,6164,6165,6170,6171,6189,6194,6201,6202,6208,6210,6218,6222,6224,6227,6228,6229,6230,6232,6233,6235,9349,11224,23521,51121,200916	RPSA,RPL3,RPL4,RPL5,RPL6,RPL7,RPL9,RPL11,RPL15,RPL21,RPL24,RPL26,RPL27,RPL30,RPL27A,RPL31,RPL34,RPL35A,RPL39,RPL41,RPS3A,RPS6,RPS7,RPS8,RPS14,RPS15A,RPS17,RPS18,RPS20,RPS21,RPS23,RPS24,RPS25,RPS27,RPS27A,RPS29,RPL23,RPL35,RPL13A,RPL26L1,RPL22L1
1_Member	Reactome Gene Sets	R-HSA-72689	Formation of a pool of free 40S subunits	-62.8656	-59.2957	42/101	3646,3921,6122,6124,6125,6128,6129,6133,6135,6138,6144,6152,6154,6155,6156,6157,6160,6164,6165,6170,6171,6189,6194,6201,6202,6208,6210,6218,6222,6224,6227,6228,6229,6230,6232,6233,6235,9349,11224,23521,51121,200916	EIF3E,RPSA,RPL3,RPL4,RPL5,RPL6,RPL7,RPL9,RPL11,RPL15,RPL21,RPL24,RPL26,RPL27,RPL30,RPL27A,RPL31,RPL34,RPL35A,RPL39,RPL41,RPS3A,RPS6,RPS7,RPS8,RPS14,RPS15A,RPS17,RPS18,RPS20,RPS21,RPS23,RPS24,RPS25,RPS27,RPS27A,RPS29,RPL23,RPL35,RPL13A,RPL26L1,RPL22L1
1_Member	Reactome Gene Sets	R-HSA-2408557	Selenocysteine synthesis	-62.6792	-59.2342	41/93	3921,6122,6124,6125,6128,6129,6133,6135,6138,6144,6152,6154,6155,6156,6157,6160,6164,6165,6170,6171,6189,6194,6201,6202,6208,6210,6218,6222,6224,6227,6228,6229,6230,6232,6233,6235,9349,11224,23521,51121,200916	RPSA,RPL3,RPL4,RPL5,RPL6,RPL7,RPL9,RPL11,RPL15,RPL21,RPL24,RPL26,RPL27,RPL30,RPL27A,RPL31,RPL34,RPL35A,RPL39,RPL41,RPS3A,RPS6,RPS7,RPS8,RPS14,RPS15A,RPS17,RPS18,RPS20,RPS21,RPS23,RPS24,RPS25,RPS27,RPS27A,RPS29,RPL23,RPL35,RPL13A,RPL26L1,RPL22L1
1_Member	Reactome Gene Sets	R-HSA-72764	Eukaryotic Translation Termination	-62.6792	-59.2342	41/93	3921,6122,6124,6125,6128,6129,6133,6135,6138,6144,6152,6154,6155,6156,6157,6160,6164,6165,6170,6171,6189,6194,6201,6202,6208,6210,6218,6222,6224,6227,6228,6229,6230,6232,6233,6235,9349,11224,23521,51121,200916	RPSA,RPL3,RPL4,RPL5,RPL6,RPL7,RPL9,RPL11,RPL15,RPL21,RPL24,RPL26,RPL27,RPL30,RPL27A,RPL31,RPL34,RPL35A,RPL39,RPL41,RPS3A,RPS6,RPS7,RPS8,RPS14,RPS15A,RPS17,RPS18,RPS20,RPS21,RPS23,RPS24,RPS25,RPS27,RPS27A,RPS29,RPL23,RPL35,RPL13A,RPL26L1,RPL22L1
1_Member	GO Biological Processes	GO:0002181	cytoplasmic translation	-62.5312	-59.1374	44/122	3646,3921,6122,6124,6125,6128,6129,6133,6135,6138,6144,6152,6154,6155,6156,6157,6160,6164,6165,6170,6171,6189,6194,6201,6202,6208,6210,6218,6222,6224,6227,6228,6229,6230,6232,6233,6235,9349,11224,23521,51121,51389,55854,200916	EIF3E,RPSA,RPL3,RPL4,RPL5,RPL6,RPL7,RPL9,RPL11,RPL15,RPL21,RPL24,RPL26,RPL27,RPL30,RPL27A,RPL31,RPL34,RPL35A,RPL39,RPL41,RPS3A,RPS6,RPS7,RPS8,RPS14,RPS15A,RPS17,RPS18,RPS20,RPS21,RPS23,RPS24,RPS25,RPS27,RPS27A,RPS29,RPL23,RPL35,RPL13A,RPL26L1,RWDD1,ZC3H15,RPL22L1
1_Member	Reactome Gene Sets	R-HSA-975956	Nonsense Mediated Decay (NMD) independent of the Exon Junction Complex (EJC)	-62.1901	-58.842	41/95	3921,6122,6124,6125,6128,6129,6133,6135,6138,6144,6152,6154,6155,6156,6157,6160,6164,6165,6170,6171,6189,6194,6201,6202,6208,6210,6218,6222,6224,6227,6228,6229,6230,6232,6233,6235,9349,11224,23521,51121,200916	RPSA,RPL3,RPL4,RPL5,RPL6,RPL7,RPL9,RPL11,RPL15,RPL21,RPL24,RPL26,RPL27,RPL30,RPL27A,RPL31,RPL34,RPL35A,RPL39,RPL41,RPS3A,RPS6,RPS7,RPS8,RPS14,RPS15A,RPS17,RPS18,RPS20,RPS21,RPS23,RPS24,RPS25,RPS27,RPS27A,RPS29,RPL23,RPL35,RPL13A,RPL26L1,RPL22L1
1_Member	WikiPathways	WP477	Cytoplasmic ribosomal proteins	-61.3103	-58.0036	40/90	2197,3921,6122,6124,6125,6128,6129,6133,6135,6138,6144,6152,6154,6155,6156,6157,6160,6164,6165,6170,6171,6189,6194,6201,6202,6208,6210,6218,6222,6224,6227,6228,6229,6230,6232,6233,6235,9349,11224,23521	FAU,RPSA,RPL3,RPL4,RPL5,RPL6,RPL7,RPL9,RPL11,RPL15,RPL21,RPL24,RPL26,RPL27,RPL30,RPL27A,RPL31,RPL34,RPL35A,RPL39,RPL41,RPS3A,RPS6,RPS7,RPS8,RPS14,RPS15A,RPS17,RPS18,RPS20,RPS21,RPS23,RPS24,RPS25,RPS27,RPS27A,RPS29,RPL23,RPL35,RPL13A
1_Member	Reactome Gene Sets	R-HSA-9633012	Response of EIF2AK4 (GCN2) to amino acid deficiency	-60.8021	-57.5332	41/101	3921,6122,6124,6125,6128,6129,6133,6135,6138,6144,6152,6154,6155,6156,6157,6160,6164,6165,6170,6171,6189,6194,6201,6202,6208,6210,6218,6222,6224,6227,6228,6229,6230,6232,6233,6235,9349,11224,23521,51121,200916	RPSA,RPL3,RPL4,RPL5,RPL6,RPL7,RPL9,RPL11,RPL15,RPL21,RPL24,RPL26,RPL27,RPL30,RPL27A,RPL31,RPL34,RPL35A,RPL39,RPL41,RPS3A,RPS6,RPS7,RPS8,RPS14,RPS15A,RPS17,RPS18,RPS20,RPS21,RPS23,RPS24,RPS25,RPS27,RPS27A,RPS29,RPL23,RPL35,RPL13A,RPL26L1,RPL22L1
1_Member	Reactome Gene Sets	R-HSA-156827	L13a-mediated translational silencing of Ceruloplasmin expression	-60.7104	-57.4763	42/111	3646,3921,6122,6124,6125,6128,6129,6133,6135,6138,6144,6152,6154,6155,6156,6157,6160,6164,6165,6170,6171,6189,6194,6201,6202,6208,6210,6218,6222,6224,6227,6228,6229,6230,6232,6233,6235,9349,11224,23521,51121,200916	EIF3E,RPSA,RPL3,RPL4,RPL5,RPL6,RPL7,RPL9,RPL11,RPL15,RPL21,RPL24,RPL26,RPL27,RPL30,RPL27A,RPL31,RPL34,RPL35A,RPL39,RPL41,RPS3A,RPS6,RPS7,RPS8,RPS14,RPS15A,RPS17,RPS18,RPS20,RPS21,RPS23,RPS24,RPS25,RPS27,RPS27A,RPS29,RPL23,RPL35,RPL13A,RPL26L1,RPL22L1
1_Member	Reactome Gene Sets	R-HSA-1799339	SRP-dependent cotranslational protein targeting to membrane	-60.5088	-57.3368	42/112	3921,6122,6124,6125,6128,6129,6133,6135,6138,6144,6152,6154,6155,6156,6157,6160,6164,6165,6170,6171,6189,6194,6201,6202,6208,6210,6218,6222,6224,6227,6228,6229,6230,6232,6233,6235,6727,9349,11224,23521,51121,200916	RPSA,RPL3,RPL4,RPL5,RPL6,RPL7,RPL9,RPL11,RPL15,RPL21,RPL24,RPL26,RPL27,RPL30,RPL27A,RPL31,RPL34,RPL35A,RPL39,RPL41,RPS3A,RPS6,RPS7,RPS8,RPS14,RPS15A,RPS17,RPS18,RPS20,RPS21,RPS23,RPS24,RPS25,RPS27,RPS27A,RPS29,SRP14,RPL23,RPL35,RPL13A,RPL26L1,RPL22L1
1_Member	Reactome Gene Sets	R-HSA-72706	GTP hydrolysis and joining of the 60S ribosomal subunit	-60.5088	-57.3368	42/112	3646,3921,6122,6124,6125,6128,6129,6133,6135,6138,6144,6152,6154,6155,6156,6157,6160,6164,6165,6170,6171,6189,6194,6201,6202,6208,6210,6218,6222,6224,6227,6228,6229,6230,6232,6233,6235,9349,11224,23521,51121,200916	EIF3E,RPSA,RPL3,RPL4,RPL5,RPL6,RPL7,RPL9,RPL11,RPL15,RPL21,RPL24,RPL26,RPL27,RPL30,RPL27A,RPL31,RPL34,RPL35A,RPL39,RPL41,RPS3A,RPS6,RPS7,RPS8,RPS14,RPS15A,RPS17,RPS18,RPS20,RPS21,RPS23,RPS24,RPS25,RPS27,RPS27A,RPS29,RPL23,RPL35,RPL13A,RPL26L1,RPL22L1
1_Member	GO Biological Processes	GO:0006412	translation	-59.5492	-56.4052	58/369	1915,1933,3646,3921,6122,6124,6125,6128,6129,6133,6135,6138,6144,6152,6154,6155,6156,6157,6160,6164,6165,6170,6171,6189,6194,6201,6202,6208,6210,6218,6222,6224,6227,6228,6229,6230,6232,6233,6235,9086,9349,11222,11224,23521,28998,29093,51023,51121,51187,51389,51650,55854,57129,64976,64983,65008,158078,200916	EEF1A1,EEF1B2,EIF3E,RPSA,RPL3,RPL4,RPL5,RPL6,RPL7,RPL9,RPL11,RPL15,RPL21,RPL24,RPL26,RPL27,RPL30,RPL27A,RPL31,RPL34,RPL35A,RPL39,RPL41,RPS3A,RPS6,RPS7,RPS8,RPS14,RPS15A,RPS17,RPS18,RPS20,RPS21,RPS23,RPS24,RPS25,RPS27,RPS27A,RPS29,EIF1AY,RPL23,MRPL3,RPL35,RPL13A,MRPL13,MRPL22,MRPS18C,RPL26L1,RSL24D1,RWDD1,MRPS33,ZC3H15,MRPL47,MRPL40,MRPL32,MRPL1,EEF1A1P5,RPL22L1
1_Member	Reactome Gene Sets	R-HSA-72766	Translation	-59.4113	-56.2936	54/291	1915,1933,3646,3921,6122,6124,6125,6128,6129,6133,6135,6138,6144,6152,6154,6155,6156,6157,6160,6164,6165,6170,6171,6189,6194,6201,6202,6208,6210,6218,6222,6224,6227,6228,6229,6230,6232,6233,6235,6727,9349,11222,11224,23521,28998,29093,51023,51121,51650,57129,64976,64983,65008,200916	EEF1A1,EEF1B2,EIF3E,RPSA,RPL3,RPL4,RPL5,RPL6,RPL7,RPL9,RPL11,RPL15,RPL21,RPL24,RPL26,RPL27,RPL30,RPL27A,RPL31,RPL34,RPL35A,RPL39,RPL41,RPS3A,RPS6,RPS7,RPS8,RPS14,RPS15A,RPS17,RPS18,RPS20,RPS21,RPS23,RPS24,RPS25,RPS27,RPS27A,RPS29,SRP14,RPL23,MRPL3,RPL35,RPL13A,MRPL13,MRPL22,MRPS18C,RPL26L1,MRPS33,MRPL47,MRPL40,MRPL32,MRPL1,RPL22L1
1_Member	Reactome Gene Sets	R-HSA-2408522	Selenoamino acid metabolism	-59.3459	-56.2531	42/118	3176,3921,6122,6124,6125,6128,6129,6133,6135,6138,6144,6152,6154,6155,6156,6157,6160,6164,6165,6170,6171,6189,6194,6201,6202,6208,6210,6218,6222,6224,6227,6228,6229,6230,6232,6233,6235,9349,11224,23521,51121,200916	HNMT,RPSA,RPL3,RPL4,RPL5,RPL6,RPL7,RPL9,RPL11,RPL15,RPL21,RPL24,RPL26,RPL27,RPL30,RPL27A,RPL31,RPL34,RPL35A,RPL39,RPL41,RPS3A,RPS6,RPS7,RPS8,RPS14,RPS15A,RPS17,RPS18,RPS20,RPS21,RPS23,RPS24,RPS25,RPS27,RPS27A,RPS29,RPL23,RPL35,RPL13A,RPL26L1,RPL22L1
1_Member	Reactome Gene Sets	R-HSA-72613	Eukaryotic Translation Initiation	-59.1594	-56.1123	42/119	3646,3921,6122,6124,6125,6128,6129,6133,6135,6138,6144,6152,6154,6155,6156,6157,6160,6164,6165,6170,6171,6189,6194,6201,6202,6208,6210,6218,6222,6224,6227,6228,6229,6230,6232,6233,6235,9349,11224,23521,51121,200916	EIF3E,RPSA,RPL3,RPL4,RPL5,RPL6,RPL7,RPL9,RPL11,RPL15,RPL21,RPL24,RPL26,RPL27,RPL30,RPL27A,RPL31,RPL34,RPL35A,RPL39,RPL41,RPS3A,RPS6,RPS7,RPS8,RPS14,RPS15A,RPS17,RPS18,RPS20,RPS21,RPS23,RPS24,RPS25,RPS27,RPS27A,RPS29,RPL23,RPL35,RPL13A,RPL26L1,RPL22L1
1_Member	Reactome Gene Sets	R-HSA-72737	Cap-dependent Translation Initiation	-59.1594	-56.1123	42/119	3646,3921,6122,6124,6125,6128,6129,6133,6135,6138,6144,6152,6154,6155,6156,6157,6160,6164,6165,6170,6171,6189,6194,6201,6202,6208,6210,6218,6222,6224,6227,6228,6229,6230,6232,6233,6235,9349,11224,23521,51121,200916	EIF3E,RPSA,RPL3,RPL4,RPL5,RPL6,RPL7,RPL9,RPL11,RPL15,RPL21,RPL24,RPL26,RPL27,RPL30,RPL27A,RPL31,RPL34,RPL35A,RPL39,RPL41,RPS3A,RPS6,RPS7,RPS8,RPS14,RPS15A,RPS17,RPS18,RPS20,RPS21,RPS23,RPS24,RPS25,RPS27,RPS27A,RPS29,RPL23,RPL35,RPL13A,RPL26L1,RPL22L1
1_Member	Reactome Gene Sets	R-HSA-927802	Nonsense-Mediated Decay (NMD)	-57.9454	-54.9398	41/115	3921,6122,6124,6125,6128,6129,6133,6135,6138,6144,6152,6154,6155,6156,6157,6160,6164,6165,6170,6171,6189,6194,6201,6202,6208,6210,6218,6222,6224,6227,6228,6229,6230,6232,6233,6235,9349,11224,23521,51121,200916	RPSA,RPL3,RPL4,RPL5,RPL6,RPL7,RPL9,RPL11,RPL15,RPL21,RPL24,RPL26,RPL27,RPL30,RPL27A,RPL31,RPL34,RPL35A,RPL39,RPL41,RPS3A,RPS6,RPS7,RPS8,RPS14,RPS15A,RPS17,RPS18,RPS20,RPS21,RPS23,RPS24,RPS25,RPS27,RPS27A,RPS29,RPL23,RPL35,RPL13A,RPL26L1,RPL22L1
1_Member	Reactome Gene Sets	R-HSA-975957	Nonsense Mediated Decay (NMD) enhanced by the Exon Junction Complex (EJC)	-57.9454	-54.9398	41/115	3921,6122,6124,6125,6128,6129,6133,6135,6138,6144,6152,6154,6155,6156,6157,6160,6164,6165,6170,6171,6189,6194,6201,6202,6208,6210,6218,6222,6224,6227,6228,6229,6230,6232,6233,6235,9349,11224,23521,51121,200916	RPSA,RPL3,RPL4,RPL5,RPL6,RPL7,RPL9,RPL11,RPL15,RPL21,RPL24,RPL26,RPL27,RPL30,RPL27A,RPL31,RPL34,RPL35A,RPL39,RPL41,RPS3A,RPS6,RPS7,RPS8,RPS14,RPS15A,RPS17,RPS18,RPS20,RPS21,RPS23,RPS24,RPS25,RPS27,RPS27A,RPS29,RPL23,RPL35,RPL13A,RPL26L1,RPL22L1
1_Member	GO Biological Processes	GO:0043043	peptide biosynthetic process	-57.6862	-54.6999	58/396	1915,1933,3646,3921,6122,6124,6125,6128,6129,6133,6135,6138,6144,6152,6154,6155,6156,6157,6160,6164,6165,6170,6171,6189,6194,6201,6202,6208,6210,6218,6222,6224,6227,6228,6229,6230,6232,6233,6235,9086,9349,11222,11224,23521,28998,29093,51023,51121,51187,51389,51650,55854,57129,64976,64983,65008,158078,200916	EEF1A1,EEF1B2,EIF3E,RPSA,RPL3,RPL4,RPL5,RPL6,RPL7,RPL9,RPL11,RPL15,RPL21,RPL24,RPL26,RPL27,RPL30,RPL27A,RPL31,RPL34,RPL35A,RPL39,RPL41,RPS3A,RPS6,RPS7,RPS8,RPS14,RPS15A,RPS17,RPS18,RPS20,RPS21,RPS23,RPS24,RPS25,RPS27,RPS27A,RPS29,EIF1AY,RPL23,MRPL3,RPL35,RPL13A,MRPL13,MRPL22,MRPS18C,RPL26L1,RSL24D1,RWDD1,MRPS33,ZC3H15,MRPL47,MRPL40,MRPL32,MRPL1,EEF1A1P5,RPL22L1
1_Member	Reactome Gene Sets	R-HSA-168273	Influenza Viral RNA Transcription and Replication	-56.4178	-53.45	42/135	3921,5440,6122,6124,6125,6128,6129,6133,6135,6138,6144,6152,6154,6155,6156,6157,6160,6164,6165,6170,6171,6189,6194,6201,6202,6208,6210,6218,6222,6224,6227,6228,6229,6230,6232,6233,6235,9349,11224,23521,51121,200916	RPSA,POLR2K,RPL3,RPL4,RPL5,RPL6,RPL7,RPL9,RPL11,RPL15,RPL21,RPL24,RPL26,RPL27,RPL30,RPL27A,RPL31,RPL34,RPL35A,RPL39,RPL41,RPS3A,RPS6,RPS7,RPS8,RPS14,RPS15A,RPS17,RPS18,RPS20,RPS21,RPS23,RPS24,RPS25,RPS27,RPS27A,RPS29,RPL23,RPL35,RPL13A,RPL26L1,RPL22L1
1_Member	Reactome Gene Sets	R-HSA-9010553	Regulation of expression of SLITs and ROBOs	-54.9805	-52.0304	44/171	3921,5684,5685,6122,6124,6125,6128,6129,6133,6135,6138,6144,6152,6154,6155,6156,6157,6160,6164,6165,6170,6171,6189,6194,6201,6202,6208,6210,6218,6222,6224,6227,6228,6229,6230,6232,6233,6235,9349,9978,11224,23521,51121,200916	RPSA,PSMA3,PSMA4,RPL3,RPL4,RPL5,RPL6,RPL7,RPL9,RPL11,RPL15,RPL21,RPL24,RPL26,RPL27,RPL30,RPL27A,RPL31,RPL34,RPL35A,RPL39,RPL41,RPS3A,RPS6,RPS7,RPS8,RPS14,RPS15A,RPS17,RPS18,RPS20,RPS21,RPS23,RPS24,RPS25,RPS27,RPS27A,RPS29,RPL23,RBX1,RPL35,RPL13A,RPL26L1,RPL22L1
1_Member	Reactome Gene Sets	R-HSA-168255	Influenza Infection	-53.37	-50.4533	42/156	3921,5440,6122,6124,6125,6128,6129,6133,6135,6138,6144,6152,6154,6155,6156,6157,6160,6164,6165,6170,6171,6189,6194,6201,6202,6208,6210,6218,6222,6224,6227,6228,6229,6230,6232,6233,6235,9349,11224,23521,51121,200916	RPSA,POLR2K,RPL3,RPL4,RPL5,RPL6,RPL7,RPL9,RPL11,RPL15,RPL21,RPL24,RPL26,RPL27,RPL30,RPL27A,RPL31,RPL34,RPL35A,RPL39,RPL41,RPS3A,RPS6,RPS7,RPS8,RPS14,RPS15A,RPS17,RPS18,RPS20,RPS21,RPS23,RPS24,RPS25,RPS27,RPS27A,RPS29,RPL23,RPL35,RPL13A,RPL26L1,RPL22L1
1_Member	Reactome Gene Sets	R-HSA-9711097	Cellular response to starvation	-53.37	-50.4533	42/156	3921,6122,6124,6125,6128,6129,6133,6135,6138,6144,6152,6154,6155,6156,6157,6160,6164,6165,6170,6171,6189,6194,6201,6202,6208,6210,6218,6222,6224,6227,6228,6229,6230,6232,6233,6235,9349,9550,11224,23521,51121,200916	RPSA,RPL3,RPL4,RPL5,RPL6,RPL7,RPL9,RPL11,RPL15,RPL21,RPL24,RPL26,RPL27,RPL30,RPL27A,RPL31,RPL34,RPL35A,RPL39,RPL41,RPS3A,RPS6,RPS7,RPS8,RPS14,RPS15A,RPS17,RPS18,RPS20,RPS21,RPS23,RPS24,RPS25,RPS27,RPS27A,RPS29,RPL23,ATP6V1G1,RPL35,RPL13A,RPL26L1,RPL22L1
1_Member	Reactome Gene Sets	R-HSA-6791226	Major pathway of rRNA processing in the nucleolus and cytosol	-51.6928	-48.7919	43/184	3921,6122,6124,6125,6128,6129,6133,6135,6138,6144,6152,6154,6155,6156,6157,6160,6164,6165,6170,6171,6189,6194,6201,6202,6208,6210,6218,6222,6224,6227,6228,6229,6230,6232,6233,6235,9349,11224,23521,25879,26354,51121,200916	RPSA,RPL3,RPL4,RPL5,RPL6,RPL7,RPL9,RPL11,RPL15,RPL21,RPL24,RPL26,RPL27,RPL30,RPL27A,RPL31,RPL34,RPL35A,RPL39,RPL41,RPS3A,RPS6,RPS7,RPS8,RPS14,RPS15A,RPS17,RPS18,RPS20,RPS21,RPS23,RPS24,RPS25,RPS27,RPS27A,RPS29,RPL23,RPL35,RPL13A,DCAF13,GNL3,RPL26L1,RPL22L1
1_Member	Reactome Gene Sets	R-HSA-376176	Signaling by ROBO receptors	-51.4829	-48.5973	45/218	3921,5567,5684,5685,6122,6124,6125,6128,6129,6133,6135,6138,6144,6152,6154,6155,6156,6157,6160,6164,6165,6170,6171,6189,6194,6201,6202,6208,6210,6218,6222,6224,6227,6228,6229,6230,6232,6233,6235,9349,9978,11224,23521,51121,200916	RPSA,PRKACB,PSMA3,PSMA4,RPL3,RPL4,RPL5,RPL6,RPL7,RPL9,RPL11,RPL15,RPL21,RPL24,RPL26,RPL27,RPL30,RPL27A,RPL31,RPL34,RPL35A,RPL39,RPL41,RPS3A,RPS6,RPS7,RPS8,RPS14,RPS15A,RPS17,RPS18,RPS20,RPS21,RPS23,RPS24,RPS25,RPS27,RPS27A,RPS29,RPL23,RBX1,RPL35,RPL13A,RPL26L1,RPL22L1
1_Member	GO Biological Processes	GO:0043604	amide biosynthetic process	-51.0885	-48.2176	58/511	1915,1933,3646,3921,6122,6124,6125,6128,6129,6133,6135,6138,6144,6152,6154,6155,6156,6157,6160,6164,6165,6170,6171,6189,6194,6201,6202,6208,6210,6218,6222,6224,6227,6228,6229,6230,6232,6233,6235,9086,9349,11222,11224,23521,28998,29093,51023,51121,51187,51389,51650,55854,57129,64976,64983,65008,158078,200916	EEF1A1,EEF1B2,EIF3E,RPSA,RPL3,RPL4,RPL5,RPL6,RPL7,RPL9,RPL11,RPL15,RPL21,RPL24,RPL26,RPL27,RPL30,RPL27A,RPL31,RPL34,RPL35A,RPL39,RPL41,RPS3A,RPS6,RPS7,RPS8,RPS14,RPS15A,RPS17,RPS18,RPS20,RPS21,RPS23,RPS24,RPS25,RPS27,RPS27A,RPS29,EIF1AY,RPL23,MRPL3,RPL35,RPL13A,MRPL13,MRPL22,MRPS18C,RPL26L1,RSL24D1,RWDD1,MRPS33,ZC3H15,MRPL47,MRPL40,MRPL32,MRPL1,EEF1A1P5,RPL22L1
1_Member	Reactome Gene Sets	R-HSA-8868773	rRNA processing in the nucleus and cytosol	-50.6002	-47.7435	43/194	3921,6122,6124,6125,6128,6129,6133,6135,6138,6144,6152,6154,6155,6156,6157,6160,6164,6165,6170,6171,6189,6194,6201,6202,6208,6210,6218,6222,6224,6227,6228,6229,6230,6232,6233,6235,9349,11224,23521,25879,26354,51121,200916	RPSA,RPL3,RPL4,RPL5,RPL6,RPL7,RPL9,RPL11,RPL15,RPL21,RPL24,RPL26,RPL27,RPL30,RPL27A,RPL31,RPL34,RPL35A,RPL39,RPL41,RPS3A,RPS6,RPS7,RPS8,RPS14,RPS15A,RPS17,RPS18,RPS20,RPS21,RPS23,RPS24,RPS25,RPS27,RPS27A,RPS29,RPL23,RPL35,RPL13A,DCAF13,GNL3,RPL26L1,RPL22L1
1_Member	GO Biological Processes	GO:0006518	peptide metabolic process	-50.2074	-47.3645	58/529	1915,1933,3646,3921,6122,6124,6125,6128,6129,6133,6135,6138,6144,6152,6154,6155,6156,6157,6160,6164,6165,6170,6171,6189,6194,6201,6202,6208,6210,6218,6222,6224,6227,6228,6229,6230,6232,6233,6235,9086,9349,11222,11224,23521,28998,29093,51023,51121,51187,51389,51650,55854,57129,64976,64983,65008,158078,200916	EEF1A1,EEF1B2,EIF3E,RPSA,RPL3,RPL4,RPL5,RPL6,RPL7,RPL9,RPL11,RPL15,RPL21,RPL24,RPL26,RPL27,RPL30,RPL27A,RPL31,RPL34,RPL35A,RPL39,RPL41,RPS3A,RPS6,RPS7,RPS8,RPS14,RPS15A,RPS17,RPS18,RPS20,RPS21,RPS23,RPS24,RPS25,RPS27,RPS27A,RPS29,EIF1AY,RPL23,MRPL3,RPL35,RPL13A,MRPL13,MRPL22,MRPS18C,RPL26L1,RSL24D1,RWDD1,MRPS33,ZC3H15,MRPL47,MRPL40,MRPL32,MRPL1,EEF1A1P5,RPL22L1
1_Member	Reactome Gene Sets	R-HSA-72312	rRNA processing	-49.571	-46.7414	43/204	3921,6122,6124,6125,6128,6129,6133,6135,6138,6144,6152,6154,6155,6156,6157,6160,6164,6165,6170,6171,6189,6194,6201,6202,6208,6210,6218,6222,6224,6227,6228,6229,6230,6232,6233,6235,9349,11224,23521,25879,26354,51121,200916	RPSA,RPL3,RPL4,RPL5,RPL6,RPL7,RPL9,RPL11,RPL15,RPL21,RPL24,RPL26,RPL27,RPL30,RPL27A,RPL31,RPL34,RPL35A,RPL39,RPL41,RPS3A,RPS6,RPS7,RPS8,RPS14,RPS15A,RPS17,RPS18,RPS20,RPS21,RPS23,RPS24,RPS25,RPS27,RPS27A,RPS29,RPL23,RPL35,RPL13A,DCAF13,GNL3,RPL26L1,RPL22L1
1_Member	KEGG Pathway	hsa05171	Coronavirus disease - COVID-19	-46.9726	-44.156	43/232	2197,3921,6122,6124,6125,6128,6129,6133,6135,6138,6144,6152,6154,6155,6156,6157,6160,6164,6165,6170,6171,6189,6194,6201,6202,6208,6210,6218,6222,6224,6227,6228,6229,6230,6232,6233,6235,9349,11224,23521,51121,51187,200916	FAU,RPSA,RPL3,RPL4,RPL5,RPL6,RPL7,RPL9,RPL11,RPL15,RPL21,RPL24,RPL26,RPL27,RPL30,RPL27A,RPL31,RPL34,RPL35A,RPL39,RPL41,RPS3A,RPS6,RPS7,RPS8,RPS14,RPS15A,RPS17,RPS18,RPS20,RPS21,RPS23,RPS24,RPS25,RPS27,RPS27A,RPS29,RPL23,RPL35,RPL13A,RPL26L1,RSL24D1,RPL22L1
1_Member	CORUM	CORUM:3055	Nop56p-associated pre-rRNA complex	-46.413	-43.609	34/104	1915,6122,6124,6125,6128,6129,6133,6135,6138,6144,6152,6154,6155,6156,6157,6160,6165,6170,6189,6194,6201,6202,6208,6210,6218,6222,6228,6229,6235,6727,9349,11224,23521,26354	EEF1A1,RPL3,RPL4,RPL5,RPL6,RPL7,RPL9,RPL11,RPL15,RPL21,RPL24,RPL26,RPL27,RPL30,RPL27A,RPL31,RPL35A,RPL39,RPS3A,RPS6,RPS7,RPS8,RPS14,RPS15A,RPS17,RPS18,RPS23,RPS24,RPS29,SRP14,RPL23,RPL35,RPL13A,GNL3
1_Member	GO Biological Processes	GO:0034645	cellular macromolecule biosynthetic process	-45.128	-42.3362	61/749	1915,1933,3646,3921,6122,6124,6125,6128,6129,6133,6135,6138,6144,6152,6154,6155,6156,6157,6160,6164,6165,6170,6171,6189,6194,6201,6202,6208,6210,6218,6222,6224,6227,6228,6229,6230,6232,6233,6235,8813,9086,9349,10905,11222,11224,23521,28998,29093,51023,51121,51187,51389,51650,55854,57129,64976,64983,65008,83734,158078,200916	EEF1A1,EEF1B2,EIF3E,RPSA,RPL3,RPL4,RPL5,RPL6,RPL7,RPL9,RPL11,RPL15,RPL21,RPL24,RPL26,RPL27,RPL30,RPL27A,RPL31,RPL34,RPL35A,RPL39,RPL41,RPS3A,RPS6,RPS7,RPS8,RPS14,RPS15A,RPS17,RPS18,RPS20,RPS21,RPS23,RPS24,RPS25,RPS27,RPS27A,RPS29,DPM1,EIF1AY,RPL23,MAN1A2,MRPL3,RPL35,RPL13A,MRPL13,MRPL22,MRPS18C,RPL26L1,RSL24D1,RWDD1,MRPS33,ZC3H15,MRPL47,MRPL40,MRPL32,MRPL1,ATG10,EEF1A1P5,RPL22L1
1_Member	Reactome Gene Sets	R-HSA-8953854	Metabolism of RNA	-40.4972	-37.7174	55/674	1207,3921,5440,5684,5685,6122,6124,6125,6128,6129,6133,6135,6138,6144,6152,6154,6155,6156,6157,6160,6164,6165,6170,6171,6189,6194,6201,6202,6208,6210,6218,6222,6224,6227,6228,6229,6230,6232,6233,6235,6632,6633,6635,6637,9349,11224,23521,25879,26354,27258,51121,51639,53938,84844,200916	CLNS1A,RPSA,POLR2K,PSMA3,PSMA4,RPL3,RPL4,RPL5,RPL6,RPL7,RPL9,RPL11,RPL15,RPL21,RPL24,RPL26,RPL27,RPL30,RPL27A,RPL31,RPL34,RPL35A,RPL39,RPL41,RPS3A,RPS6,RPS7,RPS8,RPS14,RPS15A,RPS17,RPS18,RPS20,RPS21,RPS23,RPS24,RPS25,RPS27,RPS27A,RPS29,SNRPD1,SNRPD2,SNRPE,SNRPG,RPL23,RPL35,RPL13A,DCAF13,GNL3,LSM3,RPL26L1,SF3B6,PPIL3,PHF5A,RPL22L1
1_Member	Reactome Gene Sets	R-HSA-71291	Metabolism of amino acids and derivatives	-40.4034	-37.6351	45/374	3176,3921,5684,5685,6122,6124,6125,6128,6129,6133,6135,6138,6144,6152,6154,6155,6156,6157,6160,6164,6165,6170,6171,6189,6194,6201,6202,6208,6210,6218,6222,6224,6227,6228,6229,6230,6232,6233,6235,9349,11224,23521,51074,51121,200916	HNMT,RPSA,PSMA3,PSMA4,RPL3,RPL4,RPL5,RPL6,RPL7,RPL9,RPL11,RPL15,RPL21,RPL24,RPL26,RPL27,RPL30,RPL27A,RPL31,RPL34,RPL35A,RPL39,RPL41,RPS3A,RPS6,RPS7,RPS8,RPS14,RPS15A,RPS17,RPS18,RPS20,RPS21,RPS23,RPS24,RPS25,RPS27,RPS27A,RPS29,RPL23,RPL35,RPL13A,APIP,RPL26L1,RPL22L1
1_Member	GO Biological Processes	GO:0043603	cellular amide metabolic process	-40.1861	-37.4291	58/792	1915,1933,3646,3921,6122,6124,6125,6128,6129,6133,6135,6138,6144,6152,6154,6155,6156,6157,6160,6164,6165,6170,6171,6189,6194,6201,6202,6208,6210,6218,6222,6224,6227,6228,6229,6230,6232,6233,6235,9086,9349,11222,11224,23521,28998,29093,51023,51121,51187,51389,51650,55854,57129,64976,64983,65008,158078,200916	EEF1A1,EEF1B2,EIF3E,RPSA,RPL3,RPL4,RPL5,RPL6,RPL7,RPL9,RPL11,RPL15,RPL21,RPL24,RPL26,RPL27,RPL30,RPL27A,RPL31,RPL34,RPL35A,RPL39,RPL41,RPS3A,RPS6,RPS7,RPS8,RPS14,RPS15A,RPS17,RPS18,RPS20,RPS21,RPS23,RPS24,RPS25,RPS27,RPS27A,RPS29,EIF1AY,RPL23,MRPL3,RPL35,RPL13A,MRPL13,MRPL22,MRPS18C,RPL26L1,RSL24D1,RWDD1,MRPS33,ZC3H15,MRPL47,MRPL40,MRPL32,MRPL1,EEF1A1P5,RPL22L1
1_Member	Reactome Gene Sets	R-HSA-2262752	Cellular responses to stress	-38.1406	-35.3946	56/784	1345,1349,1350,1870,1915,3005,3017,3921,4697,4801,5684,5685,6122,6124,6125,6128,6129,6133,6135,6138,6144,6152,6154,6155,6156,6157,6160,6164,6165,6170,6171,6189,6194,6201,6202,6208,6210,6218,6222,6224,6227,6228,6229,6230,6232,6233,6235,8357,9349,9550,9978,11224,23521,51121,85236,200916	COX6C,COX7B,COX7C,E2F2,EEF1A1,H1-0,H2BC5,RPSA,NDUFA4,NFYB,PSMA3,PSMA4,RPL3,RPL4,RPL5,RPL6,RPL7,RPL9,RPL11,RPL15,RPL21,RPL24,RPL26,RPL27,RPL30,RPL27A,RPL31,RPL34,RPL35A,RPL39,RPL41,RPS3A,RPS6,RPS7,RPS8,RPS14,RPS15A,RPS17,RPS18,RPS20,RPS21,RPS23,RPS24,RPS25,RPS27,RPS27A,RPS29,H3C10,RPL23,ATP6V1G1,RBX1,RPL35,RPL13A,RPL26L1,H2BC12,RPL22L1
1_Member	Reactome Gene Sets	R-HSA-8953897	Cellular responses to stimuli	-37.7282	-34.9929	56/798	1345,1349,1350,1870,1915,3005,3017,3921,4697,4801,5684,5685,6122,6124,6125,6128,6129,6133,6135,6138,6144,6152,6154,6155,6156,6157,6160,6164,6165,6170,6171,6189,6194,6201,6202,6208,6210,6218,6222,6224,6227,6228,6229,6230,6232,6233,6235,8357,9349,9550,9978,11224,23521,51121,85236,200916	COX6C,COX7B,COX7C,E2F2,EEF1A1,H1-0,H2BC5,RPSA,NDUFA4,NFYB,PSMA3,PSMA4,RPL3,RPL4,RPL5,RPL6,RPL7,RPL9,RPL11,RPL15,RPL21,RPL24,RPL26,RPL27,RPL30,RPL27A,RPL31,RPL34,RPL35A,RPL39,RPL41,RPS3A,RPS6,RPS7,RPS8,RPS14,RPS15A,RPS17,RPS18,RPS20,RPS21,RPS23,RPS24,RPS25,RPS27,RPS27A,RPS29,H3C10,RPL23,ATP6V1G1,RBX1,RPL35,RPL13A,RPL26L1,H2BC12,RPL22L1
1_Member	CORUM	CORUM:308	60S ribosomal subunit, cytoplasmic	-34.3015	-31.5767	22/47	6122,6124,6125,6128,6129,6133,6135,6138,6144,6152,6154,6155,6156,6157,6160,6164,6165,6170,6171,9349,11224,23521	RPL3,RPL4,RPL5,RPL6,RPL7,RPL9,RPL11,RPL15,RPL21,RPL24,RPL26,RPL27,RPL30,RPL27A,RPL31,RPL34,RPL35A,RPL39,RPL41,RPL23,RPL35,RPL13A
1_Member	Reactome Gene Sets	R-HSA-422475	Axon guidance	-34.0288	-31.3142	46/552	3921,5567,5684,5685,6122,6124,6125,6128,6129,6133,6135,6138,6144,6152,6154,6155,6156,6157,6160,6164,6165,6170,6171,6189,6194,6201,6202,6208,6210,6218,6222,6224,6227,6228,6229,6230,6232,6233,6235,9349,9978,11224,22885,23521,51121,200916	RPSA,PRKACB,PSMA3,PSMA4,RPL3,RPL4,RPL5,RPL6,RPL7,RPL9,RPL11,RPL15,RPL21,RPL24,RPL26,RPL27,RPL30,RPL27A,RPL31,RPL34,RPL35A,RPL39,RPL41,RPS3A,RPS6,RPS7,RPS8,RPS14,RPS15A,RPS17,RPS18,RPS20,RPS21,RPS23,RPS24,RPS25,RPS27,RPS27A,RPS29,RPL23,RBX1,RPL35,ABLIM3,RPL13A,RPL26L1,RPL22L1
1_Member	Reactome Gene Sets	R-HSA-9675108	Nervous system development	-33.1697	-30.4651	46/577	3921,5567,5684,5685,6122,6124,6125,6128,6129,6133,6135,6138,6144,6152,6154,6155,6156,6157,6160,6164,6165,6170,6171,6189,6194,6201,6202,6208,6210,6218,6222,6224,6227,6228,6229,6230,6232,6233,6235,9349,9978,11224,22885,23521,51121,200916	RPSA,PRKACB,PSMA3,PSMA4,RPL3,RPL4,RPL5,RPL6,RPL7,RPL9,RPL11,RPL15,RPL21,RPL24,RPL26,RPL27,RPL30,RPL27A,RPL31,RPL34,RPL35A,RPL39,RPL41,RPS3A,RPS6,RPS7,RPS8,RPS14,RPS15A,RPS17,RPS18,RPS20,RPS21,RPS23,RPS24,RPS25,RPS27,RPS27A,RPS29,RPL23,RBX1,RPL35,ABLIM3,RPL13A,RPL26L1,RPL22L1
1_Member	Reactome Gene Sets	R-HSA-9754678	SARS-CoV-2 modulates host translation machinery	-31.4794	-28.7845	21/50	3921,6189,6194,6201,6202,6208,6210,6218,6222,6224,6227,6228,6229,6230,6232,6233,6235,6632,6633,6635,6637	RPSA,RPS3A,RPS6,RPS7,RPS8,RPS14,RPS15A,RPS17,RPS18,RPS20,RPS21,RPS23,RPS24,RPS25,RPS27,RPS27A,RPS29,SNRPD1,SNRPD2,SNRPE,SNRPG
1_Member	CORUM	CORUM:305	40S ribosomal subunit, cytoplasmic	-29.7366	-27.0512	18/33	2197,3921,6189,6194,6201,6202,6208,6210,6218,6222,6224,6227,6228,6229,6230,6232,6233,6235	FAU,RPSA,RPS3A,RPS6,RPS7,RPS8,RPS14,RPS15A,RPS17,RPS18,RPS20,RPS21,RPS23,RPS24,RPS25,RPS27,RPS27A,RPS29
1_Member	CORUM	CORUM:338	40S ribosomal subunit, cytoplasmic	-28.1582	-25.4822	17/31	2197,3921,6189,6194,6201,6202,6208,6210,6218,6222,6224,6227,6228,6229,6230,6233,6235	FAU,RPSA,RPS3A,RPS6,RPS7,RPS8,RPS14,RPS15A,RPS17,RPS18,RPS20,RPS21,RPS23,RPS24,RPS25,RPS27A,RPS29
1_Member	GO Biological Processes	GO:0022613	ribonucleoprotein complex biogenesis	-26.7868	-24.1199	37/457	1207,3646,3921,6122,6125,6128,6129,6135,6152,6154,6155,6165,6194,6201,6202,6208,6218,6227,6229,6230,6232,6632,6633,6635,6637,6880,11224,25879,25983,26834,29093,51068,51121,51187,51575,65008,401466	CLNS1A,EIF3E,RPSA,RPL3,RPL5,RPL6,RPL7,RPL11,RPL24,RPL26,RPL27,RPL35A,RPS6,RPS7,RPS8,RPS14,RPS17,RPS21,RPS24,RPS25,RPS27,SNRPD1,SNRPD2,SNRPE,SNRPG,TAF9,RPL35,DCAF13,NGDN,RNU4-2,MRPL22,NMD3,RPL26L1,RSL24D1,ESF1,MRPL1,RBIS
1_Member	Reactome Gene Sets	R-HSA-72695	Formation of the ternary complex, and subsequently, the 43S complex	-25.357	-22.6992	18/51	3646,3921,6189,6194,6201,6202,6208,6210,6218,6222,6224,6227,6228,6229,6230,6232,6233,6235	EIF3E,RPSA,RPS3A,RPS6,RPS7,RPS8,RPS14,RPS15A,RPS17,RPS18,RPS20,RPS21,RPS23,RPS24,RPS25,RPS27,RPS27A,RPS29
1_Member	Reactome Gene Sets	R-HSA-72649	Translation initiation complex formation	-24.169	-21.5285	18/58	3646,3921,6189,6194,6201,6202,6208,6210,6218,6222,6224,6227,6228,6229,6230,6232,6233,6235	EIF3E,RPSA,RPS3A,RPS6,RPS7,RPS8,RPS14,RPS15A,RPS17,RPS18,RPS20,RPS21,RPS23,RPS24,RPS25,RPS27,RPS27A,RPS29
1_Member	Reactome Gene Sets	R-HSA-72702	Ribosomal scanning and start codon recognition	-24.169	-21.5285	18/58	3646,3921,6189,6194,6201,6202,6208,6210,6218,6222,6224,6227,6228,6229,6230,6232,6233,6235	EIF3E,RPSA,RPS3A,RPS6,RPS7,RPS8,RPS14,RPS15A,RPS17,RPS18,RPS20,RPS21,RPS23,RPS24,RPS25,RPS27,RPS27A,RPS29
1_Member	Reactome Gene Sets	R-HSA-72662	Activation of the mRNA upon binding of the cap-binding complex and eIFs, and subsequent binding to 43S	-24.0137	-21.3817	18/59	3646,3921,6189,6194,6201,6202,6208,6210,6218,6222,6224,6227,6228,6229,6230,6232,6233,6235	EIF3E,RPSA,RPS3A,RPS6,RPS7,RPS8,RPS14,RPS15A,RPS17,RPS18,RPS20,RPS21,RPS23,RPS24,RPS25,RPS27,RPS27A,RPS29
1_Member	GO Biological Processes	GO:0042254	ribosome biogenesis	-23.4008	-20.777	29/294	3921,6122,6125,6128,6129,6135,6152,6154,6155,6165,6194,6201,6202,6208,6218,6227,6229,6230,6232,11224,25879,25983,29093,51068,51121,51187,51575,65008,401466	RPSA,RPL3,RPL5,RPL6,RPL7,RPL11,RPL24,RPL26,RPL27,RPL35A,RPS6,RPS7,RPS8,RPS14,RPS17,RPS21,RPS24,RPS25,RPS27,RPL35,DCAF13,NGDN,MRPL22,NMD3,RPL26L1,RSL24D1,ESF1,MRPL1,RBIS
1_Member	Reactome Gene Sets	R-HSA-9705683	SARS-CoV-2-host interactions	-18.75	-16.1343	22/202	567,3921,6189,6194,6201,6202,6208,6210,6218,6222,6224,6227,6228,6229,6230,6232,6233,6235,6632,6633,6635,6637	B2M,RPSA,RPS3A,RPS6,RPS7,RPS8,RPS14,RPS15A,RPS17,RPS18,RPS20,RPS21,RPS23,RPS24,RPS25,RPS27,RPS27A,RPS29,SNRPD1,SNRPD2,SNRPE,SNRPG
1_Member	GO Biological Processes	GO:0006364	rRNA processing	-15.5722	-12.9645	20/219	6125,6129,6135,6154,6155,6165,6194,6201,6202,6208,6218,6227,6229,6230,6232,11224,25879,25983,51575,65008	RPL5,RPL7,RPL11,RPL26,RPL27,RPL35A,RPS6,RPS7,RPS8,RPS14,RPS17,RPS21,RPS24,RPS25,RPS27,RPL35,DCAF13,NGDN,ESF1,MRPL1
1_Member	Reactome Gene Sets	R-HSA-9694516	SARS-CoV-2 Infection	-15.5373	-12.9374	22/285	567,3921,6189,6194,6201,6202,6208,6210,6218,6222,6224,6227,6228,6229,6230,6232,6233,6235,6632,6633,6635,6637	B2M,RPSA,RPS3A,RPS6,RPS7,RPS8,RPS14,RPS15A,RPS17,RPS18,RPS20,RPS21,RPS23,RPS24,RPS25,RPS27,RPS27A,RPS29,SNRPD1,SNRPD2,SNRPE,SNRPG
1_Member	GO Biological Processes	GO:0016072	rRNA metabolic process	-14.4926	-11.9004	20/249	6125,6129,6135,6154,6155,6165,6194,6201,6202,6208,6218,6227,6229,6230,6232,11224,25879,25983,51575,65008	RPL5,RPL7,RPL11,RPL26,RPL27,RPL35A,RPS6,RPS7,RPS8,RPS14,RPS17,RPS21,RPS24,RPS25,RPS27,RPL35,DCAF13,NGDN,ESF1,MRPL1
1_Member	Reactome Gene Sets	R-HSA-9679506	SARS-CoV Infections	-14.3911	-11.8065	23/362	567,3921,6189,6194,6201,6202,6208,6210,6218,6222,6224,6227,6228,6229,6230,6232,6233,6235,6632,6633,6635,6637,9978	B2M,RPSA,RPS3A,RPS6,RPS7,RPS8,RPS14,RPS15A,RPS17,RPS18,RPS20,RPS21,RPS23,RPS24,RPS25,RPS27,RPS27A,RPS29,SNRPD1,SNRPD2,SNRPE,SNRPG,RBX1
1_Member	GO Biological Processes	GO:0042273	ribosomal large subunit biogenesis	-12.7153	-10.1596	12/72	6122,6125,6128,6129,6135,6152,6154,6165,11224,51121,51187,65008	RPL3,RPL5,RPL6,RPL7,RPL11,RPL24,RPL26,RPL35A,RPL35,RPL26L1,RSL24D1,MRPL1
1_Member	GO Biological Processes	GO:0042274	ribosomal small subunit biogenesis	-12.5661	-10.0242	12/74	3921,6194,6201,6202,6208,6218,6227,6229,6230,6232,25879,25983	RPSA,RPS6,RPS7,RPS8,RPS14,RPS17,RPS21,RPS24,RPS25,RPS27,DCAF13,NGDN
1_Member	GO Biological Processes	GO:0034470	ncRNA processing	-11.5161	-9.00049	21/403	6125,6129,6135,6154,6155,6165,6194,6201,6202,6208,6218,6227,6229,6230,6232,11224,25879,25983,51574,51575,65008	RPL5,RPL7,RPL11,RPL26,RPL27,RPL35A,RPS6,RPS7,RPS8,RPS14,RPS17,RPS21,RPS24,RPS25,RPS27,RPL35,DCAF13,NGDN,LARP7,ESF1,MRPL1
1_Member	GO Biological Processes	GO:0034660	ncRNA metabolic process	-9.42023	-6.96426	21/523	6125,6129,6135,6154,6155,6165,6194,6201,6202,6208,6218,6227,6229,6230,6232,11224,25879,25983,51574,51575,65008	RPL5,RPL7,RPL11,RPL26,RPL27,RPL35A,RPS6,RPS7,RPS8,RPS14,RPS17,RPS21,RPS24,RPS25,RPS27,RPL35,DCAF13,NGDN,LARP7,ESF1,MRPL1
2_Summary	WikiPathways	WP111	Electron transport chain: OXPHOS system in mitochondria	-13.2849	-10.7077	14/106	509,514,522,1345,1349,1350,4697,4698,4708,4709,4724,7381,10632,27089,9550,5440,5684,5685,7052,55081,5567,6233,6194,9556,7298,168537,7083,2766,3094,8813,1870,6880,9318,10923,22885,10905	ATP5F1C,ATP5F1E,ATP5PF,COX6C,COX7B,COX7C,NDUFA4,NDUFA5,NDUFB2,NDUFB3,NDUFS4,UQCRB,ATP5MG,UQCRQ,ATP6V1G1,POLR2K,PSMA3,PSMA4,TGM2,IFT57,PRKACB,RPS27A,RPS6,ATP5MJ,TYMS,GIMAP7,TK1,GMPR,HINT1,DPM1,E2F2,TAF9,COPS2,SUB1,ABLIM3,MAN1A2
2_Member	WikiPathways	WP111	Electron transport chain: OXPHOS system in mitochondria	-13.2849	-10.7077	14/106	509,514,522,1345,1349,1350,4697,4698,4708,4709,4724,7381,10632,27089	ATP5F1C,ATP5F1E,ATP5PF,COX6C,COX7B,COX7C,NDUFA4,NDUFA5,NDUFB2,NDUFB3,NDUFS4,UQCRB,ATP5MG,UQCRQ
2_Member	KEGG Pathway	hsa00190	Oxidative phosphorylation	-13.1096	-10.5397	15/134	509,514,522,1345,1349,1350,4697,4698,4708,4709,4724,7381,9550,10632,27089	ATP5F1C,ATP5F1E,ATP5PF,COX6C,COX7B,COX7C,NDUFA4,NDUFA5,NDUFB2,NDUFB3,NDUFS4,UQCRB,ATP6V1G1,ATP5MG,UQCRQ
2_Member	GO Biological Processes	GO:0006119	oxidative phosphorylation	-12.5226	-9.9874	14/120	509,514,522,1345,1349,1350,4697,4698,4708,4709,4724,7381,10632,27089	ATP5F1C,ATP5F1E,ATP5PF,COX6C,COX7B,COX7C,NDUFA4,NDUFA5,NDUFB2,NDUFB3,NDUFS4,UQCRB,ATP5MG,UQCRQ
2_Member	Reactome Gene Sets	R-HSA-163200	Respiratory electron transport, ATP synthesis by chemiosmotic coupling, and heat production by uncoupling proteins.	-12.1779	-9.64933	14/127	509,514,522,1345,1349,1350,4697,4698,4708,4709,4724,7381,10632,27089	ATP5F1C,ATP5F1E,ATP5PF,COX6C,COX7B,COX7C,NDUFA4,NDUFA5,NDUFB2,NDUFB3,NDUFS4,UQCRB,ATP5MG,UQCRQ
2_Member	KEGG Pathway	hsa05016	Huntington disease	-10.8003	-8.30353	18/306	509,514,522,1345,1349,1350,4697,4698,4708,4709,4724,5440,5684,5685,7052,7381,27089,55081	ATP5F1C,ATP5F1E,ATP5PF,COX6C,COX7B,COX7C,NDUFA4,NDUFA5,NDUFB2,NDUFB3,NDUFS4,POLR2K,PSMA3,PSMA4,TGM2,UQCRB,UQCRQ,IFT57
2_Member	GO Biological Processes	GO:0009060	aerobic respiration	-10.7973	-8.30353	14/160	509,514,522,1345,1349,1350,4697,4698,4708,4709,4724,7381,10632,27089	ATP5F1C,ATP5F1E,ATP5PF,COX6C,COX7B,COX7C,NDUFA4,NDUFA5,NDUFB2,NDUFB3,NDUFS4,UQCRB,ATP5MG,UQCRQ
2_Member	KEGG Pathway	hsa05012	Parkinson disease	-10.7943	-8.30353	17/266	509,514,522,1345,1349,1350,4697,4698,4708,4709,4724,5567,5684,5685,6233,7381,27089	ATP5F1C,ATP5F1E,ATP5PF,COX6C,COX7B,COX7C,NDUFA4,NDUFA5,NDUFB2,NDUFB3,NDUFS4,PRKACB,PSMA3,PSMA4,RPS27A,UQCRB,UQCRQ
2_Member	KEGG Pathway	hsa04714	Thermogenesis	-10.6844	-8.19961	16/232	509,514,522,1345,1349,1350,4697,4698,4708,4709,4724,5567,6194,7381,10632,27089	ATP5F1C,ATP5F1E,ATP5PF,COX6C,COX7B,COX7C,NDUFA4,NDUFA5,NDUFB2,NDUFB3,NDUFS4,PRKACB,RPS6,UQCRB,ATP5MG,UQCRQ
2_Member	GO Biological Processes	GO:0046034	ATP metabolic process	-10.3239	-7.84502	15/208	509,514,522,1345,1349,1350,4697,4698,4708,4709,4724,7381,9556,10632,27089	ATP5F1C,ATP5F1E,ATP5PF,COX6C,COX7B,COX7C,NDUFA4,NDUFA5,NDUFB2,NDUFB3,NDUFS4,UQCRB,ATP5MJ,ATP5MG,UQCRQ
2_Member	Reactome Gene Sets	R-HSA-1428517	The citric acid (TCA) cycle and respiratory electron transport	-10.1732	-7.70017	14/178	509,514,522,1345,1349,1350,4697,4698,4708,4709,4724,7381,10632,27089	ATP5F1C,ATP5F1E,ATP5PF,COX6C,COX7B,COX7C,NDUFA4,NDUFA5,NDUFB2,NDUFB3,NDUFS4,UQCRB,ATP5MG,UQCRQ
2_Member	GO Biological Processes	GO:0045333	cellular respiration	-9.79539	-7.32813	14/190	509,514,522,1345,1349,1350,4697,4698,4708,4709,4724,7381,10632,27089	ATP5F1C,ATP5F1E,ATP5PF,COX6C,COX7B,COX7C,NDUFA4,NDUFA5,NDUFB2,NDUFB3,NDUFS4,UQCRB,ATP5MG,UQCRQ
2_Member	KEGG Pathway	hsa05020	Prion disease	-9.6333	-7.17172	16/273	509,514,522,1345,1349,1350,4697,4698,4708,4709,4724,5567,5684,5685,7381,27089	ATP5F1C,ATP5F1E,ATP5PF,COX6C,COX7B,COX7C,NDUFA4,NDUFA5,NDUFB2,NDUFB3,NDUFS4,PRKACB,PSMA3,PSMA4,UQCRB,UQCRQ
2_Member	GO Biological Processes	GO:0019646	aerobic electron transport chain	-9.03676	-6.59177	10/87	1345,1349,1350,4697,4698,4708,4709,4724,7381,27089	COX6C,COX7B,COX7C,NDUFA4,NDUFA5,NDUFB2,NDUFB3,NDUFS4,UQCRB,UQCRQ
2_Member	GO Biological Processes	GO:0042773	ATP synthesis coupled electron transport	-8.7948	-6.36581	10/92	1345,1349,1350,4697,4698,4708,4709,4724,7381,27089	COX6C,COX7B,COX7C,NDUFA4,NDUFA5,NDUFB2,NDUFB3,NDUFS4,UQCRB,UQCRQ
2_Member	GO Biological Processes	GO:0042775	mitochondrial ATP synthesis coupled electron transport	-8.7948	-6.36581	10/92	1345,1349,1350,4697,4698,4708,4709,4724,7381,27089	COX6C,COX7B,COX7C,NDUFA4,NDUFA5,NDUFB2,NDUFB3,NDUFS4,UQCRB,UQCRQ
2_Member	GO Biological Processes	GO:0015986	proton motive force-driven ATP synthesis	-8.46317	-6.03938	9/73	509,514,522,4698,4708,4709,4724,9556,10632	ATP5F1C,ATP5F1E,ATP5PF,NDUFA5,NDUFB2,NDUFB3,NDUFS4,ATP5MJ,ATP5MG
2_Member	KEGG Pathway	hsa05415	Diabetic cardiomyopathy	-8.39081	-5.97216	13/203	509,514,522,1345,1349,1350,4697,4698,4708,4709,4724,7381,27089	ATP5F1C,ATP5F1E,ATP5PF,COX6C,COX7B,COX7C,NDUFA4,NDUFA5,NDUFB2,NDUFB3,NDUFS4,UQCRB,UQCRQ
2_Member	Reactome Gene Sets	R-HSA-611105	Respiratory electron transport	-8.31055	-5.89698	10/103	1345,1349,1350,4697,4698,4708,4709,4724,7381,27089	COX6C,COX7B,COX7C,NDUFA4,NDUFA5,NDUFB2,NDUFB3,NDUFS4,UQCRB,UQCRQ
2_Member	GO Biological Processes	GO:0015980	energy derivation by oxidation of organic compounds	-8.17672	-5.77314	14/253	509,514,522,1345,1349,1350,4697,4698,4708,4709,4724,7381,10632,27089	ATP5F1C,ATP5F1E,ATP5PF,COX6C,COX7B,COX7C,NDUFA4,NDUFA5,NDUFB2,NDUFB3,NDUFS4,UQCRB,ATP5MG,UQCRQ
2_Member	GO Biological Processes	GO:0009141	nucleoside triphosphate metabolic process	-8.10695	-5.70827	11/140	509,514,522,4698,4708,4709,4724,7298,9556,10632,168537	ATP5F1C,ATP5F1E,ATP5PF,NDUFA5,NDUFB2,NDUFB3,NDUFS4,TYMS,ATP5MJ,ATP5MG,GIMAP7
2_Member	GO Biological Processes	GO:0009205	purine ribonucleoside triphosphate metabolic process	-7.99335	-5.60432	10/111	509,514,522,4698,4708,4709,4724,9556,10632,168537	ATP5F1C,ATP5F1E,ATP5PF,NDUFA5,NDUFB2,NDUFB3,NDUFS4,ATP5MJ,ATP5MG,GIMAP7
2_Member	KEGG Pathway	hsa05208	Chemical carcinogenesis - reactive oxygen species	-7.90068	-5.5164	13/223	509,514,522,1345,1349,1350,4697,4698,4708,4709,4724,7381,27089	ATP5F1C,ATP5F1E,ATP5PF,COX6C,COX7B,COX7C,NDUFA4,NDUFA5,NDUFB2,NDUFB3,NDUFS4,UQCRB,UQCRQ
2_Member	GO Biological Processes	GO:0009142	nucleoside triphosphate biosynthetic process	-7.88094	-5.506	10/114	509,514,522,4698,4708,4709,4724,7298,9556,10632	ATP5F1C,ATP5F1E,ATP5PF,NDUFA5,NDUFB2,NDUFB3,NDUFS4,TYMS,ATP5MJ,ATP5MG
2_Member	GO Biological Processes	GO:0022904	respiratory electron transport chain	-7.88094	-5.506	10/114	1345,1349,1350,4697,4698,4708,4709,4724,7381,27089	COX6C,COX7B,COX7C,NDUFA4,NDUFA5,NDUFB2,NDUFB3,NDUFS4,UQCRB,UQCRQ
2_Member	GO Biological Processes	GO:0006754	ATP biosynthetic process	-7.86881	-5.49846	9/85	509,514,522,4698,4708,4709,4724,9556,10632	ATP5F1C,ATP5F1E,ATP5PF,NDUFA5,NDUFB2,NDUFB3,NDUFS4,ATP5MJ,ATP5MG
2_Member	GO Biological Processes	GO:0009144	purine nucleoside triphosphate metabolic process	-7.80783	-5.44591	10/116	509,514,522,4698,4708,4709,4724,9556,10632,168537	ATP5F1C,ATP5F1E,ATP5PF,NDUFA5,NDUFB2,NDUFB3,NDUFS4,ATP5MJ,ATP5MG,GIMAP7
2_Member	GO Biological Processes	GO:0009199	ribonucleoside triphosphate metabolic process	-7.73612	-5.39664	10/118	509,514,522,4698,4708,4709,4724,9556,10632,168537	ATP5F1C,ATP5F1E,ATP5PF,NDUFA5,NDUFB2,NDUFB3,NDUFS4,ATP5MJ,ATP5MG,GIMAP7
2_Member	GO Biological Processes	GO:0042776	proton motive force-driven mitochondrial ATP synthesis	-7.63148	-5.30044	8/64	509,514,522,4698,4708,4709,4724,10632	ATP5F1C,ATP5F1E,ATP5PF,NDUFA5,NDUFB2,NDUFB3,NDUFS4,ATP5MG
2_Member	GO Biological Processes	GO:0009206	purine ribonucleoside triphosphate biosynthetic process	-7.40098	-5.07821	9/96	509,514,522,4698,4708,4709,4724,9556,10632	ATP5F1C,ATP5F1E,ATP5PF,NDUFA5,NDUFB2,NDUFB3,NDUFS4,ATP5MJ,ATP5MG
2_Member	GO Biological Processes	GO:0009145	purine nucleoside triphosphate biosynthetic process	-7.36144	-5.04276	9/97	509,514,522,4698,4708,4709,4724,9556,10632	ATP5F1C,ATP5F1E,ATP5PF,NDUFA5,NDUFB2,NDUFB3,NDUFS4,ATP5MJ,ATP5MG
2_Member	GO Biological Processes	GO:0009201	ribonucleoside triphosphate biosynthetic process	-7.17039	-4.85975	9/102	509,514,522,4698,4708,4709,4724,9556,10632	ATP5F1C,ATP5F1E,ATP5PF,NDUFA5,NDUFB2,NDUFB3,NDUFS4,ATP5MJ,ATP5MG
2_Member	KEGG Pathway	hsa05014	Amyotrophic lateral sclerosis	-7.01808	-4.7114	15/364	509,514,522,1345,1349,1350,4697,4698,4708,4709,4724,5684,5685,7381,27089	ATP5F1C,ATP5F1E,ATP5PF,COX6C,COX7B,COX7C,NDUFA4,NDUFA5,NDUFB2,NDUFB3,NDUFS4,PSMA3,PSMA4,UQCRB,UQCRQ
2_Member	KEGG Pathway	hsa05022	Pathways of neurodegeneration - multiple diseases	-6.98542	-4.68267	17/476	509,514,522,1345,1349,1350,4697,4698,4708,4709,4724,5684,5685,6233,7381,27089,55081	ATP5F1C,ATP5F1E,ATP5PF,COX6C,COX7B,COX7C,NDUFA4,NDUFA5,NDUFB2,NDUFB3,NDUFS4,PSMA3,PSMA4,RPS27A,UQCRB,UQCRQ,IFT57
2_Member	KEGG Pathway	hsa05010	Alzheimer disease	-6.719	-4.43162	15/384	509,514,522,1345,1349,1350,4697,4698,4708,4709,4724,5684,5685,7381,27089	ATP5F1C,ATP5F1E,ATP5PF,COX6C,COX7B,COX7C,NDUFA4,NDUFA5,NDUFB2,NDUFB3,NDUFS4,PSMA3,PSMA4,UQCRB,UQCRQ
2_Member	KEGG Pathway	hsa04932	Non-alcoholic fatty liver disease	-6.61268	-4.33649	10/155	1345,1349,1350,4697,4698,4708,4709,4724,7381,27089	COX6C,COX7B,COX7C,NDUFA4,NDUFA5,NDUFB2,NDUFB3,NDUFS4,UQCRB,UQCRQ
2_Member	WikiPathways	WP4396	Nonalcoholic fatty liver disease	-6.48454	-4.21201	10/160	1345,1349,1350,4697,4698,4708,4709,4724,7381,27089	COX6C,COX7B,COX7C,NDUFA4,NDUFA5,NDUFB2,NDUFB3,NDUFS4,UQCRB,UQCRQ
2_Member	WikiPathways	WP623	Oxidative phosphorylation	-6.43379	-4.1685	7/62	514,522,4697,4698,4708,4724,10632	ATP5F1E,ATP5PF,NDUFA4,NDUFA5,NDUFB2,NDUFS4,ATP5MG
2_Member	GO Biological Processes	GO:0022900	electron transport chain	-6.31263	-4.05092	10/167	1345,1349,1350,4697,4698,4708,4709,4724,7381,27089	COX6C,COX7B,COX7C,NDUFA4,NDUFA5,NDUFB2,NDUFB3,NDUFS4,UQCRB,UQCRQ
2_Member	GO Biological Processes	GO:0006091	generation of precursor metabolites and energy	-5.82074	-3.58326	14/394	509,514,522,1345,1349,1350,4697,4698,4708,4709,4724,7381,10632,27089	ATP5F1C,ATP5F1E,ATP5PF,COX6C,COX7B,COX7C,NDUFA4,NDUFA5,NDUFB2,NDUFB3,NDUFS4,UQCRB,ATP5MG,UQCRQ
2_Member	CORUM	CORUM:563	F1F0-ATP synthase, mitochondrial	-5.3163	-3.10495	4/16	509,514,522,10632	ATP5F1C,ATP5F1E,ATP5PF,ATP5MG
2_Member	GO Biological Processes	GO:1901293	nucleoside phosphate biosynthetic process	-5.30706	-3.09887	11/266	509,514,522,4698,4708,4709,4724,7083,7298,9556,10632	ATP5F1C,ATP5F1E,ATP5PF,NDUFA5,NDUFB2,NDUFB3,NDUFS4,TK1,TYMS,ATP5MJ,ATP5MG
2_Member	Reactome Gene Sets	R-HSA-163210	Formation of ATP by chemiosmotic coupling	-5.09566	-2.89681	4/18	509,514,522,10632	ATP5F1C,ATP5F1E,ATP5PF,ATP5MG
2_Member	GO Biological Processes	GO:0006753	nucleoside phosphate metabolic process	-4.9651	-2.7784	14/468	509,514,522,2766,3094,4698,4708,4709,4724,7083,7298,9556,10632,168537	ATP5F1C,ATP5F1E,ATP5PF,GMPR,HINT1,NDUFA5,NDUFB2,NDUFB3,NDUFS4,TK1,TYMS,ATP5MJ,ATP5MG,GIMAP7
2_Member	GO Biological Processes	GO:0055086	nucleobase-containing small molecule metabolic process	-4.93798	-2.75427	15/536	509,514,522,2766,3094,4698,4708,4709,4724,7083,7298,8813,9556,10632,168537	ATP5F1C,ATP5F1E,ATP5PF,GMPR,HINT1,NDUFA5,NDUFB2,NDUFB3,NDUFS4,TK1,TYMS,DPM1,ATP5MJ,ATP5MG,GIMAP7
2_Member	GO Biological Processes	GO:0009152	purine ribonucleotide biosynthetic process	-4.83477	-2.65988	9/194	509,514,522,4698,4708,4709,4724,9556,10632	ATP5F1C,ATP5F1E,ATP5PF,NDUFA5,NDUFB2,NDUFB3,NDUFS4,ATP5MJ,ATP5MG
2_Member	CORUM	CORUM:178	Respiratory chain complex I (holoenzyme), mitochondrial	-4.75331	-2.58708	5/44	4697,4698,4708,4709,4724	NDUFA4,NDUFA5,NDUFB2,NDUFB3,NDUFS4
2_Member	GO Biological Processes	GO:0006163	purine nucleotide metabolic process	-4.71997	-2.55659	12/366	509,514,522,2766,3094,4698,4708,4709,4724,9556,10632,168537	ATP5F1C,ATP5F1E,ATP5PF,GMPR,HINT1,NDUFA5,NDUFB2,NDUFB3,NDUFS4,ATP5MJ,ATP5MG,GIMAP7
2_Member	GO Biological Processes	GO:0006120	mitochondrial electron transport, NADH to ubiquinone	-4.70475	-2.5442	5/45	4697,4698,4708,4709,4724	NDUFA4,NDUFA5,NDUFB2,NDUFB3,NDUFS4
2_Member	GO Biological Processes	GO:0006164	purine nucleotide biosynthetic process	-4.69549	-2.53775	9/202	509,514,522,4698,4708,4709,4724,9556,10632	ATP5F1C,ATP5F1E,ATP5PF,NDUFA5,NDUFB2,NDUFB3,NDUFS4,ATP5MJ,ATP5MG
2_Member	GO Biological Processes	GO:0009260	ribonucleotide biosynthetic process	-4.59525	-2.44584	9/208	509,514,522,4698,4708,4709,4724,9556,10632	ATP5F1C,ATP5F1E,ATP5PF,NDUFA5,NDUFB2,NDUFB3,NDUFS4,ATP5MJ,ATP5MG
2_Member	GO Biological Processes	GO:0009165	nucleotide biosynthetic process	-4.54756	-2.409	10/264	509,514,522,4698,4708,4709,4724,7298,9556,10632	ATP5F1C,ATP5F1E,ATP5PF,NDUFA5,NDUFB2,NDUFB3,NDUFS4,TYMS,ATP5MJ,ATP5MG
2_Member	GO Biological Processes	GO:0072522	purine-containing compound biosynthetic process	-4.53031	-2.39443	9/212	509,514,522,4698,4708,4709,4724,9556,10632	ATP5F1C,ATP5F1E,ATP5PF,NDUFA5,NDUFB2,NDUFB3,NDUFS4,ATP5MJ,ATP5MG
2_Member	GO Biological Processes	GO:0072521	purine-containing compound metabolic process	-4.48331	-2.36099	12/387	509,514,522,2766,3094,4698,4708,4709,4724,9556,10632,168537	ATP5F1C,ATP5F1E,ATP5PF,GMPR,HINT1,NDUFA5,NDUFB2,NDUFB3,NDUFS4,ATP5MJ,ATP5MG,GIMAP7
2_Member	GO Biological Processes	GO:0046390	ribose phosphate biosynthetic process	-4.48256	-2.36099	9/215	509,514,522,4698,4708,4709,4724,9556,10632	ATP5F1C,ATP5F1E,ATP5PF,NDUFA5,NDUFB2,NDUFB3,NDUFS4,ATP5MJ,ATP5MG
2_Member	GO Biological Processes	GO:0009117	nucleotide metabolic process	-4.39446	-2.28694	13/460	509,514,522,2766,3094,4698,4708,4709,4724,7298,9556,10632,168537	ATP5F1C,ATP5F1E,ATP5PF,GMPR,HINT1,NDUFA5,NDUFB2,NDUFB3,NDUFS4,TYMS,ATP5MJ,ATP5MG,GIMAP7
2_Member	GO Biological Processes	GO:0009150	purine ribonucleotide metabolic process	-4.17386	-2.07621	11/353	509,514,522,3094,4698,4708,4709,4724,9556,10632,168537	ATP5F1C,ATP5F1E,ATP5PF,HINT1,NDUFA5,NDUFB2,NDUFB3,NDUFS4,ATP5MJ,ATP5MG,GIMAP7
2_Member	Reactome Gene Sets	R-HSA-8949613	Cristae formation	-4.11612	-2.02332	4/31	509,514,522,10632	ATP5F1C,ATP5F1E,ATP5PF,ATP5MG
2_Member	GO Biological Processes	GO:0034654	nucleobase-containing compound biosynthetic process	-4.09561	-2.01238	17/787	509,514,522,1870,4698,4708,4709,4724,5440,6880,7083,7298,9318,9556,10632,10923,22885	ATP5F1C,ATP5F1E,ATP5PF,E2F2,NDUFA5,NDUFB2,NDUFB3,NDUFS4,POLR2K,TAF9,TK1,TYMS,COPS2,ATP5MJ,ATP5MG,SUB1,ABLIM3
2_Member	GO Biological Processes	GO:0009259	ribonucleotide metabolic process	-3.97249	-1.90317	11/372	509,514,522,3094,4698,4708,4709,4724,9556,10632,168537	ATP5F1C,ATP5F1E,ATP5PF,HINT1,NDUFA5,NDUFB2,NDUFB3,NDUFS4,ATP5MJ,ATP5MG,GIMAP7
2_Member	GO Biological Processes	GO:0019693	ribose phosphate metabolic process	-3.87172	-1.80912	11/382	509,514,522,3094,4698,4708,4709,4724,9556,10632,168537	ATP5F1C,ATP5F1E,ATP5PF,HINT1,NDUFA5,NDUFB2,NDUFB3,NDUFS4,ATP5MJ,ATP5MG,GIMAP7
2_Member	CORUM	CORUM:2914	Respiratory chain complex I (beta subunit) mitochondrial	-3.68927	-1.64048	3/16	4697,4708,4709	NDUFA4,NDUFB2,NDUFB3
2_Member	GO Biological Processes	GO:0090407	organophosphate biosynthetic process	-3.16449	-1.17814	12/538	509,514,522,4698,4708,4709,4724,7083,7298,8813,9556,10632	ATP5F1C,ATP5F1E,ATP5PF,NDUFA5,NDUFB2,NDUFB3,NDUFS4,TK1,TYMS,DPM1,ATP5MJ,ATP5MG
2_Member	WikiPathways	WP4324	Mitochondrial complex I assembly model OXPHOS system	-3.11129	-1.13057	4/56	4698,4708,4709,4724	NDUFA5,NDUFB2,NDUFB3,NDUFS4
2_Member	KEGG Pathway	hsa04723	Retrograde endocannabinoid signaling	-3.08791	-1.11275	6/148	4697,4698,4708,4709,4724,5567	NDUFA4,NDUFA5,NDUFB2,NDUFB3,NDUFS4,PRKACB
2_Member	Reactome Gene Sets	R-HSA-6799198	Complex I biogenesis	-3.08218	-1.11068	4/57	4698,4708,4709,4724	NDUFA5,NDUFB2,NDUFB3,NDUFS4
2_Member	GO Biological Processes	GO:0010257	NADH dehydrogenase complex assembly	-3.02562	-1.06137	4/59	4698,4708,4709,4724	NDUFA5,NDUFB2,NDUFB3,NDUFS4
2_Member	GO Biological Processes	GO:0032981	mitochondrial respiratory chain complex I assembly	-3.02562	-1.06137	4/59	4698,4708,4709,4724	NDUFA5,NDUFB2,NDUFB3,NDUFS4
2_Member	GO Biological Processes	GO:1901137	carbohydrate derivative biosynthetic process	-2.85373	-0.912548	12/585	509,514,522,4698,4708,4709,4724,7298,8813,9556,10632,10905	ATP5F1C,ATP5F1E,ATP5PF,NDUFA5,NDUFB2,NDUFB3,NDUFS4,TYMS,DPM1,ATP5MJ,ATP5MG,MAN1A2
2_Member	GO Biological Processes	GO:0033108	mitochondrial respiratory chain complex assembly	-2.26992	-0.441673	4/95	4698,4708,4709,4724	NDUFA5,NDUFB2,NDUFB3,NDUFS4
2_Member	Reactome Gene Sets	R-HSA-1592230	Mitochondrial biogenesis	-2.26992	-0.441673	4/95	509,514,522,10632	ATP5F1C,ATP5F1E,ATP5PF,ATP5MG
3_Summary	CORUM	CORUM:5380	TRBP containing complex (DICER, RPL7A, EIF6, MOV10 and subunits of the 60S ribosomal particle)	-13.0074	-10.4447	9/25	6129,6135,6138,6144,6155,6156,6164,6165,51187	RPL7,RPL11,RPL15,RPL21,RPL27,RPL30,RPL34,RPL35A,RSL24D1
3_Member	CORUM	CORUM:5380	TRBP containing complex (DICER, RPL7A, EIF6, MOV10 and subunits of the 60S ribosomal particle)	-13.0074	-10.4447	9/25	6129,6135,6138,6144,6155,6156,6164,6165,51187	RPL7,RPL11,RPL15,RPL21,RPL27,RPL30,RPL34,RPL35A,RSL24D1
4_Summary	GO Biological Processes	GO:0140694	non-membrane-bounded organelle assembly	-12.639	-10.0902	20/312	332,991,3833,3921,6122,6125,6128,6135,6152,6208,6228,6232,7138,9133,10464,22974,27258,29093,115106,440270,22885,55081,85478,2305,6154,6194,9088,51499,7178,10190,55605,119032	BIRC5,CDC20,KIFC1,RPSA,RPL3,RPL5,RPL6,RPL11,RPL24,RPS14,RPS23,RPS27,TNNT1,CCNB2,PIBF1,TPX2,LSM3,MRPL22,HAUS1,GOLGA8B,ABLIM3,IFT57,CCDC65,FOXM1,RPL26,RPS6,PKMYT1,TRIAP1,TPT1,TXNDC9,KIF21A,BORCS7
4_Member	GO Biological Processes	GO:0140694	non-membrane-bounded organelle assembly	-12.639	-10.0902	20/312	332,991,3833,3921,6122,6125,6128,6135,6152,6208,6228,6232,7138,9133,10464,22974,27258,29093,115106,440270	BIRC5,CDC20,KIFC1,RPSA,RPL3,RPL5,RPL6,RPL11,RPL24,RPS14,RPS23,RPS27,TNNT1,CCNB2,PIBF1,TPX2,LSM3,MRPL22,HAUS1,GOLGA8B
4_Member	GO Biological Processes	GO:0070925	organelle assembly	-7.68786	-5.35263	23/783	332,991,3833,3921,6122,6125,6128,6135,6152,6208,6228,6232,7138,9133,10464,22885,22974,27258,29093,55081,85478,115106,440270	BIRC5,CDC20,KIFC1,RPSA,RPL3,RPL5,RPL6,RPL11,RPL24,RPS14,RPS23,RPS27,TNNT1,CCNB2,PIBF1,ABLIM3,TPX2,LSM3,MRPL22,IFT57,CCDC65,HAUS1,GOLGA8B
4_Member	GO Biological Processes	GO:0051225	spindle assembly	-6.27753	-4.01936	8/95	332,991,3833,9133,10464,22974,115106,440270	BIRC5,CDC20,KIFC1,CCNB2,PIBF1,TPX2,HAUS1,GOLGA8B
4_Member	GO Biological Processes	GO:0007051	spindle organization	-4.68855	-2.5336	8/155	332,991,3833,9133,10464,22974,115106,440270	BIRC5,CDC20,KIFC1,CCNB2,PIBF1,TPX2,HAUS1,GOLGA8B
4_Member	GO Biological Processes	GO:0090307	mitotic spindle assembly	-4.47862	-2.36099	5/50	332,991,3833,10464,22974	BIRC5,CDC20,KIFC1,PIBF1,TPX2
4_Member	GO Biological Processes	GO:1903047	mitotic cell cycle process	-3.33834	-1.31661	12/514	332,991,2305,3833,6152,6154,6194,9088,9133,10464,22974,51499	BIRC5,CDC20,FOXM1,KIFC1,RPL24,RPL26,RPS6,PKMYT1,CCNB2,PIBF1,TPX2,TRIAP1
4_Member	GO Biological Processes	GO:0007052	mitotic spindle organization	-3.17883	-1.18115	5/94	332,991,3833,10464,22974	BIRC5,CDC20,KIFC1,PIBF1,TPX2
4_Member	GO Biological Processes	GO:0140014	mitotic nuclear division	-2.79169	-0.86026	6/169	332,991,3833,6152,10464,22974	BIRC5,CDC20,KIFC1,RPL24,PIBF1,TPX2
4_Member	GO Biological Processes	GO:0000278	mitotic cell cycle	-2.73218	-0.808991	12/605	332,991,2305,3833,6152,6154,6194,9088,9133,10464,22974,51499	BIRC5,CDC20,FOXM1,KIFC1,RPL24,RPL26,RPS6,PKMYT1,CCNB2,PIBF1,TPX2,TRIAP1
4_Member	GO Biological Processes	GO:1902850	microtubule cytoskeleton organization involved in mitosis	-2.62769	-0.731401	5/125	332,991,3833,10464,22974	BIRC5,CDC20,KIFC1,PIBF1,TPX2
4_Member	Canonical Pathways	M129	PID PLK1 PATHWAY	-2.32657	-0.491719	3/46	991,7178,22974	CDC20,TPT1,TPX2
4_Member	GO Biological Processes	GO:0007017	microtubule-based process	-2.24433	-0.418701	13/786	332,991,3833,9133,10190,10464,22974,55081,55605,85478,115106,119032,440270	BIRC5,CDC20,KIFC1,CCNB2,TXNDC9,PIBF1,TPX2,IFT57,KIF21A,CCDC65,HAUS1,BORCS7,GOLGA8B
4_Member	GO Biological Processes	GO:0000226	microtubule cytoskeleton organization	-2.23478	-0.41175	10/526	332,991,3833,9133,10190,10464,22974,85478,115106,440270	BIRC5,CDC20,KIFC1,CCNB2,TXNDC9,PIBF1,TPX2,CCDC65,HAUS1,GOLGA8B
4_Member	GO Biological Processes	GO:0000280	nuclear division	-2.08122	-0.288245	7/310	332,991,3833,6152,9133,10464,22974	BIRC5,CDC20,KIFC1,RPL24,CCNB2,PIBF1,TPX2
5_Summary	GO Biological Processes	GO:0071826	ribonucleoprotein complex subunit organization	-11.9265	-9.40453	17/226	1207,3646,3921,6122,6125,6128,6135,6152,6208,6232,6632,6633,6635,6637,6880,26834,79752,29093	CLNS1A,EIF3E,RPSA,RPL3,RPL5,RPL6,RPL11,RPL24,RPS14,RPS27,SNRPD1,SNRPD2,SNRPE,SNRPG,TAF9,RNU4-2,ZFAND1,MRPL22
5_Member	GO Biological Processes	GO:0071826	ribonucleoprotein complex subunit organization	-11.9265	-9.40453	17/226	1207,3646,3921,6122,6125,6128,6135,6152,6208,6232,6632,6633,6635,6637,6880,26834,79752	CLNS1A,EIF3E,RPSA,RPL3,RPL5,RPL6,RPL11,RPL24,RPS14,RPS27,SNRPD1,SNRPD2,SNRPE,SNRPG,TAF9,RNU4-2,ZFAND1
5_Member	GO Biological Processes	GO:0022618	ribonucleoprotein complex assembly	-11.0927	-8.58352	16/218	1207,3646,3921,6122,6125,6128,6135,6152,6208,6232,6632,6633,6635,6637,6880,26834	CLNS1A,EIF3E,RPSA,RPL3,RPL5,RPL6,RPL11,RPL24,RPS14,RPS27,SNRPD1,SNRPD2,SNRPE,SNRPG,TAF9,RNU4-2
5_Member	GO Biological Processes	GO:0042255	ribosome assembly	-9.11273	-6.66229	9/62	3921,6122,6125,6128,6135,6152,6208,6232,29093	RPSA,RPL3,RPL5,RPL6,RPL11,RPL24,RPS14,RPS27,MRPL22
5_Member	GO Biological Processes	GO:0000027	ribosomal large subunit assembly	-5.83795	-3.59709	5/27	6122,6125,6128,6135,6152	RPL3,RPL5,RPL6,RPL11,RPL24
6_Summary	CORUM	CORUM:835	6S methyltransferase and RG-containing Sm proteins complex	-8.94732	-6.50773	5/8	1207,6632,6633,6635,6637,51639,84844,26834,5440,27258,53938,3176,4801,7298,51574,51611,84661,9360,3646,6880	CLNS1A,SNRPD1,SNRPD2,SNRPE,SNRPG,SF3B6,PHF5A,RNU4-2,POLR2K,LSM3,PPIL3,HNMT,NFYB,TYMS,LARP7,DPH5,DPY30,PPIG,EIF3E,TAF9
6_Member	CORUM	CORUM:835	6S methyltransferase and RG-containing Sm proteins complex	-8.94732	-6.50773	5/8	1207,6632,6633,6635,6637	CLNS1A,SNRPD1,SNRPD2,SNRPE,SNRPG
6_Member	CORUM	CORUM:2755	17S U2 snRNP	-6.85879	-4.56379	6/33	6632,6633,6635,6637,51639,84844	SNRPD1,SNRPD2,SNRPE,SNRPG,SF3B6,PHF5A
6_Member	GO Biological Processes	GO:0036261	7-methylguanosine cap hypermethylation	-6.71118	-4.42756	4/8	6632,6633,6635,6637	SNRPD1,SNRPD2,SNRPE,SNRPG
6_Member	CORUM	CORUM:1142	SMN complex	-6.45842	-4.18953	4/9	6632,6633,6635,6637	SNRPD1,SNRPD2,SNRPE,SNRPG
6_Member	CORUM	CORUM:430	18S U11/U12 snRNP	-6.10875	-3.8541	5/24	6632,6633,6635,6637,51639	SNRPD1,SNRPD2,SNRPE,SNRPG,SF3B6
6_Member	GO Biological Processes	GO:0000387	spliceosomal snRNP assembly	-5.69557	-3.46477	6/51	1207,6632,6633,6635,6637,26834	CLNS1A,SNRPD1,SNRPD2,SNRPE,SNRPG,RNU4-2
6_Member	Reactome Gene Sets	R-HSA-72165	mRNA Splicing - Minor Pathway	-5.64498	-3.41748	6/52	5440,6632,6633,6635,6637,51639	POLR2K,SNRPD1,SNRPD2,SNRPE,SNRPG,SF3B6
6_Member	CORUM	CORUM:1068	12S U11 snRNP	-5.43873	-3.22419	4/15	6632,6633,6635,6637	SNRPD1,SNRPD2,SNRPE,SNRPG
6_Member	CORUM	CORUM:1143	SMN complex	-5.43873	-3.22419	4/15	6632,6633,6635,6637	SNRPD1,SNRPD2,SNRPE,SNRPG
6_Member	CORUM	CORUM:1745	SMN complex	-5.43873	-3.22419	4/15	6632,6633,6635,6637	SNRPD1,SNRPD2,SNRPE,SNRPG
6_Member	GO Biological Processes	GO:0036260	RNA capping	-5.43873	-3.22419	4/15	6632,6633,6635,6637	SNRPD1,SNRPD2,SNRPE,SNRPG
6_Member	CORUM	CORUM:3118	SMN1-SIP1-SNRP complex	-5.1128	-2.91085	3/6	6632,6633,6635	SNRPD1,SNRPD2,SNRPE
6_Member	CORUM	CORUM:834	20S methylosome and RG-containing Sm protein complex	-5.1128	-2.91085	3/6	1207,6632,6633	CLNS1A,SNRPD1,SNRPD2
6_Member	Reactome Gene Sets	R-HSA-72163	mRNA Splicing - Major Pathway	-5.01868	-2.82594	9/184	5440,6632,6633,6635,6637,27258,51639,53938,84844	POLR2K,SNRPD1,SNRPD2,SNRPE,SNRPG,LSM3,SF3B6,PPIL3,PHF5A
6_Member	Reactome Gene Sets	R-HSA-72172	mRNA Splicing	-4.87064	-2.68989	9/192	5440,6632,6633,6635,6637,27258,51639,53938,84844	POLR2K,SNRPD1,SNRPD2,SNRPE,SNRPG,LSM3,SF3B6,PPIL3,PHF5A
6_Member	KEGG Pathway	hsa03040	Spliceosome	-4.85529	-2.67749	8/147	6632,6633,6635,6637,26834,27258,51639,84844	SNRPD1,SNRPD2,SNRPE,SNRPG,RNU4-2,LSM3,SF3B6,PHF5A
6_Member	GO Biological Processes	GO:0032259	methylation	-4.5833	-2.43747	11/318	1207,3176,4801,6632,6633,6635,6637,7298,51574,51611,84661	CLNS1A,HNMT,NFYB,SNRPD1,SNRPD2,SNRPE,SNRPG,TYMS,LARP7,DPH5,DPY30
6_Member	CORUM	CORUM:1181	C complex spliceosome	-4.58142	-2.43747	6/79	6632,6633,6635,6637,27258,53938	SNRPD1,SNRPD2,SNRPE,SNRPG,LSM3,PPIL3
6_Member	GO Biological Processes	GO:0000377	RNA splicing, via transesterification reactions with bulged adenosine as nucleophile	-4.49216	-2.36157	10/268	1207,6632,6633,6635,6637,26834,27258,51639,53938,84844	CLNS1A,SNRPD1,SNRPD2,SNRPE,SNRPG,RNU4-2,LSM3,SF3B6,PPIL3,PHF5A
6_Member	GO Biological Processes	GO:0000398	mRNA splicing, via spliceosome	-4.49216	-2.36157	10/268	1207,6632,6633,6635,6637,26834,27258,51639,53938,84844	CLNS1A,SNRPD1,SNRPD2,SNRPE,SNRPG,RNU4-2,LSM3,SF3B6,PPIL3,PHF5A
6_Member	GO Biological Processes	GO:0008380	RNA splicing	-4.48331	-2.36099	12/387	1207,6632,6633,6635,6637,9360,26834,27258,51574,51639,53938,84844	CLNS1A,SNRPD1,SNRPD2,SNRPE,SNRPG,PPIG,RNU4-2,LSM3,LARP7,SF3B6,PPIL3,PHF5A
6_Member	GO Biological Processes	GO:0000375	RNA splicing, via transesterification reactions	-4.43775	-2.32385	10/272	1207,6632,6633,6635,6637,26834,27258,51639,53938,84844	CLNS1A,SNRPD1,SNRPD2,SNRPE,SNRPG,RNU4-2,LSM3,SF3B6,PPIL3,PHF5A
6_Member	Reactome Gene Sets	R-HSA-191859	snRNP Assembly	-4.35464	-2.25208	5/53	1207,6632,6633,6635,6637	CLNS1A,SNRPD1,SNRPD2,SNRPE,SNRPG
6_Member	Reactome Gene Sets	R-HSA-194441	Metabolism of non-coding RNA	-4.35464	-2.25208	5/53	1207,6632,6633,6635,6637	CLNS1A,SNRPD1,SNRPD2,SNRPE,SNRPG
6_Member	CORUM	CORUM:351	Spliceosome	-4.06208	-1.9844	7/141	6632,6633,6635,6637,27258,51639,53938	SNRPD1,SNRPD2,SNRPE,SNRPG,LSM3,SF3B6,PPIL3
6_Member	Reactome Gene Sets	R-HSA-72203	Processing of Capped Intron-Containing Pre-mRNA	-4.04509	-1.97118	9/245	5440,6632,6633,6635,6637,27258,51639,53938,84844	POLR2K,SNRPD1,SNRPD2,SNRPE,SNRPG,LSM3,SF3B6,PPIL3,PHF5A
6_Member	GO Biological Processes	GO:0001510	RNA methylation	-3.26508	-1.25645	5/90	6632,6633,6635,6637,51574	SNRPD1,SNRPD2,SNRPE,SNRPG,LARP7
6_Member	GO Biological Processes	GO:0006397	mRNA processing	-3.17336	-1.18115	11/462	1207,6632,6633,6635,6637,26834,27258,51574,51639,53938,84844	CLNS1A,SNRPD1,SNRPD2,SNRPE,SNRPG,RNU4-2,LSM3,LARP7,SF3B6,PPIL3,PHF5A
6_Member	GO Biological Processes	GO:0016071	mRNA metabolic process	-3.15467	-1.17021	13/617	1207,3646,6632,6633,6635,6637,6880,26834,27258,51574,51639,53938,84844	CLNS1A,EIF3E,SNRPD1,SNRPD2,SNRPE,SNRPG,TAF9,RNU4-2,LSM3,LARP7,SF3B6,PPIL3,PHF5A
6_Member	GO Biological Processes	GO:0043414	macromolecule methylation	-3.01724	-1.05477	8/272	1207,4801,6632,6633,6635,6637,51574,84661	CLNS1A,NFYB,SNRPD1,SNRPD2,SNRPE,SNRPG,LARP7,DPY30
6_Member	GO Biological Processes	GO:0000245	spliceosomal complex assembly	-2.57661	-0.68944	4/78	6632,6633,6635,6637	SNRPD1,SNRPD2,SNRPE,SNRPG
6_Member	WikiPathways	WP411	mRNA processing	-2.5113	-0.641794	5/133	6632,6633,6635,6637,84844	SNRPD1,SNRPD2,SNRPE,SNRPG,PHF5A
7_Summary	CORUM	CORUM:320	55S ribosome, mitochondrial	-8.25365	-5.8451	9/77	11222,28998,29093,51023,51650,57129,64976,64983,65008	MRPL3,MRPL13,MRPL22,MRPS18C,MRPS33,MRPL47,MRPL40,MRPL32,MRPL1
7_Member	CORUM	CORUM:320	55S ribosome, mitochondrial	-8.25365	-5.8451	9/77	11222,28998,29093,51023,51650,57129,64976,64983,65008	MRPL3,MRPL13,MRPL22,MRPS18C,MRPS33,MRPL47,MRPL40,MRPL32,MRPL1
7_Member	Reactome Gene Sets	R-HSA-5368286	Mitochondrial translation initiation	-7.77889	-5.43082	9/87	11222,28998,29093,51023,51650,57129,64976,64983,65008	MRPL3,MRPL13,MRPL22,MRPS18C,MRPS33,MRPL47,MRPL40,MRPL32,MRPL1
7_Member	Reactome Gene Sets	R-HSA-5389840	Mitochondrial translation elongation	-7.77889	-5.43082	9/87	11222,28998,29093,51023,51650,57129,64976,64983,65008	MRPL3,MRPL13,MRPL22,MRPS18C,MRPS33,MRPL47,MRPL40,MRPL32,MRPL1
7_Member	Reactome Gene Sets	R-HSA-5419276	Mitochondrial translation termination	-7.77889	-5.43082	9/87	11222,28998,29093,51023,51650,57129,64976,64983,65008	MRPL3,MRPL13,MRPL22,MRPS18C,MRPS33,MRPL47,MRPL40,MRPL32,MRPL1
7_Member	Reactome Gene Sets	R-HSA-5368287	Mitochondrial translation	-7.52239	-5.19551	9/93	11222,28998,29093,51023,51650,57129,64976,64983,65008	MRPL3,MRPL13,MRPL22,MRPS18C,MRPS33,MRPL47,MRPL40,MRPL32,MRPL1
7_Member	CORUM	CORUM:324	39S ribosomal subunit, mitochondrial	-7.22065	-4.90601	7/48	11222,28998,29093,57129,64976,64983,65008	MRPL3,MRPL13,MRPL22,MRPL47,MRPL40,MRPL32,MRPL1
7_Member	GO Biological Processes	GO:0032543	mitochondrial translation	-6.95451	-4.65566	9/108	11222,28998,29093,51023,51650,57129,64976,64983,65008	MRPL3,MRPL13,MRPL22,MRPS18C,MRPS33,MRPL47,MRPL40,MRPL32,MRPL1
7_Member	GO Biological Processes	GO:0140053	mitochondrial gene expression	-6.0197	-3.76854	9/139	11222,28998,29093,51023,51650,57129,64976,64983,65008	MRPL3,MRPL13,MRPL22,MRPS18C,MRPS33,MRPL47,MRPL40,MRPL32,MRPL1
8_Summary	GO Biological Processes	GO:0051444	negative regulation of ubiquitin-protein transferase activity	-8.00102	-5.60719	6/22	991,6125,6135,6201,6224,9349,23142,6154,6880,51499,9318,9978,26354,332,1475,3146,5567,5684,55081,114769,5204,11235,54543,1915	CDC20,RPL5,RPL11,RPS7,RPS20,RPL23,DCUN1D4,RPL26,TAF9,TRIAP1,COPS2,RBX1,GNL3,BIRC5,CSTA,HMGB1,PRKACB,PSMA3,IFT57,CARD16,PFDN5,PDCD10,TOMM7,EEF1A1
8_Member	GO Biological Processes	GO:0051444	negative regulation of ubiquitin-protein transferase activity	-8.00102	-5.60719	6/22	991,6125,6135,6201,6224,9349	CDC20,RPL5,RPL11,RPS7,RPS20,RPL23
8_Member	GO Biological Processes	GO:1904667	negative regulation of ubiquitin protein ligase activity	-7.80721	-5.44591	5/12	6125,6135,6201,6224,9349	RPL5,RPL11,RPS7,RPS20,RPL23
8_Member	GO Biological Processes	GO:1904666	regulation of ubiquitin protein ligase activity	-7.75014	-5.40639	6/24	991,6125,6135,6201,6224,9349	CDC20,RPL5,RPL11,RPS7,RPS20,RPL23
8_Member	GO Biological Processes	GO:0051438	regulation of ubiquitin-protein transferase activity	-6.74402	-4.45285	7/56	991,6125,6135,6201,6224,9349,23142	CDC20,RPL5,RPL11,RPS7,RPS20,RPL23,DCUN1D4
8_Member	GO Biological Processes	GO:1901796	regulation of signal transduction by p53 class mediator	-6.008	-3.7603	8/103	6125,6135,6154,6201,6224,6880,9349,51499	RPL5,RPL11,RPL26,RPS7,RPS20,TAF9,RPL23,TRIAP1
8_Member	GO Biological Processes	GO:2000434	regulation of protein neddylation	-4.99551	-2.8058	4/19	6125,6135,9318,23142	RPL5,RPL11,COPS2,DCUN1D4
8_Member	GO Biological Processes	GO:1903320	regulation of protein modification by small protein conjugation or removal	-4.67603	-2.52386	10/255	991,6125,6135,6201,6224,9318,9349,9978,23142,26354	CDC20,RPL5,RPL11,RPS7,RPS20,COPS2,RPL23,RBX1,DCUN1D4,GNL3
8_Member	GO Biological Processes	GO:2000059	negative regulation of ubiquitin-dependent protein catabolic process	-4.47862	-2.36099	5/50	6125,6135,6201,6880,9349	RPL5,RPL11,RPS7,TAF9,RPL23
8_Member	GO Biological Processes	GO:0031397	negative regulation of protein ubiquitination	-4.42962	-2.31959	6/84	991,6125,6135,6201,6224,9349	CDC20,RPL5,RPL11,RPS7,RPS20,RPL23
8_Member	GO Biological Processes	GO:1901798	positive regulation of signal transduction by p53 class mediator	-4.29522	-2.19512	4/28	6154,6201,6224,9349	RPL26,RPS7,RPS20,RPL23
8_Member	GO Biological Processes	GO:1903321	negative regulation of protein modification by small protein conjugation or removal	-4.10332	-2.01293	6/96	991,6125,6135,6201,6224,9349	CDC20,RPL5,RPL11,RPS7,RPS20,RPL23
8_Member	GO Biological Processes	GO:1903051	negative regulation of proteolysis involved in cellular protein catabolic process	-3.89492	-1.82789	5/66	6125,6135,6201,6880,9349	RPL5,RPL11,RPS7,TAF9,RPL23
8_Member	GO Biological Processes	GO:0031396	regulation of protein ubiquitination	-3.71977	-1.66396	8/213	991,6125,6135,6201,6224,9349,9978,23142	CDC20,RPL5,RPL11,RPS7,RPS20,RPL23,RBX1,DCUN1D4
8_Member	GO Biological Processes	GO:2000058	regulation of ubiquitin-dependent protein catabolic process	-3.60699	-1.56642	7/167	991,6125,6135,6201,6880,9349,9978	CDC20,RPL5,RPL11,RPS7,TAF9,RPL23,RBX1
8_Member	GO Biological Processes	GO:1903363	negative regulation of cellular protein catabolic process	-3.52678	-1.49257	5/79	6125,6135,6201,6880,9349	RPL5,RPL11,RPS7,TAF9,RPL23
8_Member	GO Biological Processes	GO:0030162	regulation of proteolysis	-3.35358	-1.32979	15/745	332,991,1475,3146,5567,5684,6125,6135,6201,6880,9349,9978,51499,55081,114769	BIRC5,CDC20,CSTA,HMGB1,PRKACB,PSMA3,RPL5,RPL11,RPS7,TAF9,RPL23,RBX1,TRIAP1,IFT57,CARD16
8_Member	GO Biological Processes	GO:0050821	protein stabilization	-2.99012	-1.03121	7/212	5204,6125,6135,6201,6880,9349,11235	PFDN5,RPL5,RPL11,RPS7,TAF9,RPL23,PDCD10
8_Member	GO Biological Processes	GO:0045861	negative regulation of proteolysis	-2.90099	-0.950856	9/352	332,1475,6125,6135,6201,6880,9349,51499,114769	BIRC5,CSTA,RPL5,RPL11,RPS7,TAF9,RPL23,TRIAP1,CARD16
8_Member	GO Biological Processes	GO:1903050	regulation of proteolysis involved in cellular protein catabolic process	-2.85238	-0.912548	7/224	991,6125,6135,6201,6880,9349,9978	CDC20,RPL5,RPL11,RPS7,TAF9,RPL23,RBX1
8_Member	GO Biological Processes	GO:0042177	negative regulation of protein catabolic process	-2.61266	-0.720955	5/126	6125,6135,6201,6880,9349	RPL5,RPL11,RPS7,TAF9,RPL23
8_Member	GO Biological Processes	GO:0031647	regulation of protein stability	-2.56682	-0.681145	8/321	5204,6125,6135,6201,6880,9349,11235,54543	PFDN5,RPL5,RPL11,RPS7,TAF9,RPL23,PDCD10,TOMM7
8_Member	GO Biological Processes	GO:1903362	regulation of cellular protein catabolic process	-2.48932	-0.625545	7/260	991,6125,6135,6201,6880,9349,9978	CDC20,RPL5,RPL11,RPS7,TAF9,RPL23,RBX1
8_Member	Canonical Pathways	M261	PID P53 REGULATION PATHWAY	-2.02611	-0.253223	3/59	6125,6135,9349	RPL5,RPL11,RPL23
8_Member	GO Biological Processes	GO:0042176	regulation of protein catabolic process	-2.02481	-0.253084	8/397	991,1915,6125,6135,6201,6880,9349,9978	CDC20,EEF1A1,RPL5,RPL11,RPS7,TAF9,RPL23,RBX1
9_Summary	Reactome Gene Sets	R-HSA-69278	Cell Cycle, Mitotic	-6.67483	-4.39495	18/561	332,991,1870,2305,3017,5684,5685,6232,6233,7083,7298,8357,9088,9133,9978,22974,85236,115106,5440,9318,23142,25879,54951,122416,170622,5567,55081,1749,567,3146,915,50852,6880,84661,3005,51074,2205	BIRC5,CDC20,E2F2,FOXM1,H2BC5,PSMA3,PSMA4,RPS27,RPS27A,TK1,TYMS,H3C10,PKMYT1,CCNB2,RBX1,TPX2,H2BC12,HAUS1,POLR2K,COPS2,DCUN1D4,DCAF13,COMMD8,ANKRD9,COMMD6,PRKACB,IFT57,DLX5,B2M,HMGB1,CD3D,TRAT1,TAF9,DPY30,H1-0,APIP,FCER1A
9_Member	Reactome Gene Sets	R-HSA-69278	Cell Cycle, Mitotic	-6.67483	-4.39495	18/561	332,991,1870,2305,3017,5684,5685,6232,6233,7083,7298,8357,9088,9133,9978,22974,85236,115106	BIRC5,CDC20,E2F2,FOXM1,H2BC5,PSMA3,PSMA4,RPS27,RPS27A,TK1,TYMS,H3C10,PKMYT1,CCNB2,RBX1,TPX2,H2BC12,HAUS1
9_Member	Reactome Gene Sets	R-HSA-1640170	Cell Cycle	-5.99381	-3.74954	19/692	332,991,1870,2305,3017,5440,5684,5685,6232,6233,7083,7298,8357,9088,9133,9978,22974,85236,115106	BIRC5,CDC20,E2F2,FOXM1,H2BC5,POLR2K,PSMA3,PSMA4,RPS27,RPS27A,TK1,TYMS,H3C10,PKMYT1,CCNB2,RBX1,TPX2,H2BC12,HAUS1
9_Member	Reactome Gene Sets	R-HSA-8951664	Neddylation	-5.73622	-3.50209	11/240	332,5684,5685,6233,9318,9978,23142,25879,54951,122416,170622	BIRC5,PSMA3,PSMA4,RPS27A,COPS2,RBX1,DCUN1D4,DCAF13,COMMD8,ANKRD9,COMMD6
9_Member	Reactome Gene Sets	R-HSA-69275	G2/M Transition	-4.79932	-2.62734	9/196	2305,5684,5685,6233,9088,9133,9978,22974,115106	FOXM1,PSMA3,PSMA4,RPS27A,PKMYT1,CCNB2,RBX1,TPX2,HAUS1
9_Member	Reactome Gene Sets	R-HSA-453274	Mitotic G2-G2/M phases	-4.7643	-2.5952	9/198	2305,5684,5685,6233,9088,9133,9978,22974,115106	FOXM1,PSMA3,PSMA4,RPS27A,PKMYT1,CCNB2,RBX1,TPX2,HAUS1
9_Member	Reactome Gene Sets	R-HSA-69620	Cell Cycle Checkpoints	-4.16741	-2.07219	10/293	332,991,3017,5684,5685,6232,6233,9088,9133,85236	BIRC5,CDC20,H2BC5,PSMA3,PSMA4,RPS27,RPS27A,PKMYT1,CCNB2,H2BC12
9_Member	Reactome Gene Sets	R-HSA-5610780	Degradation of GLI1 by the proteasome	-4.09328	-2.01238	5/60	5567,5684,5685,6233,9978	PRKACB,PSMA3,PSMA4,RPS27A,RBX1
9_Member	Reactome Gene Sets	R-HSA-5610783	Degradation of GLI2 by the proteasome	-4.09328	-2.01238	5/60	5567,5684,5685,6233,9978	PRKACB,PSMA3,PSMA4,RPS27A,RBX1
9_Member	Reactome Gene Sets	R-HSA-5610785	GLI3 is processed to GLI3R by the proteasome	-4.09328	-2.01238	5/60	5567,5684,5685,6233,9978	PRKACB,PSMA3,PSMA4,RPS27A,RBX1
9_Member	Reactome Gene Sets	R-HSA-5610787	Hedgehog 'off' state	-3.71283	-1.65922	6/113	5567,5684,5685,6233,9978,55081	PRKACB,PSMA3,PSMA4,RPS27A,RBX1,IFT57
9_Member	Reactome Gene Sets	R-HSA-8939902	Regulation of RUNX2 expression and activity	-3.68752	-1.64048	5/73	1749,5684,5685,6233,9978	DLX5,PSMA3,PSMA4,RPS27A,RBX1
9_Member	Reactome Gene Sets	R-HSA-69481	G2/M Checkpoints	-3.60699	-1.56642	7/167	3017,5684,5685,6233,9088,9133,85236	H2BC5,PSMA3,PSMA4,RPS27A,PKMYT1,CCNB2,H2BC12
9_Member	Reactome Gene Sets	R-HSA-68886	M Phase	-3.53554	-1.4971	11/418	332,991,3017,5684,5685,6232,6233,8357,9133,85236,115106	BIRC5,CDC20,H2BC5,PSMA3,PSMA4,RPS27,RPS27A,H3C10,CCNB2,H2BC12,HAUS1
9_Member	Reactome Gene Sets	R-HSA-8939236	RUNX1 regulates transcription of genes involved in differentiation of HSCs	-3.3847	-1.35678	6/130	3017,5684,5685,6233,8357,85236	H2BC5,PSMA3,PSMA4,RPS27A,H3C10,H2BC12
9_Member	Reactome Gene Sets	R-HSA-69306	DNA Replication	-3.29687	-1.28325	7/188	3017,5684,5685,6233,8357,9978,85236	H2BC5,PSMA3,PSMA4,RPS27A,H3C10,RBX1,H2BC12
9_Member	Reactome Gene Sets	R-HSA-1236974	ER-Phagosome pathway	-3.26508	-1.25645	5/90	567,3146,5684,5685,6233	B2M,HMGB1,PSMA3,PSMA4,RPS27A
9_Member	Reactome Gene Sets	R-HSA-9762114	GSK3B and BTRC:CUL1-mediated-degradation of NFE2L2	-3.23382	-1.22817	4/52	5684,5685,6233,9978	PSMA3,PSMA4,RPS27A,RBX1
9_Member	Reactome Gene Sets	R-HSA-180585	Vif-mediated degradation of APOBEC3G	-3.17129	-1.18115	4/54	5684,5685,6233,9978	PSMA3,PSMA4,RPS27A,RBX1
9_Member	Reactome Gene Sets	R-HSA-8854050	FBXL7 down-regulates AURKA during mitotic entry and in early mitosis	-3.17129	-1.18115	4/54	5684,5685,6233,9978	PSMA3,PSMA4,RPS27A,RBX1
9_Member	Reactome Gene Sets	R-HSA-9604323	Negative regulation of NOTCH4 signaling	-3.17129	-1.18115	4/54	5684,5685,6233,9978	PSMA3,PSMA4,RPS27A,RBX1
9_Member	Reactome Gene Sets	R-HSA-68867	Assembly of the pre-replicative complex	-3.16589	-1.17814	6/143	3017,5684,5685,6233,8357,85236	H2BC5,PSMA3,PSMA4,RPS27A,H3C10,H2BC12
9_Member	Reactome Gene Sets	R-HSA-174113	SCF-beta-TrCP mediated degradation of Emi1	-3.14099	-1.1584	4/55	991,5684,5685,6233	CDC20,PSMA3,PSMA4,RPS27A
9_Member	Reactome Gene Sets	R-HSA-202424	Downstream TCR signaling	-3.09668	-1.11968	5/98	915,5684,5685,6233,50852	CD3D,PSMA3,PSMA4,RPS27A,TRAT1
9_Member	Reactome Gene Sets	R-HSA-4641258	Degradation of DVL	-3.08218	-1.11068	4/57	5684,5685,6233,9978	PSMA3,PSMA4,RPS27A,RBX1
9_Member	Reactome Gene Sets	R-HSA-453279	Mitotic G1 phase and G1/S transition	-3.07269	-1.10483	6/149	1870,5684,5685,6233,7083,7298	E2F2,PSMA3,PSMA4,RPS27A,TK1,TYMS
9_Member	Reactome Gene Sets	R-HSA-5358351	Signaling by Hedgehog	-3.07269	-1.10483	6/149	5567,5684,5685,6233,9978,55081	PRKACB,PSMA3,PSMA4,RPS27A,RBX1,IFT57
9_Member	Reactome Gene Sets	R-HSA-9020702	Interleukin-1 signaling	-2.99926	-1.03858	5/103	3146,5684,5685,6233,9978	HMGB1,PSMA3,PSMA4,RPS27A,RBX1
9_Member	Reactome Gene Sets	R-HSA-1236975	Antigen processing-Cross presentation	-2.96181	-1.00643	5/105	567,3146,5684,5685,6233	B2M,HMGB1,PSMA3,PSMA4,RPS27A
9_Member	Reactome Gene Sets	R-HSA-69002	DNA Replication Pre-Initiation	-2.9129	-0.961027	6/160	3017,5684,5685,6233,8357,85236	H2BC5,PSMA3,PSMA4,RPS27A,H3C10,H2BC12
9_Member	Reactome Gene Sets	R-HSA-1234176	Oxygen-dependent proline hydroxylation of Hypoxia-inducible Factor Alpha	-2.84337	-0.905231	4/66	5684,5685,6233,9978	PSMA3,PSMA4,RPS27A,RBX1
9_Member	Reactome Gene Sets	R-HSA-174154	APC/C:Cdc20 mediated degradation of Securin	-2.79527	-0.862168	4/68	991,5684,5685,6233	CDC20,PSMA3,PSMA4,RPS27A
9_Member	Reactome Gene Sets	R-HSA-5658442	Regulation of RAS by GAPs	-2.79527	-0.862168	4/68	5684,5685,6233,9978	PSMA3,PSMA4,RPS27A,RBX1
9_Member	Reactome Gene Sets	R-HSA-162906	HIV Infection	-2.77622	-0.848106	7/231	567,5440,5684,5685,6233,6880,9978	B2M,POLR2K,PSMA3,PSMA4,RPS27A,TAF9,RBX1
9_Member	Reactome Gene Sets	R-HSA-201681	TCF dependent signaling in response to WNT	-2.75499	-0.828526	7/233	3017,5684,5685,6233,8357,9978,85236	H2BC5,PSMA3,PSMA4,RPS27A,H3C10,RBX1,H2BC12
9_Member	Reactome Gene Sets	R-HSA-68949	Orc1 removal from chromatin	-2.72603	-0.805261	4/71	5684,5685,6233,9978	PSMA3,PSMA4,RPS27A,RBX1
9_Member	Reactome Gene Sets	R-HSA-157118	Signaling by NOTCH	-2.72358	-0.805261	7/236	3017,5684,5685,6233,8357,9978,85236	H2BC5,PSMA3,PSMA4,RPS27A,H3C10,RBX1,H2BC12
9_Member	Reactome Gene Sets	R-HSA-68882	Mitotic Anaphase	-2.72358	-0.805261	7/236	332,991,5684,5685,6232,6233,9133	BIRC5,CDC20,PSMA3,PSMA4,RPS27,RPS27A,CCNB2
9_Member	Reactome Gene Sets	R-HSA-2555396	Mitotic Metaphase and Anaphase	-2.71322	-0.796513	7/237	332,991,5684,5685,6232,6233,9133	BIRC5,CDC20,PSMA3,PSMA4,RPS27,RPS27A,CCNB2
9_Member	Reactome Gene Sets	R-HSA-202403	TCR signaling	-2.70501	-0.791508	5/120	915,5684,5685,6233,50852	CD3D,PSMA3,PSMA4,RPS27A,TRAT1
9_Member	Reactome Gene Sets	R-HSA-8878171	Transcriptional regulation by RUNX1	-2.69267	-0.780759	7/239	3017,5684,5685,6233,8357,84661,85236	H2BC5,PSMA3,PSMA4,RPS27A,H3C10,DPY30,H2BC12
9_Member	Reactome Gene Sets	R-HSA-8878166	Transcriptional regulation by RUNX2	-2.68924	-0.778924	5/121	1749,5684,5685,6233,9978	DLX5,PSMA3,PSMA4,RPS27A,RBX1
9_Member	Reactome Gene Sets	R-HSA-174184	Cdc20:Phospho-APC/C mediated degradation of Cyclin A	-2.68169	-0.772948	4/73	991,5684,5685,6233	CDC20,PSMA3,PSMA4,RPS27A
9_Member	Reactome Gene Sets	R-HSA-174178	APC/C:Cdh1 mediated degradation of Cdc20 and other APC/C:Cdh1 targeted proteins in late mitosis/early G1	-2.66003	-0.756003	4/74	991,5684,5685,6233	CDC20,PSMA3,PSMA4,RPS27A
9_Member	Reactome Gene Sets	R-HSA-179419	APC:Cdc20 mediated degradation of cell cycle proteins prior to satisfation of the cell cycle checkpoint	-2.66003	-0.756003	4/74	991,5684,5685,6233	CDC20,PSMA3,PSMA4,RPS27A
9_Member	Reactome Gene Sets	R-HSA-109581	Apoptosis	-2.65379	-0.751321	6/180	3005,3146,5684,5685,6233,51074	H1-0,HMGB1,PSMA3,PSMA4,RPS27A,APIP
9_Member	Reactome Gene Sets	R-HSA-1234174	Cellular response to hypoxia	-2.6387	-0.739337	4/75	5684,5685,6233,9978	PSMA3,PSMA4,RPS27A,RBX1
9_Member	Reactome Gene Sets	R-HSA-176409	APC/C:Cdc20 mediated degradation of mitotic proteins	-2.6177	-0.722943	4/76	991,5684,5685,6233	CDC20,PSMA3,PSMA4,RPS27A
9_Member	Reactome Gene Sets	R-HSA-176814	Activation of APC/C and APC/C:Cdc20 mediated degradation of mitotic proteins	-2.597	-0.708324	4/77	991,5684,5685,6233	CDC20,PSMA3,PSMA4,RPS27A
9_Member	Reactome Gene Sets	R-HSA-8852276	The role of GTSE1 in G2/M progression after G2 checkpoint	-2.597	-0.708324	4/77	5684,5685,6233,9133	PSMA3,PSMA4,RPS27A,CCNB2
9_Member	Reactome Gene Sets	R-HSA-9759194	Nuclear events mediated by NFE2L2	-2.55652	-0.676798	4/79	5684,5685,6233,9978	PSMA3,PSMA4,RPS27A,RBX1
9_Member	Reactome Gene Sets	R-HSA-162909	Host Interactions of HIV factors	-2.55394	-0.675693	5/130	567,5684,5685,6233,9978	B2M,PSMA3,PSMA4,RPS27A,RBX1
9_Member	Reactome Gene Sets	R-HSA-69206	G1/S Transition	-2.5396	-0.665743	5/131	5684,5685,6233,7083,7298	PSMA3,PSMA4,RPS27A,TK1,TYMS
9_Member	Reactome Gene Sets	R-HSA-2467813	Separation of Sister Chromatids	-2.52587	-0.653473	6/191	332,991,5684,5685,6232,6233	BIRC5,CDC20,PSMA3,PSMA4,RPS27,RPS27A
9_Member	Reactome Gene Sets	R-HSA-176408	Regulation of APC/C activators between G1/S and early anaphase	-2.5172	-0.646246	4/81	991,5684,5685,6233	CDC20,PSMA3,PSMA4,RPS27A
9_Member	Reactome Gene Sets	R-HSA-2871837	FCERI mediated NF-kB activation	-2.49795	-0.63275	4/82	2205,5684,5685,6233	FCER1A,PSMA3,PSMA4,RPS27A
9_Member	Reactome Gene Sets	R-HSA-9013694	Signaling by NOTCH4	-2.49795	-0.63275	4/82	5684,5685,6233,9978	PSMA3,PSMA4,RPS27A,RBX1
9_Member	Reactome Gene Sets	R-HSA-195253	Degradation of beta-catenin by the destruction complex	-2.47897	-0.616618	4/83	5684,5685,6233,9978	PSMA3,PSMA4,RPS27A,RBX1
9_Member	Reactome Gene Sets	R-HSA-5632684	Hedgehog 'on' state	-2.44178	-0.585075	4/85	5684,5685,6233,9978	PSMA3,PSMA4,RPS27A,RBX1
9_Member	Reactome Gene Sets	R-HSA-446652	Interleukin-1 family signaling	-2.403	-0.550472	5/141	3146,5684,5685,6233,9978	HMGB1,PSMA3,PSMA4,RPS27A,RBX1
9_Member	Reactome Gene Sets	R-HSA-174143	APC/C-mediated degradation of cell cycle proteins	-2.38786	-0.540849	4/88	991,5684,5685,6233	CDC20,PSMA3,PSMA4,RPS27A
9_Member	Reactome Gene Sets	R-HSA-453276	Regulation of mitotic cell cycle	-2.38786	-0.540849	4/88	991,5684,5685,6233	CDC20,PSMA3,PSMA4,RPS27A
9_Member	Reactome Gene Sets	R-HSA-5687128	MAPK6/MAPK4 signaling	-2.37036	-0.526077	4/89	5567,5684,5685,6233	PRKACB,PSMA3,PSMA4,RPS27A
9_Member	Reactome Gene Sets	R-HSA-5357801	Programmed Cell Death	-2.32522	-0.491693	6/210	3005,3146,5684,5685,6233,51074	H1-0,HMGB1,PSMA3,PSMA4,RPS27A,APIP
9_Member	Reactome Gene Sets	R-HSA-69052	Switching of origins to a post-replicative state	-2.31918	-0.486987	4/92	5684,5685,6233,9978	PSMA3,PSMA4,RPS27A,RBX1
9_Member	Reactome Gene Sets	R-HSA-5689880	Ub-specific processing proteases	-2.22861	-0.406883	6/220	991,3017,5684,5685,6233,85236	CDC20,H2BC5,PSMA3,PSMA4,RPS27A,H2BC12
9_Member	Reactome Gene Sets	R-HSA-211733	Regulation of activated PAK-2p34 by proteasome mediated degradation	-2.22492	-0.404475	3/50	5684,5685,6233	PSMA3,PSMA4,RPS27A
9_Member	Reactome Gene Sets	R-HSA-180534	Vpu mediated degradation of CD4	-2.17744	-0.365926	3/52	5684,5685,6233	PSMA3,PSMA4,RPS27A
9_Member	Reactome Gene Sets	R-HSA-349425	Autodegradation of the E3 ubiquitin ligase COP1	-2.17744	-0.365926	3/52	5684,5685,6233	PSMA3,PSMA4,RPS27A
9_Member	Reactome Gene Sets	R-HSA-69601	Ubiquitin Mediated Degradation of Phosphorylated Cdc25A	-2.17744	-0.365926	3/52	5684,5685,6233	PSMA3,PSMA4,RPS27A
9_Member	Reactome Gene Sets	R-HSA-69610	p53-Independent DNA Damage Response	-2.17744	-0.365926	3/52	5684,5685,6233	PSMA3,PSMA4,RPS27A
9_Member	Reactome Gene Sets	R-HSA-69613	p53-Independent G1/S DNA damage checkpoint	-2.17744	-0.365926	3/52	5684,5685,6233	PSMA3,PSMA4,RPS27A
9_Member	Reactome Gene Sets	R-HSA-75815	Ubiquitin-dependent degradation of Cyclin D	-2.17744	-0.365926	3/52	5684,5685,6233	PSMA3,PSMA4,RPS27A
9_Member	Reactome Gene Sets	R-HSA-9755511	KEAP1-NFE2L2 pathway	-2.16171	-0.351457	4/102	5684,5685,6233,9978	PSMA3,PSMA4,RPS27A,RBX1
9_Member	Reactome Gene Sets	R-HSA-169911	Regulation of Apoptosis	-2.15446	-0.34672	3/53	5684,5685,6233	PSMA3,PSMA4,RPS27A
9_Member	Reactome Gene Sets	R-HSA-4641257	Degradation of AXIN	-2.10993	-0.308404	3/55	5684,5685,6233	PSMA3,PSMA4,RPS27A
9_Member	Reactome Gene Sets	R-HSA-8941858	Regulation of RUNX3 expression and activity	-2.10993	-0.308404	3/55	5684,5685,6233	PSMA3,PSMA4,RPS27A
9_Member	Reactome Gene Sets	R-HSA-450408	AUF1 (hnRNP D0) binds and destabilizes mRNA	-2.08835	-0.292943	3/56	5684,5685,6233	PSMA3,PSMA4,RPS27A
9_Member	Reactome Gene Sets	R-HSA-5362768	Hh mutants are degraded by ERAD	-2.08835	-0.292943	3/56	5684,5685,6233	PSMA3,PSMA4,RPS27A
9_Member	Reactome Gene Sets	R-HSA-69541	Stabilization of p53	-2.06719	-0.279025	3/57	5684,5685,6233	PSMA3,PSMA4,RPS27A
9_Member	Reactome Gene Sets	R-HSA-5387390	Hh mutants abrogate ligand secretion	-2.02611	-0.253223	3/59	5684,5685,6233	PSMA3,PSMA4,RPS27A
9_Member	Reactome Gene Sets	R-HSA-5676590	NIK-->noncanonical NF-kB signaling	-2.02611	-0.253223	3/59	5684,5685,6233	PSMA3,PSMA4,RPS27A
9_Member	Reactome Gene Sets	R-HSA-187577	SCF(Skp2)-mediated degradation of p27/p21	-2.00615	-0.240144	3/60	5684,5685,6233	PSMA3,PSMA4,RPS27A
9_Member	Reactome Gene Sets	R-HSA-5607761	Dectin-1 mediated noncanonical NF-kB signaling	-2.00615	-0.240144	3/60	5684,5685,6233	PSMA3,PSMA4,RPS27A
10_Summary	GO Biological Processes	GO:0000462	maturation of SSU-rRNA from tricistronic rRNA transcript (SSU-rRNA, 5.8S rRNA, LSU-rRNA)	-5.07292	-2.87713	5/38	6202,6208,6227,25879,25983	RPS8,RPS14,RPS21,DCAF13,NGDN
10_Member	GO Biological Processes	GO:0000462	maturation of SSU-rRNA from tricistronic rRNA transcript (SSU-rRNA, 5.8S rRNA, LSU-rRNA)	-5.07292	-2.87713	5/38	6202,6208,6227,25879,25983	RPS8,RPS14,RPS21,DCAF13,NGDN
10_Member	GO Biological Processes	GO:0030490	maturation of SSU-rRNA	-4.4364	-2.32385	5/51	6202,6208,6227,25879,25983	RPS8,RPS14,RPS21,DCAF13,NGDN
11_Summary	GO Biological Processes	GO:0006123	mitochondrial electron transport, cytochrome c to oxygen	-4.57006	-2.42881	4/24	1345,1349,1350,4697,5684,5685,6233,9978,332,5440,6880,22974,51499,7381,27089	COX6C,COX7B,COX7C,NDUFA4,PSMA3,PSMA4,RPS27A,RBX1,BIRC5,POLR2K,TAF9,TPX2,TRIAP1,UQCRB,UQCRQ
11_Member	GO Biological Processes	GO:0006123	mitochondrial electron transport, cytochrome c to oxygen	-4.57006	-2.42881	4/24	1345,1349,1350,4697	COX6C,COX7B,COX7C,NDUFA4
11_Member	Reactome Gene Sets	R-HSA-9711123	Cellular response to chemical stress	-3.99857	-1.92696	8/194	1345,1349,1350,4697,5684,5685,6233,9978	COX6C,COX7B,COX7C,NDUFA4,PSMA3,PSMA4,RPS27A,RBX1
11_Member	WikiPathways	WP4922	Mitochondrial complex IV assembly	-3.85629	-1.79602	4/36	1345,1349,1350,4697	COX6C,COX7B,COX7C,NDUFA4
11_Member	Reactome Gene Sets	R-HSA-3700989	Transcriptional Regulation by TP53	-3.42593	-1.39592	10/362	332,1345,1349,1350,4697,5440,6233,6880,22974,51499	BIRC5,COX6C,COX7B,COX7C,NDUFA4,POLR2K,RPS27A,TAF9,TPX2,TRIAP1
11_Member	KEGG Pathway	hsa04260	Cardiac muscle contraction	-3.33269	-1.31504	5/87	1345,1349,1350,7381,27089	COX6C,COX7B,COX7C,UQCRB,UQCRQ
11_Member	Reactome Gene Sets	R-HSA-9707564	Cytoprotection by HMOX1	-2.89314	-0.944744	4/64	1345,1349,1350,4697	COX6C,COX7B,COX7C,NDUFA4
11_Member	Reactome Gene Sets	R-HSA-5628897	TP53 Regulates Metabolic Genes	-2.4056	-0.55168	4/87	1345,1349,1350,4697	COX6C,COX7B,COX7C,NDUFA4
12_Summary	GO Biological Processes	GO:1902253	regulation of intrinsic apoptotic signaling pathway by p53 class mediator	-4.06063	-1.9844	4/32	6154,6201,6880,51499,7178,1870,2305,3094,4068,4801,9978,114769	RPL26,RPS7,TAF9,TRIAP1,TPT1,E2F2,FOXM1,HINT1,SH2D1A,NFYB,RBX1,CARD16
12_Member	GO Biological Processes	GO:1902253	regulation of intrinsic apoptotic signaling pathway by p53 class mediator	-4.06063	-1.9844	4/32	6154,6201,6880,51499	RPL26,RPS7,TAF9,TRIAP1
12_Member	GO Biological Processes	GO:1902229	regulation of intrinsic apoptotic signaling pathway in response to DNA damage	-3.7633	-1.70526	4/38	6154,6880,7178,51499	RPL26,TAF9,TPT1,TRIAP1
12_Member	GO Biological Processes	GO:1902165	regulation of intrinsic apoptotic signaling pathway in response to DNA damage by p53 class mediator	-3.60731	-1.56642	3/17	6154,6880,51499	RPL26,TAF9,TRIAP1
12_Member	GO Biological Processes	GO:0072331	signal transduction by p53 class mediator	-3.33269	-1.31504	5/87	1870,2305,3094,6154,51499	E2F2,FOXM1,HINT1,RPL26,TRIAP1
12_Member	GO Biological Processes	GO:1902230	negative regulation of intrinsic apoptotic signaling pathway in response to DNA damage	-2.86187	-0.916921	3/30	6880,7178,51499	TAF9,TPT1,TRIAP1
12_Member	Canonical Pathways	M145	PID P53 DOWNSTREAM PATHWAY	-2.4562	-0.596679	5/137	1870,4068,4801,6880,51499	E2F2,SH2D1A,NFYB,TAF9,TRIAP1
12_Member	GO Biological Processes	GO:0030330	DNA damage response, signal transduction by p53 class mediator	-2.43856	-0.58325	3/42	2305,6154,51499	FOXM1,RPL26,TRIAP1
12_Member	GO Biological Processes	GO:0034644	cellular response to UV	-2.35308	-0.511514	4/90	6154,9978,51499,114769	RPL26,RBX1,TRIAP1,CARD16
12_Member	GO Biological Processes	GO:2001242	regulation of intrinsic apoptotic signaling pathway	-2.05496	-0.269177	5/171	6154,6201,6880,7178,51499	RPL26,RPS7,TAF9,TPT1,TRIAP1
13_Summary	CORUM	CORUM:5266	TNF-alpha/NF-kappa B signaling complex 6	-3.87164	-1.80912	3/14	6124,6128,6156	RPL4,RPL6,RPL30
13_Member	CORUM	CORUM:5266	TNF-alpha/NF-kappa B signaling complex 6	-3.87164	-1.80912	3/14	6124,6128,6156	RPL4,RPL6,RPL30
14_Summary	Reactome Gene Sets	R-HSA-156711	Polo-like kinase mediated events	-3.68927	-1.64048	3/16	2305,9088,9133,567,915,991,1870,4801,5567,9978,332,3146,7298,6152,6194	FOXM1,PKMYT1,CCNB2,B2M,CD3D,CDC20,E2F2,NFYB,PRKACB,RBX1,BIRC5,HMGB1,TYMS,RPL24,RPS6
14_Member	Reactome Gene Sets	R-HSA-156711	Polo-like kinase mediated events	-3.68927	-1.64048	3/16	2305,9088,9133	FOXM1,PKMYT1,CCNB2
14_Member	Reactome Gene Sets	R-HSA-69273	Cyclin A/B1/B2 associated events during G2/M transition	-3.09692	-1.11968	3/25	2305,9088,9133	FOXM1,PKMYT1,CCNB2
14_Member	KEGG Pathway	hsa05166	Human T-cell leukemia virus 1 infection	-2.87469	-0.928018	7/222	567,915,991,1870,4801,5567,9133	B2M,CD3D,CDC20,E2F2,NFYB,PRKACB,CCNB2
14_Member	WikiPathways	WP179	Cell cycle	-2.67363	-0.76647	5/122	991,1870,9088,9133,9978	CDC20,E2F2,PKMYT1,CCNB2,RBX1
14_Member	KEGG Pathway	hsa04110	Cell cycle	-2.61266	-0.720955	5/126	991,1870,9088,9133,9978	CDC20,E2F2,PKMYT1,CCNB2,RBX1
14_Member	KEGG Pathway	hsa04114	Oocyte meiosis	-2.5396	-0.665743	5/131	991,5567,9088,9133,9978	CDC20,PRKACB,PKMYT1,CCNB2,RBX1
14_Member	Canonical Pathways	M176	PID FOXM1 PATHWAY	-2.49907	-0.63275	3/40	332,2305,9133	BIRC5,FOXM1,CCNB2
14_Member	WikiPathways	WP2446	Retinoblastoma gene in cancer	-2.38786	-0.540849	4/88	1870,3146,7298,9133	E2F2,HMGB1,TYMS,CCNB2
14_Member	GO Biological Processes	GO:0044772	mitotic cell cycle phase transition	-2.15094	-0.344445	5/162	2305,6152,6194,9088,9133	FOXM1,RPL24,RPS6,PKMYT1,CCNB2
14_Member	GO Biological Processes	GO:0044839	cell cycle G2/M phase transition	-2.06719	-0.279025	3/57	2305,9088,9133	FOXM1,PKMYT1,CCNB2
14_Member	GO Biological Processes	GO:0044770	cell cycle phase transition	-2.05496	-0.269177	5/171	2305,6152,6194,9088,9133	FOXM1,RPL24,RPS6,PKMYT1,CCNB2
15_Summary	Canonical Pathways	M66	PID MYC ACTIV PATHWAY	-3.52678	-1.49257	5/79	332,6135,6880,7083,11235	BIRC5,RPL11,TAF9,TK1,PDCD10
15_Member	Canonical Pathways	M66	PID MYC ACTIV PATHWAY	-3.52678	-1.49257	5/79	332,6135,6880,7083,11235	BIRC5,RPL11,TAF9,TK1,PDCD10
16_Summary	GO Biological Processes	GO:0000028	ribosomal small subunit assembly	-3.4582	-1.4261	3/19	3921,6208,6232	RPSA,RPS14,RPS27
16_Member	GO Biological Processes	GO:0000028	ribosomal small subunit assembly	-3.4582	-1.4261	3/19	3921,6208,6232	RPSA,RPS14,RPS27
17_Summary	WikiPathways	WP3888	VEGFA-VEGFR2 signaling pathway	-3.35659	-1.33074	11/439	332,3146,6125,6129,6154,6155,6194,8813,23521,51574,55854	BIRC5,HMGB1,RPL5,RPL7,RPL26,RPL27,RPS6,DPM1,RPL13A,LARP7,ZC3H15
17_Member	WikiPathways	WP3888	VEGFA-VEGFR2 signaling pathway	-3.35659	-1.33074	11/439	332,3146,6125,6129,6154,6155,6194,8813,23521,51574,55854	BIRC5,HMGB1,RPL5,RPL7,RPL26,RPL27,RPS6,DPM1,RPL13A,LARP7,ZC3H15
18_Summary	Reactome Gene Sets	R-HSA-198933	Immunoregulatory interactions between a Lymphoid and a non-Lymphoid cell	-3.31473	-1.2991	6/134	567,915,3820,4068,51348,56253,991,3146,5567,5684,5685,6233,9978,50852,151888,6194,6966,28526,1178,8723	B2M,CD3D,KLRB1,SH2D1A,KLRF1,CRTAM,CDC20,HMGB1,PRKACB,PSMA3,PSMA4,RPS27A,RBX1,TRAT1,BTLA,RPS6,TRGC1,TRDC,CLC,SNX4
18_Member	Reactome Gene Sets	R-HSA-198933	Immunoregulatory interactions between a Lymphoid and a non-Lymphoid cell	-3.31473	-1.2991	6/134	567,915,3820,4068,51348,56253	B2M,CD3D,KLRB1,SH2D1A,KLRF1,CRTAM
18_Member	Reactome Gene Sets	R-HSA-1280218	Adaptive Immune System	-3.21213	-1.20845	15/769	567,915,991,3146,3820,4068,5567,5684,5685,6233,9978,50852,51348,56253,151888	B2M,CD3D,CDC20,HMGB1,KLRB1,SH2D1A,PRKACB,PSMA3,PSMA4,RPS27A,RBX1,TRAT1,KLRF1,CRTAM,BTLA
18_Member	GO Biological Processes	GO:0042110	T cell activation	-2.44401	-0.585893	7/265	567,915,3146,6194,6966,28526,56253	B2M,CD3D,HMGB1,RPS6,TRGC1,TRDC,CRTAM
18_Member	GO Biological Processes	GO:0046006	regulation of activated T cell proliferation	-2.32657	-0.491719	3/46	1178,3146,56253	CLC,HMGB1,CRTAM
18_Member	GO Biological Processes	GO:0033077	T cell differentiation in thymus	-2.15446	-0.34672	3/53	567,915,6194	B2M,CD3D,RPS6
18_Member	GO Biological Processes	GO:0002703	regulation of leukocyte mediated immunity	-2.08525	-0.291057	6/236	567,1178,3146,4068,8723,56253	B2M,CLC,HMGB1,SH2D1A,SNX4,CRTAM
18_Member	GO Biological Processes	GO:0001912	positive regulation of leukocyte mediated cytotoxicity	-2.04645	-0.265403	3/58	567,4068,56253	B2M,SH2D1A,CRTAM
18_Member	GO Biological Processes	GO:0002706	regulation of lymphocyte mediated immunity	-2.0143	-0.246015	5/175	567,1178,3146,4068,56253	B2M,CLC,HMGB1,SH2D1A,CRTAM
19_Summary	GO Biological Processes	GO:0045116	protein neddylation	-3.26407	-1.25645	3/22	9318,9978,23142,5440,6233	COPS2,RBX1,DCUN1D4,POLR2K,RPS27A
19_Member	GO Biological Processes	GO:0045116	protein neddylation	-3.26407	-1.25645	3/22	9318,9978,23142	COPS2,RBX1,DCUN1D4
19_Member	Reactome Gene Sets	R-HSA-6781823	Formation of TC-NER Pre-Incision Complex	-3.17129	-1.18115	4/54	5440,6233,9318,9978	POLR2K,RPS27A,COPS2,RBX1
19_Member	Reactome Gene Sets	R-HSA-5696394	DNA Damage Recognition in GG-NER	-2.56301	-0.680323	3/38	6233,9318,9978	RPS27A,COPS2,RBX1
19_Member	Reactome Gene Sets	R-HSA-6781827	Transcription-Coupled Nucleotide Excision Repair (TC-NER)	-2.55652	-0.676798	4/79	5440,6233,9318,9978	POLR2K,RPS27A,COPS2,RBX1
19_Member	Reactome Gene Sets	R-HSA-5696398	Nucleotide Excision Repair	-2.03481	-0.254936	4/111	5440,6233,9318,9978	POLR2K,RPS27A,COPS2,RBX1
20_Summary	WikiPathways	WP107	Translation factors	-3.20223	-1.20051	4/53	1915,1933,3646,9086,158078	EEF1A1,EEF1B2,EIF3E,EIF1AY,EEF1A1P5
20_Member	WikiPathways	WP107	Translation factors	-3.20223	-1.20051	4/53	1915,1933,3646,9086	EEF1A1,EEF1B2,EIF3E,EIF1AY
20_Member	GO Biological Processes	GO:0006414	translational elongation	-2.56301	-0.680323	3/38	1915,1933,158078	EEF1A1,EEF1B2,EEF1A1P5

## Sheet: Genes_Common_COVID-19_Any_Disea
GroupID	Category	Term	Description	LogP	Log(q-value)	InTerm_InList	Genes	Symbols
1_Summary	GO Biological Processes	GO:0007346	regulation of mitotic cell cycle	-5.72742	-1.39076	14/517	301,699,1026,1063,1869,3586,4288,5347,6241,8328,11065,51065,55023,81620,4605,5706,7153,247,51510,597,10388,4318,4938,4940	ANXA1,BUB1,CDKN1A,CENPF,E2F1,IL10,MKI67,PLK1,RRM2,GFI1B,UBE2C,RPS27L,PHIP,CDT1,MYBL2,PSMC6,TOP2A,ALOX15B,CHMP5,BCL2A1,SYCP2,MMP9,OAS1,OAS3
1_Member	GO Biological Processes	GO:0007346	regulation of mitotic cell cycle	-5.72742	-1.39076	14/517	301,699,1026,1063,1869,3586,4288,5347,6241,8328,11065,51065,55023,81620	ANXA1,BUB1,CDKN1A,CENPF,E2F1,IL10,MKI67,PLK1,RRM2,GFI1B,UBE2C,RPS27L,PHIP,CDT1
1_Member	GO Biological Processes	GO:1901990	regulation of mitotic cell cycle phase transition	-5.15385	-1.2829	11/355	301,699,1026,1063,1869,5347,6241,8328,11065,51065,81620	ANXA1,BUB1,CDKN1A,CENPF,E2F1,PLK1,RRM2,GFI1B,UBE2C,RPS27L,CDT1
1_Member	Reactome Gene Sets	R-HSA-453279	Mitotic G1 phase and G1/S transition	-4.5952	-1.19653	7/149	1026,1869,4605,5706,6241,7153,81620	CDKN1A,E2F1,MYBL2,PSMC6,RRM2,TOP2A,CDT1
1_Member	GO Biological Processes	GO:0000075	cell cycle checkpoint signaling	-4.52133	-1.19653	7/153	699,1026,1063,1869,5347,51065,81620	BUB1,CDKN1A,CENPF,E2F1,PLK1,RPS27L,CDT1
1_Member	GO Biological Processes	GO:0045786	negative regulation of cell cycle	-4.18364	-1.10569	10/375	247,699,1026,1063,1869,3586,5347,8328,51065,81620	ALOX15B,BUB1,CDKN1A,CENPF,E2F1,IL10,PLK1,GFI1B,RPS27L,CDT1
1_Member	GO Biological Processes	GO:1901987	regulation of cell cycle phase transition	-4.17501	-1.10569	11/454	301,699,1026,1063,1869,5347,6241,8328,11065,51065,81620	ANXA1,BUB1,CDKN1A,CENPF,E2F1,PLK1,RRM2,GFI1B,UBE2C,RPS27L,CDT1
1_Member	GO Biological Processes	GO:1901988	negative regulation of cell cycle phase transition	-4.13538	-1.10552	8/238	699,1026,1063,1869,5347,8328,51065,81620	BUB1,CDKN1A,CENPF,E2F1,PLK1,GFI1B,RPS27L,CDT1
1_Member	GO Biological Processes	GO:0010564	regulation of cell cycle process	-4.03916	-1.03351	14/734	301,699,1026,1063,1869,4288,5347,6241,8328,11065,51065,51510,55023,81620	ANXA1,BUB1,CDKN1A,CENPF,E2F1,MKI67,PLK1,RRM2,GFI1B,UBE2C,RPS27L,CHMP5,PHIP,CDT1
1_Member	WikiPathways	WP2446	Retinoblastoma gene in cancer	-3.80861	-0.875508	5/88	1026,1869,6241,7153,81620	CDKN1A,E2F1,RRM2,TOP2A,CDT1
1_Member	GO Biological Processes	GO:0010948	negative regulation of cell cycle process	-3.57866	-0.798786	8/287	699,1026,1063,1869,5347,8328,51065,81620	BUB1,CDKN1A,CENPF,E2F1,PLK1,GFI1B,RPS27L,CDT1
1_Member	GO Biological Processes	GO:0045930	negative regulation of mitotic cell cycle	-3.45553	-0.725966	7/227	699,1026,1063,3586,5347,8328,51065	BUB1,CDKN1A,CENPF,IL10,PLK1,GFI1B,RPS27L
1_Member	Reactome Gene Sets	R-HSA-69278	Cell Cycle, Mitotic	-3.38169	-0.681163	11/561	699,1026,1063,1869,4605,5347,5706,6241,7153,11065,81620	BUB1,CDKN1A,CENPF,E2F1,MYBL2,PLK1,PSMC6,RRM2,TOP2A,UBE2C,CDT1
1_Member	GO Biological Processes	GO:0031570	DNA integrity checkpoint signaling	-3.33979	-0.672961	5/111	1026,1869,5347,51065,81620	CDKN1A,E2F1,PLK1,RPS27L,CDT1
1_Member	Reactome Gene Sets	R-HSA-69205	G1/S-Specific Transcription	-3.26378	-0.614676	3/28	1869,6241,81620	E2F1,RRM2,CDT1
1_Member	GO Biological Processes	GO:1901991	negative regulation of mitotic cell cycle phase transition	-3.23391	-0.602501	6/178	699,1026,1063,5347,8328,51065	BUB1,CDKN1A,CENPF,PLK1,GFI1B,RPS27L
1_Member	GO Biological Processes	GO:0008630	intrinsic apoptotic signaling pathway in response to DNA damage	-3.19607	-0.588359	4/68	597,1026,1869,51065	BCL2A1,CDKN1A,E2F1,RPS27L
1_Member	Reactome Gene Sets	R-HSA-1640170	Cell Cycle	-3.16784	-0.585168	12/692	699,1026,1063,1869,4605,5347,5706,6241,7153,10388,11065,81620	BUB1,CDKN1A,CENPF,E2F1,MYBL2,PLK1,PSMC6,RRM2,TOP2A,SYCP2,UBE2C,CDT1
1_Member	GO Biological Processes	GO:2000045	regulation of G1/S transition of mitotic cell cycle	-3.14623	-0.576308	6/185	301,1026,1869,6241,8328,51065	ANXA1,CDKN1A,E2F1,RRM2,GFI1B,RPS27L
1_Member	GO Biological Processes	GO:0007093	mitotic cell cycle checkpoint signaling	-3.13688	-0.576187	5/123	699,1026,1063,5347,51065	BUB1,CDKN1A,CENPF,PLK1,RPS27L
1_Member	Canonical Pathways	M40	PID E2F PATHWAY	-3.07973	-0.548924	4/73	1026,1869,4605,6241	CDKN1A,E2F1,MYBL2,RRM2
1_Member	Reactome Gene Sets	R-HSA-69206	G1/S Transition	-3.01376	-0.530732	5/131	1026,1869,5706,6241,81620	CDKN1A,E2F1,PSMC6,RRM2,CDT1
1_Member	Reactome Gene Sets	R-HSA-9687139	Aberrant regulation of mitotic cell cycle due to RB1 defects	-2.94001	-0.50713	3/36	1026,1869,11065	CDKN1A,E2F1,UBE2C
1_Member	Reactome Gene Sets	R-HSA-9675126	Diseases of mitotic cell cycle	-2.87122	-0.472539	3/38	1026,1869,11065	CDKN1A,E2F1,UBE2C
1_Member	GO Biological Processes	GO:1902806	regulation of cell cycle G1/S phase transition	-2.83115	-0.446872	6/213	301,1026,1869,6241,8328,51065	ANXA1,CDKN1A,E2F1,RRM2,GFI1B,RPS27L
1_Member	WikiPathways	WP2828	Bladder cancer	-2.77506	-0.418215	3/41	1026,1869,4318	CDKN1A,E2F1,MMP9
1_Member	KEGG Pathway	hsa05219	Bladder cancer	-2.77506	-0.418215	3/41	1026,1869,4318	CDKN1A,E2F1,MMP9
1_Member	WikiPathways	WP1971	Integrated cancer pathway	-2.63064	-0.312573	3/46	1026,1869,5347	CDKN1A,E2F1,PLK1
1_Member	Reactome Gene Sets	R-HSA-69242	S Phase	-2.59607	-0.301076	5/163	1026,1869,5706,11065,81620	CDKN1A,E2F1,PSMC6,UBE2C,CDT1
1_Member	GO Biological Processes	GO:0000077	DNA damage checkpoint signaling	-2.52863	-0.252444	4/103	1026,1869,5347,51065	CDKN1A,E2F1,PLK1,RPS27L
1_Member	GO Biological Processes	GO:0072332	intrinsic apoptotic signaling pathway by p53 class mediator	-2.5024	-0.233514	3/51	1026,1869,51065	CDKN1A,E2F1,RPS27L
1_Member	WikiPathways	WP179	Cell cycle	-2.26686	-0.0948836	4/122	699,1026,1869,5347	BUB1,CDKN1A,E2F1,PLK1
1_Member	KEGG Pathway	hsa04110	Cell cycle	-2.21776	-0.0738135	4/126	699,1026,1869,5347	BUB1,CDKN1A,E2F1,PLK1
1_Member	KEGG Pathway	hsa05169	Epstein-Barr virus infection	-2.20209	-0.066207	5/202	1026,1869,4938,4940,5706	CDKN1A,E2F1,OAS1,OAS3,PSMC6
1_Member	GO Biological Processes	GO:0042770	signal transduction in response to DNA damage	-2.13608	-0.0192156	4/133	1026,1869,5347,51065	CDKN1A,E2F1,PLK1,RPS27L
1_Member	Canonical Pathways	M145	PID P53 DOWNSTREAM PATHWAY	-2.09164	0	4/137	597,1026,1869,51065	BCL2A1,CDKN1A,E2F1,RPS27L
2_Summary	Reactome Gene Sets	R-HSA-6799990	Metal sequestration by antimicrobial proteins	-5.4378	-1.39076	3/6	3934,4057,6279,133,3586,4938,4940,5197,7429,23643,28391,51510,338339,5756,55704,1191	LCN2,LTF,S100A8,ADM,IL10,OAS1,OAS3,PF4V1,VIL1,LY96,IGHV4-61,CHMP5,CLEC4D,TWF1,CCDC88A,CLU
2_Member	Reactome Gene Sets	R-HSA-6799990	Metal sequestration by antimicrobial proteins	-5.4378	-1.39076	3/6	3934,4057,6279	LCN2,LTF,S100A8
2_Member	GO Biological Processes	GO:0009617	response to bacterium	-3.48801	-0.741994	13/732	133,3586,3934,4057,4938,4940,5197,6279,7429,23643,28391,51510,338339	ADM,IL10,LCN2,LTF,OAS1,OAS3,PF4V1,S100A8,VIL1,LY96,IGHV4-61,CHMP5,CLEC4D
2_Member	GO Biological Processes	GO:0042742	defense response to bacterium	-3.00504	-0.530732	8/351	3586,3934,4057,4938,4940,6279,28391,338339	IL10,LCN2,LTF,OAS1,OAS3,S100A8,IGHV4-61,CLEC4D
2_Member	GO Biological Processes	GO:0051651	maintenance of location in cell	-2.68966	-0.345907	4/93	3934,5756,6279,55704	LCN2,TWF1,S100A8,CCDC88A
2_Member	Reactome Gene Sets	R-HSA-6803157	Antimicrobial peptides	-2.65593	-0.316457	4/95	1191,3934,4057,6279	CLU,LCN2,LTF,S100A8
2_Member	GO Biological Processes	GO:0051235	maintenance of location	-2.61925	-0.312573	5/161	3586,3934,5756,6279,55704	IL10,LCN2,TWF1,S100A8,CCDC88A
2_Member	GO Biological Processes	GO:0050832	defense response to fungus	-2.5776	-0.290224	3/48	4057,6279,338339	LTF,S100A8,CLEC4D
2_Member	GO Biological Processes	GO:0009620	response to fungus	-2.32349	-0.127704	3/59	4057,6279,338339	LTF,S100A8,CLEC4D
3_Summary	GO Biological Processes	GO:0000280	nuclear division	-4.88335	-1.19653	10/310	699,4603,4605,5347,7153,10388,11065,51510,81620,200942,1063,84191,4288,55023,1026,1869,51065,5706	BUB1,MYBL1,MYBL2,PLK1,TOP2A,SYCP2,UBE2C,CHMP5,CDT1,KLHDC8B,CENPF,CIAO2A,MKI67,PHIP,CDKN1A,E2F1,RPS27L,PSMC6
3_Member	GO Biological Processes	GO:0000280	nuclear division	-4.88335	-1.19653	10/310	699,4603,4605,5347,7153,10388,11065,51510,81620,200942	BUB1,MYBL1,MYBL2,PLK1,TOP2A,SYCP2,UBE2C,CHMP5,CDT1,KLHDC8B
3_Member	GO Biological Processes	GO:0048285	organelle fission	-4.59487	-1.19653	10/335	699,4603,4605,5347,7153,10388,11065,51510,81620,200942	BUB1,MYBL1,MYBL2,PLK1,TOP2A,SYCP2,UBE2C,CHMP5,CDT1,KLHDC8B
3_Member	GO Biological Processes	GO:0007059	chromosome segregation	-4.3759	-1.14177	9/285	699,1063,5347,7153,10388,51510,81620,84191,200942	BUB1,CENPF,PLK1,TOP2A,SYCP2,CHMP5,CDT1,CIAO2A,KLHDC8B
3_Member	GO Biological Processes	GO:0098813	nuclear chromosome segregation	-4.26584	-1.10569	8/228	699,1063,5347,7153,10388,51510,81620,200942	BUB1,CENPF,PLK1,TOP2A,SYCP2,CHMP5,CDT1,KLHDC8B
3_Member	GO Biological Processes	GO:0007088	regulation of mitotic nuclear division	-4.20177	-1.10569	6/118	699,1063,4288,5347,55023,81620	BUB1,CENPF,MKI67,PLK1,PHIP,CDT1
3_Member	Reactome Gene Sets	R-HSA-156711	Polo-like kinase mediated events	-4.00899	-1.02264	3/16	1063,4605,5347	CENPF,MYBL2,PLK1
3_Member	GO Biological Processes	GO:0051983	regulation of chromosome segregation	-3.96869	-1.00083	6/130	699,1063,4288,5347,11065,81620	BUB1,CENPF,MKI67,PLK1,UBE2C,CDT1
3_Member	GO Biological Processes	GO:0030071	regulation of mitotic metaphase/anaphase transition	-3.74013	-0.846907	5/91	699,1063,5347,11065,81620	BUB1,CENPF,PLK1,UBE2C,CDT1
3_Member	GO Biological Processes	GO:0051783	regulation of nuclear division	-3.70946	-0.846907	6/145	699,1063,4288,5347,55023,81620	BUB1,CENPF,MKI67,PLK1,PHIP,CDT1
3_Member	GO Biological Processes	GO:1903047	mitotic cell cycle process	-3.70362	-0.846907	11/514	699,1026,1063,1869,4605,5347,11065,51065,51510,81620,200942	BUB1,CDKN1A,CENPF,E2F1,MYBL2,PLK1,UBE2C,RPS27L,CHMP5,CDT1,KLHDC8B
3_Member	GO Biological Processes	GO:0000278	mitotic cell cycle	-3.68842	-0.845503	12/605	699,1026,1063,1869,4603,4605,5347,11065,51065,51510,81620,200942	BUB1,CDKN1A,CENPF,E2F1,MYBL1,MYBL2,PLK1,UBE2C,RPS27L,CHMP5,CDT1,KLHDC8B
3_Member	GO Biological Processes	GO:1902099	regulation of metaphase/anaphase transition of cell cycle	-3.67412	-0.84456	5/94	699,1063,5347,11065,81620	BUB1,CENPF,PLK1,UBE2C,CDT1
3_Member	GO Biological Processes	GO:0010965	regulation of mitotic sister chromatid separation	-3.6314	-0.8274	5/96	699,1063,5347,11065,81620	BUB1,CENPF,PLK1,UBE2C,CDT1
3_Member	GO Biological Processes	GO:0033047	regulation of mitotic sister chromatid segregation	-3.54898	-0.781119	4/55	699,1063,5347,81620	BUB1,CENPF,PLK1,CDT1
3_Member	GO Biological Processes	GO:0033045	regulation of sister chromatid segregation	-3.45079	-0.725966	5/105	699,1063,5347,11065,81620	BUB1,CENPF,PLK1,UBE2C,CDT1
3_Member	GO Biological Processes	GO:1905818	regulation of chromosome separation	-3.37602	-0.681163	5/109	699,1063,5347,11065,81620	BUB1,CENPF,PLK1,UBE2C,CDT1
3_Member	GO Biological Processes	GO:0140014	mitotic nuclear division	-3.35277	-0.676794	6/169	4605,5347,11065,51510,81620,200942	MYBL2,PLK1,UBE2C,CHMP5,CDT1,KLHDC8B
3_Member	GO Biological Processes	GO:0007094	mitotic spindle assembly checkpoint signaling	-3.21818	-0.602501	3/29	699,1063,5347	BUB1,CENPF,PLK1
3_Member	GO Biological Processes	GO:0071173	spindle assembly checkpoint signaling	-3.21818	-0.602501	3/29	699,1063,5347	BUB1,CENPF,PLK1
3_Member	GO Biological Processes	GO:0071174	mitotic spindle checkpoint signaling	-3.21818	-0.602501	3/29	699,1063,5347	BUB1,CENPF,PLK1
3_Member	GO Biological Processes	GO:0031577	spindle checkpoint signaling	-3.17425	-0.585168	3/30	699,1063,5347	BUB1,CENPF,PLK1
3_Member	GO Biological Processes	GO:0045841	negative regulation of mitotic metaphase/anaphase transition	-3.13187	-0.576187	3/31	699,1063,5347	BUB1,CENPF,PLK1
3_Member	GO Biological Processes	GO:0007143	female meiotic nuclear division	-3.05137	-0.535905	3/33	5347,7153,10388	PLK1,TOP2A,SYCP2
3_Member	GO Biological Processes	GO:1902100	negative regulation of metaphase/anaphase transition of cell cycle	-3.05137	-0.535905	3/33	699,1063,5347	BUB1,CENPF,PLK1
3_Member	GO Biological Processes	GO:0033046	negative regulation of sister chromatid segregation	-3.01308	-0.530732	3/34	699,1063,5347	BUB1,CENPF,PLK1
3_Member	GO Biological Processes	GO:0033048	negative regulation of mitotic sister chromatid segregation	-3.01308	-0.530732	3/34	699,1063,5347	BUB1,CENPF,PLK1
3_Member	GO Biological Processes	GO:2000816	negative regulation of mitotic sister chromatid separation	-3.01308	-0.530732	3/34	699,1063,5347	BUB1,CENPF,PLK1
3_Member	Reactome Gene Sets	R-HSA-453274	Mitotic G2-G2/M phases	-2.99334	-0.526084	6/198	1026,1063,1869,4605,5347,5706	CDKN1A,CENPF,E2F1,MYBL2,PLK1,PSMC6
3_Member	GO Biological Processes	GO:0051985	negative regulation of chromosome segregation	-2.94001	-0.50713	3/36	699,1063,5347	BUB1,CENPF,PLK1
3_Member	GO Biological Processes	GO:1905819	negative regulation of chromosome separation	-2.94001	-0.50713	3/36	699,1063,5347	BUB1,CENPF,PLK1
3_Member	GO Biological Processes	GO:2001251	negative regulation of chromosome organization	-2.93092	-0.50713	4/80	699,1063,5347,7153	BUB1,CENPF,PLK1,TOP2A
3_Member	GO Biological Processes	GO:0045839	negative regulation of mitotic nuclear division	-2.83828	-0.449249	3/39	699,1063,5347	BUB1,CENPF,PLK1
3_Member	GO Biological Processes	GO:0000819	sister chromatid segregation	-2.80469	-0.425099	5/146	699,5347,7153,51510,81620	BUB1,PLK1,TOP2A,CHMP5,CDT1
3_Member	GO Biological Processes	GO:0051784	negative regulation of nuclear division	-2.63064	-0.312573	3/46	699,1063,5347	BUB1,CENPF,PLK1
3_Member	GO Biological Processes	GO:0045132	meiotic chromosome segregation	-2.62299	-0.312573	4/97	699,5347,7153,10388	BUB1,PLK1,TOP2A,SYCP2
3_Member	GO Biological Processes	GO:0051301	cell division	-2.59005	-0.298883	9/503	699,1063,5347,7153,10388,11065,51510,81620,200942	BUB1,CENPF,PLK1,TOP2A,SYCP2,UBE2C,CHMP5,CDT1,KLHDC8B
3_Member	GO Biological Processes	GO:0140013	meiotic nuclear division	-2.56192	-0.27949	5/166	699,4603,5347,7153,10388	BUB1,MYBL1,PLK1,TOP2A,SYCP2
3_Member	GO Biological Processes	GO:0033044	regulation of chromosome organization	-2.48414	-0.222425	6/250	699,1063,5347,7153,11065,81620	BUB1,CENPF,PLK1,TOP2A,UBE2C,CDT1
3_Member	GO Biological Processes	GO:1903046	meiotic cell cycle process	-2.39142	-0.153936	5/182	699,4603,5347,7153,10388	BUB1,MYBL1,PLK1,TOP2A,SYCP2
3_Member	Reactome Gene Sets	R-HSA-69618	Mitotic Spindle Checkpoint	-2.38452	-0.153866	4/113	699,1063,5347,11065	BUB1,CENPF,PLK1,UBE2C
3_Member	Reactome Gene Sets	R-HSA-2467813	Separation of Sister Chromatids	-2.30324	-0.119303	5/191	699,1063,5347,5706,11065	BUB1,CENPF,PLK1,PSMC6,UBE2C
3_Member	GO Biological Processes	GO:0051310	metaphase plate congression	-2.30302	-0.119303	3/60	1063,51510,81620	CENPF,CHMP5,CDT1
3_Member	Reactome Gene Sets	R-HSA-69275	G2/M Transition	-2.2564	-0.0881871	5/196	1026,1063,4605,5347,5706	CDKN1A,CENPF,MYBL2,PLK1,PSMC6
3_Member	GO Biological Processes	GO:0007127	meiosis I	-2.22987	-0.0776957	4/125	4603,5347,7153,10388	MYBL1,PLK1,TOP2A,SYCP2
3_Member	GO Biological Processes	GO:0061982	meiosis I cell cycle process	-2.20577	-0.0672178	4/127	4603,5347,7153,10388	MYBL1,PLK1,TOP2A,SYCP2
3_Member	Reactome Gene Sets	R-HSA-69620	Cell Cycle Checkpoints	-2.15344	-0.0332575	6/293	699,1026,1063,5347,5706,11065	BUB1,CDKN1A,CENPF,PLK1,PSMC6,UBE2C
3_Member	Reactome Gene Sets	R-HSA-174178	APC/C:Cdh1 mediated degradation of Cdc20 and other APC/C:Cdh1 targeted proteins in late mitosis/early G1	-2.05086	0	3/74	5347,5706,11065	PLK1,PSMC6,UBE2C
3_Member	GO Biological Processes	GO:0051303	establishment of chromosome localization	-2.01924	0	3/76	1063,51510,81620	CENPF,CHMP5,CDT1
3_Member	Reactome Gene Sets	R-HSA-176814	Activation of APC/C and APC/C:Cdc20 mediated degradation of mitotic proteins	-2.00379	0	3/77	5347,5706,11065	PLK1,PSMC6,UBE2C
3_Member	Reactome Gene Sets	R-HSA-8852276	The role of GTSE1 in G2/M progression after G2 checkpoint	-2.00379	0	3/77	1026,5347,5706	CDKN1A,PLK1,PSMC6
4_Summary	GO Biological Processes	GO:0043068	positive regulation of programmed cell death	-4.78583	-1.19653	13/543	133,301,1026,1191,1869,3586,3957,4318,4605,4923,6279,7153,50486,3728,4057,8887	ADM,ANXA1,CDKN1A,CLU,E2F1,IL10,LGALS2,MMP9,MYBL2,NTSR1,S100A8,TOP2A,G0S2,JUP,LTF,TAX1BP1
4_Member	GO Biological Processes	GO:0043068	positive regulation of programmed cell death	-4.78583	-1.19653	13/543	133,301,1026,1191,1869,3586,3957,4318,4605,4923,6279,7153,50486	ADM,ANXA1,CDKN1A,CLU,E2F1,IL10,LGALS2,MMP9,MYBL2,NTSR1,S100A8,TOP2A,G0S2
4_Member	GO Biological Processes	GO:0010942	positive regulation of cell death	-4.30176	-1.10569	13/605	133,301,1026,1191,1869,3586,3957,4318,4605,4923,6279,7153,50486	ADM,ANXA1,CDKN1A,CLU,E2F1,IL10,LGALS2,MMP9,MYBL2,NTSR1,S100A8,TOP2A,G0S2
4_Member	GO Biological Processes	GO:0043065	positive regulation of apoptotic process	-4.23253	-1.10569	12/529	133,301,1191,1869,3586,3957,4318,4605,4923,6279,7153,50486	ADM,ANXA1,CLU,E2F1,IL10,LGALS2,MMP9,MYBL2,NTSR1,S100A8,TOP2A,G0S2
4_Member	GO Biological Processes	GO:0051091	positive regulation of DNA-binding transcription factor activity	-2.36111	-0.148881	6/265	1191,3586,3728,4057,4923,6279	CLU,IL10,JUP,LTF,NTSR1,S100A8
4_Member	GO Biological Processes	GO:0051090	regulation of DNA-binding transcription factor activity	-2.32848	-0.127704	8/452	1191,1869,3586,3728,4057,4923,6279,8887	CLU,E2F1,IL10,JUP,LTF,NTSR1,S100A8,TAX1BP1
5_Summary	WikiPathways	WP2361	Gastric cancer network 1	-4.65576	-1.19653	4/29	1063,4605,7153,11065,1869	CENPF,MYBL2,TOP2A,UBE2C,E2F1
5_Member	WikiPathways	WP2361	Gastric cancer network 1	-4.65576	-1.19653	4/29	1063,4605,7153,11065	CENPF,MYBL2,TOP2A,UBE2C
5_Member	Reactome Gene Sets	R-HSA-1538133	G0 and Early G1	-3.31117	-0.653294	3/27	1869,4605,7153	E2F1,MYBL2,TOP2A
6_Summary	GO Biological Processes	GO:0097190	apoptotic signaling pathway	-4.55863	-1.19653	9/270	597,952,1026,1191,1869,6753,50486,51065,282991	BCL2A1,CD38,CDKN1A,CLU,E2F1,SSTR3,G0S2,RPS27L,BLOC1S2
6_Member	GO Biological Processes	GO:0097190	apoptotic signaling pathway	-4.55863	-1.19653	9/270	597,952,1026,1191,1869,6753,50486,51065,282991	BCL2A1,CD38,CDKN1A,CLU,E2F1,SSTR3,G0S2,RPS27L,BLOC1S2
7_Summary	GO Biological Processes	GO:0002377	immunoglobulin production	-4.50321	-1.19653	7/154	28517,28776,28785,28791,28796,28825,28874,301,1191,5909,6983,28391,338339	TRDV2,IGLV7-43,IGLV4-60,IGLV3-27,IGLV3-21,IGLV1-40,IGKV3D-20,ANXA1,CLU,RAP1GAP,TRGV9,IGHV4-61,CLEC4D
7_Member	GO Biological Processes	GO:0002377	immunoglobulin production	-4.50321	-1.19653	7/154	28517,28776,28785,28791,28796,28825,28874	TRDV2,IGLV7-43,IGLV4-60,IGLV3-27,IGLV3-21,IGLV1-40,IGKV3D-20
7_Member	GO Biological Processes	GO:0002440	production of molecular mediator of immune response	-4.44962	-1.18073	7/157	28517,28776,28785,28791,28796,28825,28874	TRDV2,IGLV7-43,IGLV4-60,IGLV3-27,IGLV3-21,IGLV1-40,IGKV3D-20
7_Member	GO Biological Processes	GO:0002250	adaptive immune response	-4.13137	-1.10552	13/629	301,1191,5909,6983,28391,28517,28776,28785,28791,28796,28825,28874,338339	ANXA1,CLU,RAP1GAP,TRGV9,IGHV4-61,TRDV2,IGLV7-43,IGLV4-60,IGLV3-27,IGLV3-21,IGLV1-40,IGKV3D-20,CLEC4D
8_Summary	GO Biological Processes	GO:0042060	wound healing	-3.89028	-0.940148	9/330	1026,5055,5197,6279,10398,51206,51510,80739,340205,133	CDKN1A,SERPINB2,PF4V1,S100A8,MYL9,GP6,CHMP5,MPIG6B,TREML1,ADM
8_Member	GO Biological Processes	GO:0042060	wound healing	-3.89028	-0.940148	9/330	1026,5055,5197,6279,10398,51206,51510,80739,340205	CDKN1A,SERPINB2,PF4V1,S100A8,MYL9,GP6,CHMP5,MPIG6B,TREML1
8_Member	GO Biological Processes	GO:0009611	response to wounding	-3.65906	-0.842465	10/435	133,1026,5055,5197,6279,10398,51206,51510,80739,340205	ADM,CDKN1A,SERPINB2,PF4V1,S100A8,MYL9,GP6,CHMP5,MPIG6B,TREML1
8_Member	GO Biological Processes	GO:0030168	platelet activation	-2.63936	-0.312573	4/96	5197,10398,51206,340205	PF4V1,MYL9,GP6,TREML1
8_Member	GO Biological Processes	GO:0007596	blood coagulation	-2.49577	-0.230481	5/172	5197,10398,51206,80739,340205	PF4V1,MYL9,GP6,MPIG6B,TREML1
8_Member	GO Biological Processes	GO:0050817	coagulation	-2.47432	-0.216159	5/174	5197,10398,51206,80739,340205	PF4V1,MYL9,GP6,MPIG6B,TREML1
8_Member	GO Biological Processes	GO:0007599	hemostasis	-2.44271	-0.195008	5/177	5197,10398,51206,80739,340205	PF4V1,MYL9,GP6,MPIG6B,TREML1
8_Member	GO Biological Processes	GO:0050878	regulation of body fluid levels	-2.24261	-0.0843438	7/371	133,5055,5197,10398,51206,80739,340205	ADM,SERPINB2,PF4V1,MYL9,GP6,MPIG6B,TREML1
9_Summary	GO Biological Processes	GO:0051016	barbed-end actin filament capping	-3.70759	-0.846907	3/20	830,5756,7429,699,952,1063,1191,5347,5909,7153,7411,51185,4318,9821,51510,9381,133,2803,282991,5706,81620	CAPZA2,TWF1,VIL1,BUB1,CD38,CENPF,CLU,PLK1,RAP1GAP,TOP2A,VBP1,CRBN,MMP9,RB1CC1,CHMP5,OTOF,ADM,GOLGA4,BLOC1S2,PSMC6,CDT1
9_Member	GO Biological Processes	GO:0051016	barbed-end actin filament capping	-3.70759	-0.846907	3/20	830,5756,7429	CAPZA2,TWF1,VIL1
9_Member	GO Biological Processes	GO:0051129	negative regulation of cellular component organization	-3.16239	-0.585168	12/693	699,830,952,1063,1191,5347,5756,5909,7153,7411,7429,51185	BUB1,CAPZA2,CD38,CENPF,CLU,PLK1,TWF1,RAP1GAP,TOP2A,VBP1,VIL1,CRBN
9_Member	GO Biological Processes	GO:0010639	negative regulation of organelle organization	-3.07745	-0.548924	8/342	699,830,1063,1191,5347,5756,7153,7429	BUB1,CAPZA2,CENPF,CLU,PLK1,TWF1,TOP2A,VIL1
9_Member	GO Biological Processes	GO:0051693	actin filament capping	-2.97598	-0.525537	3/35	830,5756,7429	CAPZA2,TWF1,VIL1
9_Member	GO Biological Processes	GO:0031333	negative regulation of protein-containing complex assembly	-2.899	-0.495413	5/139	830,1191,5756,7429,51185	CAPZA2,CLU,TWF1,VIL1,CRBN
9_Member	GO Biological Processes	GO:0030835	negative regulation of actin filament depolymerization	-2.83828	-0.449249	3/39	830,5756,7429	CAPZA2,TWF1,VIL1
9_Member	GO Biological Processes	GO:0022411	cellular component disassembly	-2.78154	-0.418215	7/296	4318,5347,5756,7153,7429,9821,51510	MMP9,PLK1,TWF1,TOP2A,VIL1,RB1CC1,CHMP5
9_Member	GO Biological Processes	GO:1902904	negative regulation of supramolecular fiber organization	-2.59607	-0.301076	5/163	830,1191,5756,7411,7429	CAPZA2,CLU,TWF1,VBP1,VIL1
9_Member	GO Biological Processes	GO:0030834	regulation of actin filament depolymerization	-2.43191	-0.187642	3/54	830,5756,7429	CAPZA2,TWF1,VIL1
9_Member	GO Biological Processes	GO:0030837	negative regulation of actin filament polymerization	-2.30302	-0.119303	3/60	830,5756,7429	CAPZA2,TWF1,VIL1
9_Member	GO Biological Processes	GO:1901880	negative regulation of protein depolymerization	-2.18767	-0.0544397	3/66	830,5756,7429	CAPZA2,TWF1,VIL1
9_Member	Reactome Gene Sets	R-HSA-9662360	Sensory processing of sound by inner hair cells of the cochlea	-2.13429	-0.0192156	3/69	830,5756,9381	CAPZA2,TWF1,OTOF
9_Member	GO Biological Processes	GO:0090066	regulation of anatomical structure size	-2.09937	0	8/495	133,830,952,2803,5756,7429,9821,282991	ADM,CAPZA2,CD38,GOLGA4,TWF1,VIL1,RB1CC1,BLOC1S2
9_Member	GO Biological Processes	GO:0032272	negative regulation of protein polymerization	-2.03493	0	3/75	830,5756,7429	CAPZA2,TWF1,VIL1
9_Member	GO Biological Processes	GO:0043254	regulation of protein-containing complex assembly	-2.03244	0	7/407	830,1191,5706,5756,7429,51185,81620	CAPZA2,CLU,PSMC6,TWF1,VIL1,CRBN,CDT1
9_Member	GO Biological Processes	GO:0043242	negative regulation of protein-containing complex disassembly	-2.01924	0	3/76	830,5756,7429	CAPZA2,TWF1,VIL1
9_Member	Reactome Gene Sets	R-HSA-9659379	Sensory processing of sound	-2.01924	0	3/76	830,5756,9381	CAPZA2,TWF1,OTOF
10_Summary	GO Biological Processes	GO:0060339	negative regulation of type I interferon-mediated signaling pathway	-3.70759	-0.846907	3/20	4938,4940,11274,3586,1191,4057,23643,3841,4061,7153,247,301,8140	OAS1,OAS3,USP18,IL10,CLU,LTF,LY96,KPNA5,LY6E,TOP2A,ALOX15B,ANXA1,SLC7A5
10_Member	GO Biological Processes	GO:0060339	negative regulation of type I interferon-mediated signaling pathway	-3.70759	-0.846907	3/20	4938,4940,11274	OAS1,OAS3,USP18
10_Member	GO Biological Processes	GO:0032682	negative regulation of chemokine production	-3.36049	-0.676794	3/26	3586,4938,4940	IL10,OAS1,OAS3
10_Member	GO Biological Processes	GO:0032680	regulation of tumor necrosis factor production	-3.17087	-0.585168	6/183	1191,3586,4057,4938,4940,23643	CLU,IL10,LTF,OAS1,OAS3,LY96
10_Member	GO Biological Processes	GO:1903555	regulation of tumor necrosis factor superfamily cytokine production	-3.10984	-0.56111	6/188	1191,3586,4057,4938,4940,23643	CLU,IL10,LTF,OAS1,OAS3,LY96
10_Member	Reactome Gene Sets	R-HSA-1169410	Antiviral mechanism by IFN-stimulated genes	-2.93092	-0.50713	4/80	3841,4938,4940,11274	KPNA5,OAS1,OAS3,USP18
10_Member	GO Biological Processes	GO:1903900	regulation of viral life cycle	-2.899	-0.495413	5/139	4057,4061,4938,4940,7153	LTF,LY6E,OAS1,OAS3,TOP2A
10_Member	GO Biological Processes	GO:0045069	regulation of viral genome replication	-2.79597	-0.421027	4/87	4057,4938,4940,7153	LTF,OAS1,OAS3,TOP2A
10_Member	GO Biological Processes	GO:0060338	regulation of type I interferon-mediated signaling pathway	-2.77506	-0.418215	3/41	4938,4940,11274	OAS1,OAS3,USP18
10_Member	GO Biological Processes	GO:0048525	negative regulation of viral process	-2.72421	-0.371778	4/91	4057,4061,4938,4940	LTF,LY6E,OAS1,OAS3
10_Member	GO Biological Processes	GO:0050792	regulation of viral process	-2.64278	-0.312573	5/159	4057,4061,4938,4940,7153	LTF,LY6E,OAS1,OAS3,TOP2A
10_Member	GO Biological Processes	GO:0032642	regulation of chemokine production	-2.62299	-0.312573	4/97	247,3586,4938,4940	ALOX15B,IL10,OAS1,OAS3
10_Member	GO Biological Processes	GO:0032760	positive regulation of tumor necrosis factor production	-2.51352	-0.240991	4/104	1191,4938,4940,23643	CLU,OAS1,OAS3,LY96
10_Member	GO Biological Processes	GO:1903557	positive regulation of tumor necrosis factor superfamily cytokine production	-2.45467	-0.203505	4/108	1191,4938,4940,23643	CLU,OAS1,OAS3,LY96
10_Member	GO Biological Processes	GO:0002832	negative regulation of response to biotic stimulus	-2.38452	-0.153866	4/113	4057,4938,4940,11274	LTF,OAS1,OAS3,USP18
10_Member	GO Biological Processes	GO:0050777	negative regulation of immune response	-2.38136	-0.153866	5/183	301,3586,4938,4940,11274	ANXA1,IL10,OAS1,OAS3,USP18
10_Member	GO Biological Processes	GO:0045071	negative regulation of viral genome replication	-2.36559	-0.148881	3/57	4057,4938,4940	LTF,OAS1,OAS3
10_Member	GO Biological Processes	GO:0001819	positive regulation of cytokine production	-2.17083	-0.0468172	8/481	247,301,1191,3586,4938,4940,8140,23643	ALOX15B,ANXA1,CLU,IL10,OAS1,OAS3,SLC7A5,LY96
10_Member	GO Biological Processes	GO:0032722	positive regulation of chemokine production	-2.11707	-0.00704775	3/70	247,4938,4940	ALOX15B,OAS1,OAS3
10_Member	Reactome Gene Sets	R-HSA-909733	Interferon alpha/beta signaling	-2.08345	0	3/72	4938,4940,11274	OAS1,OAS3,USP18
10_Member	GO Biological Processes	GO:0045824	negative regulation of innate immune response	-2.03493	0	3/75	4938,4940,11274	OAS1,OAS3,USP18
11_Summary	Reactome Gene Sets	R-HSA-109582	Hemostasis	-3.58532	-0.798786	12/621	830,1191,5055,5197,6678,8140,11343,30845,51206,54495,80739,147700	CAPZA2,CLU,SERPINB2,PF4V1,SPARC,SLC7A5,MGLL,EHD3,GP6,TMX3,MPIG6B,KLC3
11_Member	Reactome Gene Sets	R-HSA-109582	Hemostasis	-3.58532	-0.798786	12/621	830,1191,5055,5197,6678,8140,11343,30845,51206,54495,80739,147700	CAPZA2,CLU,SERPINB2,PF4V1,SPARC,SLC7A5,MGLL,EHD3,GP6,TMX3,MPIG6B,KLC3
11_Member	Reactome Gene Sets	R-HSA-76002	Platelet activation, signaling and aggregation	-2.377	-0.152783	6/263	1191,6678,11343,51206,54495,80739	CLU,SPARC,MGLL,GP6,TMX3,MPIG6B
12_Summary	GO Biological Processes	GO:0015850	organic hydroxy compound transport	-3.53813	-0.781119	6/156	366,1191,4061,23461,23762,89872,301,2180,50640,4923,8140,133,9381,22895,51030,10559	AQP9,CLU,LY6E,ABCA5,OSBP2,AQP10,ANXA1,ACSL1,PNPLA8,NTSR1,SLC7A5,ADM,OTOF,RPH3A,TVP23B,SLC35A1
12_Member	GO Biological Processes	GO:0015850	organic hydroxy compound transport	-3.53813	-0.781119	6/156	366,1191,4061,23461,23762,89872	AQP9,CLU,LY6E,ABCA5,OSBP2,AQP10
12_Member	GO Biological Processes	GO:0006869	lipid transport	-2.60668	-0.303933	7/318	301,366,1191,2180,23461,23762,50640	ANXA1,AQP9,CLU,ACSL1,ABCA5,OSBP2,PNPLA8
12_Member	GO Biological Processes	GO:0015909	long-chain fatty acid transport	-2.45492	-0.203505	3/53	301,2180,50640	ANXA1,ACSL1,PNPLA8
12_Member	GO Biological Processes	GO:0015849	organic acid transport	-2.36904	-0.148881	6/264	301,366,2180,4923,8140,50640	ANXA1,AQP9,ACSL1,NTSR1,SLC7A5,PNPLA8
12_Member	GO Biological Processes	GO:0010876	lipid localization	-2.35821	-0.148881	7/353	301,366,1191,2180,23461,23762,50640	ANXA1,AQP9,CLU,ACSL1,ABCA5,OSBP2,PNPLA8
12_Member	GO Biological Processes	GO:0046903	secretion	-2.12456	-0.0120172	8/490	133,301,366,4061,9381,22895,50640,51030	ADM,ANXA1,AQP9,LY6E,OTOF,RPH3A,PNPLA8,TVP23B
12_Member	GO Biological Processes	GO:0015908	fatty acid transport	-2.08345	0	3/72	301,2180,50640	ANXA1,ACSL1,PNPLA8
12_Member	GO Biological Processes	GO:0015711	organic anion transport	-2.00744	0	6/315	301,366,4923,8140,10559,50640	ANXA1,AQP9,NTSR1,SLC7A5,SLC35A1,PNPLA8
13_Summary	Reactome Gene Sets	R-HSA-6785807	Interleukin-4 and Interleukin-13 signaling	-3.39442	-0.681163	5/108	301,1026,3586,3934,4318,3841,4938,4940,5055,5706,11274,54014,952	ANXA1,CDKN1A,IL10,LCN2,MMP9,KPNA5,OAS1,OAS3,SERPINB2,PSMC6,USP18,BRWD1,CD38
13_Member	Reactome Gene Sets	R-HSA-6785807	Interleukin-4 and Interleukin-13 signaling	-3.39442	-0.681163	5/108	301,1026,3586,3934,4318	ANXA1,CDKN1A,IL10,LCN2,MMP9
13_Member	Reactome Gene Sets	R-HSA-1280215	Cytokine Signaling in Immune system	-3.04513	-0.535905	12/715	301,1026,3586,3841,3934,4318,4938,4940,5055,5706,11274,54014	ANXA1,CDKN1A,IL10,KPNA5,LCN2,MMP9,OAS1,OAS3,SERPINB2,PSMC6,USP18,BRWD1
13_Member	Reactome Gene Sets	R-HSA-449147	Signaling by Interleukins	-2.27258	-0.0948836	8/462	301,1026,3586,3934,4318,5055,5706,54014	ANXA1,CDKN1A,IL10,LCN2,MMP9,SERPINB2,PSMC6,BRWD1
13_Member	GO Biological Processes	GO:0030888	regulation of B cell proliferation	-2.22478	-0.0773938	3/64	952,1026,3586	CD38,CDKN1A,IL10
14_Summary	Reactome Gene Sets	R-HSA-194315	Signaling by Rho GTPases	-3.08717	-0.548924	12/707	699,1063,3728,5347,5756,6279,10398,55023,55704,94134,94240,147700	BUB1,CENPF,JUP,PLK1,TWF1,S100A8,MYL9,PHIP,CCDC88A,ARHGAP12,EPSTI1,KLC3
14_Member	Reactome Gene Sets	R-HSA-194315	Signaling by Rho GTPases	-3.08717	-0.548924	12/707	699,1063,3728,5347,5756,6279,10398,55023,55704,94134,94240,147700	BUB1,CENPF,JUP,PLK1,TWF1,S100A8,MYL9,PHIP,CCDC88A,ARHGAP12,EPSTI1,KLC3
14_Member	Reactome Gene Sets	R-HSA-9716542	Signaling by Rho GTPases, Miro GTPases and RHOBTB3	-3.00374	-0.530732	12/723	699,1063,3728,5347,5756,6279,10398,55023,55704,94134,94240,147700	BUB1,CENPF,JUP,PLK1,TWF1,S100A8,MYL9,PHIP,CCDC88A,ARHGAP12,EPSTI1,KLC3
15_Summary	GO Biological Processes	GO:0051930	regulation of sensory perception of pain	-2.97598	-0.525537	3/35	3586,4923,11343,133,952,3728,5756,10398,30845,301,10161,64407	IL10,NTSR1,MGLL,ADM,CD38,JUP,TWF1,MYL9,EHD3,ANXA1,LPAR6,RGS18
15_Member	GO Biological Processes	GO:0051930	regulation of sensory perception of pain	-2.97598	-0.525537	3/35	3586,4923,11343	IL10,NTSR1,MGLL
15_Member	GO Biological Processes	GO:0051931	regulation of sensory perception	-2.97598	-0.525537	3/35	3586,4923,11343	IL10,NTSR1,MGLL
15_Member	GO Biological Processes	GO:0044057	regulation of system process	-2.1761	-0.0481346	9/583	133,952,3586,3728,4923,5756,10398,11343,30845	ADM,CD38,IL10,JUP,NTSR1,TWF1,MYL9,MGLL,EHD3
15_Member	Reactome Gene Sets	R-HSA-416476	G alpha (q) signalling events	-2.08273	0	5/216	301,4923,10161,11343,64407	ANXA1,NTSR1,LPAR6,MGLL,RGS18
16_Summary	GO Biological Processes	GO:0007276	gamete generation	-2.92289	-0.504239	12/739	1869,4603,5347,6753,7153,7257,8287,8653,10388,23762,54851,147700	E2F1,MYBL1,PLK1,SSTR3,TOP2A,TSNAX,USP9Y,DDX3Y,SYCP2,OSBP2,ANKRD49,KLC3
16_Member	GO Biological Processes	GO:0007276	gamete generation	-2.92289	-0.504239	12/739	1869,4603,5347,6753,7153,7257,8287,8653,10388,23762,54851,147700	E2F1,MYBL1,PLK1,SSTR3,TOP2A,TSNAX,USP9Y,DDX3Y,SYCP2,OSBP2,ANKRD49,KLC3
16_Member	GO Biological Processes	GO:0048232	male gamete generation	-2.08952	0	9/602	1869,4603,6753,7257,8287,10388,23762,54851,147700	E2F1,MYBL1,SSTR3,TSNAX,USP9Y,SYCP2,OSBP2,ANKRD49,KLC3
17_Summary	GO Biological Processes	GO:0008643	carbohydrate transport	-2.91085	-0.497279	4/81	366,7429,10559,89872	AQP9,VIL1,SLC35A1,AQP10
17_Member	GO Biological Processes	GO:0008643	carbohydrate transport	-2.91085	-0.497279	4/81	366,7429,10559,89872	AQP9,VIL1,SLC35A1,AQP10
18_Summary	Reactome Gene Sets	R-HSA-163125	Post-translational modification: synthesis of GPI-anchored proteins	-2.70683	-0.358758	4/92	4061,5277,137797,266727	LY6E,PIGA,LYPD2,MDGA1
18_Member	Reactome Gene Sets	R-HSA-163125	Post-translational modification: synthesis of GPI-anchored proteins	-2.70683	-0.358758	4/92	4061,5277,137797,266727	LY6E,PIGA,LYPD2,MDGA1
19_Summary	KEGG Pathway	hsa05168	Herpes simplex virus 1 infection	-2.63646	-0.312573	9/495	4938,4940,7562,7644,10308,55769,57786,91664,170960	OAS1,OAS3,ZNF708,ZNF91,ZNF267,ZNF83,RBAK,ZNF845,ZNF721
19_Member	KEGG Pathway	hsa05168	Herpes simplex virus 1 infection	-2.63646	-0.312573	9/495	4938,4940,7562,7644,10308,55769,57786,91664,170960	OAS1,OAS3,ZNF708,ZNF91,ZNF267,ZNF83,RBAK,ZNF845,ZNF721
20_Summary	GO Biological Processes	GO:1901992	positive regulation of mitotic cell cycle phase transition	-2.55938	-0.27949	4/101	301,6241,11065,81620	ANXA1,RRM2,UBE2C,CDT1
20_Member	GO Biological Processes	GO:1901992	positive regulation of mitotic cell cycle phase transition	-2.55938	-0.27949	4/101	301,6241,11065,81620	ANXA1,RRM2,UBE2C,CDT1
20_Member	GO Biological Processes	GO:1901989	positive regulation of cell cycle phase transition	-2.24208	-0.0843438	4/124	301,6241,11065,81620	ANXA1,RRM2,UBE2C,CDT1
20_Member	GO Biological Processes	GO:0045931	positive regulation of mitotic cell cycle	-2.18212	-0.0515334	4/129	301,6241,11065,81620	ANXA1,RRM2,UBE2C,CDT1

## Sheet: Bacterial_Pneumonia_Specific
GroupID	Category	Term	Description	LogP	Log(q-value)	InTerm_InList	Genes	Symbols
1_Summary	GO Biological Processes	GO:0002694	regulation of leukocyte activation	-20.0498	-15.7492	51/654	383,671,916,920,921,923,933,959,972,1236,1803,2064,2625,2852,3108,3109,3113,3115,3117,3119,3122,3123,3507,3718,3902,3932,4317,5573,5588,6655,6932,7535,7704,8530,8660,8876,8993,9572,9840,9867,11326,28639,30009,50943,51176,51293,55423,64092,84433,126259,338339,960,2529,10725,4651,10211,3373,6093,9289,9806,10562,342184,1545,4659,5291,5728,109,706,1019,1871,3554,3560,3845,4049,4214,7046,7850,9586,220…	ARG1,BPI,CD3E,CD4,CD5,CD6,CD22,CD40LG,CD74,CCR7,DPP4,ERBB2,GATA3,GPER1,HLA-DMA,HLA-DMB,HLA-DPA1,HLA-DPB1,HLA-DQA1,HLA-DQB1,HLA-DRA,HLA-DRB1,IGHM,JAK3,LAG3,LCK,MMP8,PRKAR1A,PRKCQ,SOS2,TCF7,ZAP70,ZBTB16,CST7,IRS2,VNN1,PGLYRP1,NR1D1,TESPA1,PJA2,VSIG4,TRBC1,TBX21,FOXP3,LEF1,CD320,SIRPG,SAMSN1,CARD11,TMIGD2,CLEC4D,CD44,FUT7,NFAT5,MYO10,FLOT1,HYAL1,ROCK1,ADGRG1,SPOCK2,OLFM4,FMN1,CYP1B1,PPP1R12A,PIK3CB,…
1_Member	GO Biological Processes	GO:0002694	regulation of leukocyte activation	-20.0498	-15.7492	51/654	383,671,916,920,921,923,933,959,972,1236,1803,2064,2625,2852,3108,3109,3113,3115,3117,3119,3122,3123,3507,3718,3902,3932,4317,5573,5588,6655,6932,7535,7704,8530,8660,8876,8993,9572,9840,9867,11326,28639,30009,50943,51176,51293,55423,64092,84433,126259,338339	ARG1,BPI,CD3E,CD4,CD5,CD6,CD22,CD40LG,CD74,CCR7,DPP4,ERBB2,GATA3,GPER1,HLA-DMA,HLA-DMB,HLA-DPA1,HLA-DPB1,HLA-DQA1,HLA-DQB1,HLA-DRA,HLA-DRB1,IGHM,JAK3,LAG3,LCK,MMP8,PRKAR1A,PRKCQ,SOS2,TCF7,ZAP70,ZBTB16,CST7,IRS2,VNN1,PGLYRP1,NR1D1,TESPA1,PJA2,VSIG4,TRBC1,TBX21,FOXP3,LEF1,CD320,SIRPG,SAMSN1,CARD11,TMIGD2,CLEC4D
1_Member	GO Biological Processes	GO:1903037	regulation of leukocyte cell-cell adhesion	-19.2735	-15.5275	38/364	383,916,920,921,923,959,960,972,1236,1803,2064,2529,2625,3108,3109,3113,3115,3117,3119,3122,3123,3718,3902,3932,5573,5588,7535,7704,8876,9840,10725,11326,30009,50943,51176,55423,84433,126259	ARG1,CD3E,CD4,CD5,CD6,CD40LG,CD44,CD74,CCR7,DPP4,ERBB2,FUT7,GATA3,HLA-DMA,HLA-DMB,HLA-DPA1,HLA-DPB1,HLA-DQA1,HLA-DQB1,HLA-DRA,HLA-DRB1,JAK3,LAG3,LCK,PRKAR1A,PRKCQ,ZAP70,ZBTB16,VNN1,TESPA1,NFAT5,VSIG4,TBX21,FOXP3,LEF1,SIRPG,CARD11,TMIGD2
1_Member	GO Biological Processes	GO:0050865	regulation of cell activation	-18.5344	-15.0486	51/709	383,671,916,920,921,923,933,959,972,1236,1803,2064,2625,2852,3108,3109,3113,3115,3117,3119,3122,3123,3507,3718,3902,3932,4317,5573,5588,6655,6932,7535,7704,8530,8660,8876,8993,9572,9840,9867,11326,28639,30009,50943,51176,51293,55423,64092,84433,126259,338339	ARG1,BPI,CD3E,CD4,CD5,CD6,CD22,CD40LG,CD74,CCR7,DPP4,ERBB2,GATA3,GPER1,HLA-DMA,HLA-DMB,HLA-DPA1,HLA-DPB1,HLA-DQA1,HLA-DQB1,HLA-DRA,HLA-DRB1,IGHM,JAK3,LAG3,LCK,MMP8,PRKAR1A,PRKCQ,SOS2,TCF7,ZAP70,ZBTB16,CST7,IRS2,VNN1,PGLYRP1,NR1D1,TESPA1,PJA2,VSIG4,TRBC1,TBX21,FOXP3,LEF1,CD320,SIRPG,SAMSN1,CARD11,TMIGD2,CLEC4D
1_Member	GO Biological Processes	GO:0050863	regulation of T cell activation	-18.3855	-14.9916	37/364	383,916,920,921,923,959,972,1236,1803,2064,2625,3108,3109,3113,3115,3117,3119,3122,3123,3718,3902,3932,5573,5588,6655,6932,7535,7704,8876,9840,11326,30009,50943,51176,55423,84433,126259	ARG1,CD3E,CD4,CD5,CD6,CD40LG,CD74,CCR7,DPP4,ERBB2,GATA3,HLA-DMA,HLA-DMB,HLA-DPA1,HLA-DPB1,HLA-DQA1,HLA-DQB1,HLA-DRA,HLA-DRB1,JAK3,LAG3,LCK,PRKAR1A,PRKCQ,SOS2,TCF7,ZAP70,ZBTB16,VNN1,TESPA1,VSIG4,TBX21,FOXP3,LEF1,SIRPG,CARD11,TMIGD2
1_Member	GO Biological Processes	GO:1903039	positive regulation of leukocyte cell-cell adhesion	-18.1791	-14.831	32/265	916,920,921,923,959,960,972,1236,1803,2529,2625,3108,3109,3113,3115,3117,3119,3122,3123,3718,3932,5588,7535,7704,8876,9840,10725,50943,51176,55423,84433,126259	CD3E,CD4,CD5,CD6,CD40LG,CD44,CD74,CCR7,DPP4,FUT7,GATA3,HLA-DMA,HLA-DMB,HLA-DPA1,HLA-DPB1,HLA-DQA1,HLA-DQB1,HLA-DRA,HLA-DRB1,JAK3,LCK,PRKCQ,ZAP70,ZBTB16,VNN1,TESPA1,NFAT5,FOXP3,LEF1,SIRPG,CARD11,TMIGD2
1_Member	GO Biological Processes	GO:0022409	positive regulation of cell-cell adhesion	-17.8717	-14.5944	34/312	916,920,921,923,959,960,972,1236,1803,2529,2625,3108,3109,3113,3115,3117,3119,3122,3123,3718,3932,4651,5588,7535,7704,8876,9840,10211,10725,50943,51176,55423,84433,126259	CD3E,CD4,CD5,CD6,CD40LG,CD44,CD74,CCR7,DPP4,FUT7,GATA3,HLA-DMA,HLA-DMB,HLA-DPA1,HLA-DPB1,HLA-DQA1,HLA-DQB1,HLA-DRA,HLA-DRB1,JAK3,LCK,MYO10,PRKCQ,ZAP70,ZBTB16,VNN1,TESPA1,FLOT1,NFAT5,FOXP3,LEF1,SIRPG,CARD11,TMIGD2
1_Member	GO Biological Processes	GO:0045785	positive regulation of cell adhesion	-17.8632	-14.5944	41/471	916,920,921,923,959,960,972,1236,1803,2064,2529,2625,3108,3109,3113,3115,3117,3119,3122,3123,3373,3718,3932,4651,5588,6093,7535,7704,8876,9289,9806,9840,10211,10562,10725,50943,51176,55423,84433,126259,342184	CD3E,CD4,CD5,CD6,CD40LG,CD44,CD74,CCR7,DPP4,ERBB2,FUT7,GATA3,HLA-DMA,HLA-DMB,HLA-DPA1,HLA-DPB1,HLA-DQA1,HLA-DQB1,HLA-DRA,HLA-DRB1,HYAL1,JAK3,LCK,MYO10,PRKCQ,ROCK1,ZAP70,ZBTB16,VNN1,ADGRG1,SPOCK2,TESPA1,FLOT1,OLFM4,NFAT5,FOXP3,LEF1,SIRPG,CARD11,TMIGD2,FMN1
1_Member	GO Biological Processes	GO:0051249	regulation of lymphocyte activation	-17.5365	-14.3024	44/557	383,916,920,921,923,933,959,972,1236,1803,2064,2625,3108,3109,3113,3115,3117,3119,3122,3123,3507,3718,3902,3932,5573,5588,6655,6932,7535,7704,8660,8876,8993,9840,11326,28639,30009,50943,51176,51293,55423,64092,84433,126259	ARG1,CD3E,CD4,CD5,CD6,CD22,CD40LG,CD74,CCR7,DPP4,ERBB2,GATA3,HLA-DMA,HLA-DMB,HLA-DPA1,HLA-DPB1,HLA-DQA1,HLA-DQB1,HLA-DRA,HLA-DRB1,IGHM,JAK3,LAG3,LCK,PRKAR1A,PRKCQ,SOS2,TCF7,ZAP70,ZBTB16,IRS2,VNN1,PGLYRP1,TESPA1,VSIG4,TRBC1,TBX21,FOXP3,LEF1,CD320,SIRPG,SAMSN1,CARD11,TMIGD2
1_Member	GO Biological Processes	GO:0022407	regulation of cell-cell adhesion	-16.8688	-13.6668	40/477	383,916,920,921,923,959,960,972,1236,1803,2064,2529,2625,3108,3109,3113,3115,3117,3119,3122,3123,3718,3902,3932,4651,5573,5588,7535,7704,8876,9840,10211,10725,11326,30009,50943,51176,55423,84433,126259	ARG1,CD3E,CD4,CD5,CD6,CD40LG,CD44,CD74,CCR7,DPP4,ERBB2,FUT7,GATA3,HLA-DMA,HLA-DMB,HLA-DPA1,HLA-DPB1,HLA-DQA1,HLA-DQB1,HLA-DRA,HLA-DRB1,JAK3,LAG3,LCK,MYO10,PRKAR1A,PRKCQ,ZAP70,ZBTB16,VNN1,TESPA1,FLOT1,NFAT5,VSIG4,TBX21,FOXP3,LEF1,SIRPG,CARD11,TMIGD2
1_Member	GO Biological Processes	GO:0050870	positive regulation of T cell activation	-16.3831	-13.2111	29/243	916,920,921,923,959,972,1236,1803,2625,3108,3109,3113,3115,3117,3119,3122,3123,3718,3932,5588,7535,7704,8876,9840,50943,51176,55423,84433,126259	CD3E,CD4,CD5,CD6,CD40LG,CD74,CCR7,DPP4,GATA3,HLA-DMA,HLA-DMB,HLA-DPA1,HLA-DPB1,HLA-DQA1,HLA-DQB1,HLA-DRA,HLA-DRB1,JAK3,LCK,PRKCQ,ZAP70,ZBTB16,VNN1,TESPA1,FOXP3,LEF1,SIRPG,CARD11,TMIGD2
1_Member	GO Biological Processes	GO:0030155	regulation of cell adhesion	-15.9795	-12.8355	50/786	383,916,920,921,923,959,960,972,1236,1545,1803,2064,2529,2625,3108,3109,3113,3115,3117,3119,3122,3123,3373,3718,3902,3932,4651,4659,5291,5573,5588,5728,6093,7535,7704,8876,9289,9806,9840,10211,10562,10725,11326,30009,50943,51176,55423,84433,126259,342184	ARG1,CD3E,CD4,CD5,CD6,CD40LG,CD44,CD74,CCR7,CYP1B1,DPP4,ERBB2,FUT7,GATA3,HLA-DMA,HLA-DMB,HLA-DPA1,HLA-DPB1,HLA-DQA1,HLA-DQB1,HLA-DRA,HLA-DRB1,HYAL1,JAK3,LAG3,LCK,MYO10,PPP1R12A,PIK3CB,PRKAR1A,PRKCQ,PTEN,ROCK1,ZAP70,ZBTB16,VNN1,ADGRG1,SPOCK2,TESPA1,FLOT1,OLFM4,NFAT5,VSIG4,TBX21,FOXP3,LEF1,SIRPG,CARD11,TMIGD2,FMN1
1_Member	GO Biological Processes	GO:0051251	positive regulation of lymphocyte activation	-14.8707	-11.8327	34/391	916,920,921,923,959,972,1236,1803,2625,3108,3109,3113,3115,3117,3119,3122,3123,3507,3718,3932,5588,7535,7704,8660,8876,9840,28639,30009,50943,51176,51293,55423,84433,126259	CD3E,CD4,CD5,CD6,CD40LG,CD74,CCR7,DPP4,GATA3,HLA-DMA,HLA-DMB,HLA-DPA1,HLA-DPB1,HLA-DQA1,HLA-DQB1,HLA-DRA,HLA-DRB1,IGHM,JAK3,LCK,PRKCQ,ZAP70,ZBTB16,IRS2,VNN1,TESPA1,TRBC1,TBX21,FOXP3,LEF1,CD320,SIRPG,CARD11,TMIGD2
1_Member	GO Biological Processes	GO:0002696	positive regulation of leukocyte activation	-14.8585	-11.8327	36/441	916,920,921,923,959,972,1236,1803,2625,3108,3109,3113,3115,3117,3119,3122,3123,3507,3718,3932,4317,5588,7535,7704,8660,8876,9840,28639,30009,50943,51176,51293,55423,84433,126259,338339	CD3E,CD4,CD5,CD6,CD40LG,CD74,CCR7,DPP4,GATA3,HLA-DMA,HLA-DMB,HLA-DPA1,HLA-DPB1,HLA-DQA1,HLA-DQB1,HLA-DRA,HLA-DRB1,IGHM,JAK3,LCK,MMP8,PRKCQ,ZAP70,ZBTB16,IRS2,VNN1,TESPA1,TRBC1,TBX21,FOXP3,LEF1,CD320,SIRPG,CARD11,TMIGD2,CLEC4D
1_Member	KEGG Pathway	hsa05166	Human T-cell leukemia virus 1 infection	-14.5463	-11.5599	26/222	109,706,916,920,1019,1871,3108,3109,3113,3115,3117,3119,3122,3123,3554,3560,3718,3845,3932,4049,4214,5291,5728,7046,7850,9586	ADCY3,TSPO,CD3E,CD4,CDK4,E2F3,HLA-DMA,HLA-DMB,HLA-DPA1,HLA-DPB1,HLA-DQA1,HLA-DQB1,HLA-DRA,HLA-DRB1,IL1R1,IL2RB,JAK3,KRAS,LCK,LTA,MAP3K1,PIK3CB,PTEN,TGFBR1,IL1R2,CREB5
1_Member	GO Biological Processes	GO:0050867	positive regulation of cell activation	-14.3505	-11.3826	36/458	916,920,921,923,959,972,1236,1803,2625,3108,3109,3113,3115,3117,3119,3122,3123,3507,3718,3932,4317,5588,7535,7704,8660,8876,9840,28639,30009,50943,51176,51293,55423,84433,126259,338339	CD3E,CD4,CD5,CD6,CD40LG,CD74,CCR7,DPP4,GATA3,HLA-DMA,HLA-DMB,HLA-DPA1,HLA-DPB1,HLA-DQA1,HLA-DQB1,HLA-DRA,HLA-DRB1,IGHM,JAK3,LCK,MMP8,PRKCQ,ZAP70,ZBTB16,IRS2,VNN1,TESPA1,TRBC1,TBX21,FOXP3,LEF1,CD320,SIRPG,CARD11,TMIGD2,CLEC4D
1_Member	KEGG Pathway	hsa04640	Hematopoietic cell lineage	-13.613	-10.6963	18/99	916,920,921,933,960,2208,2322,3108,3109,3113,3115,3117,3119,3122,3123,3554,3590,7850	CD3E,CD4,CD5,CD22,CD44,FCER2,FLT3,HLA-DMA,HLA-DMB,HLA-DPA1,HLA-DPB1,HLA-DQA1,HLA-DQB1,HLA-DRA,HLA-DRB1,IL1R1,IL11RA,IL1R2
1_Member	Reactome Gene Sets	R-HSA-1280218	Adaptive Immune System	-11.2914	-8.48742	42/769	916,919,920,933,959,972,973,974,3109,3113,3115,3117,3119,3122,3123,3384,3695,3835,3845,3902,3932,4734,5291,5335,5588,5728,6280,7328,7535,7704,9867,10225,10802,11275,23547,51466,84078,84085,84433,114876,146330,255488	CD3E,CD247,CD4,CD22,CD40LG,CD74,CD79A,CD79B,HLA-DMB,HLA-DPA1,HLA-DPB1,HLA-DQA1,HLA-DQB1,HLA-DRA,HLA-DRB1,ICAM2,ITGB7,KIF22,KRAS,LAG3,LCK,NEDD4,PIK3CB,PLCG1,PRKCQ,PTEN,S100A9,UBE2H,ZAP70,ZBTB16,PJA2,CD96,SEC24A,KLHL2,LILRA4,EVL,KBTBD7,FBXO30,CARD11,OSBPL1A,FBXL16,RNF144B
1_Member	GO Biological Processes	GO:0050670	regulation of lymphocyte proliferation	-10.591	-7.84496	22/231	383,916,923,933,959,972,2064,3109,3113,3115,3123,3718,5573,5588,6655,7535,8660,11326,50943,51293,84433,126259	ARG1,CD3E,CD6,CD22,CD40LG,CD74,ERBB2,HLA-DMB,HLA-DPA1,HLA-DPB1,HLA-DRB1,JAK3,PRKAR1A,PRKCQ,SOS2,ZAP70,IRS2,VSIG4,FOXP3,CD320,CARD11,TMIGD2
1_Member	GO Biological Processes	GO:0032944	regulation of mononuclear cell proliferation	-10.4808	-7.74555	22/234	383,916,923,933,959,972,2064,3109,3113,3115,3123,3718,5573,5588,6655,7535,8660,11326,50943,51293,84433,126259	ARG1,CD3E,CD6,CD22,CD40LG,CD74,ERBB2,HLA-DMB,HLA-DPA1,HLA-DPB1,HLA-DRB1,JAK3,PRKAR1A,PRKCQ,SOS2,ZAP70,IRS2,VSIG4,FOXP3,CD320,CARD11,TMIGD2
1_Member	GO Biological Processes	GO:0002399	MHC class II protein complex assembly	-10.3468	-7.64218	8/16	3108,3109,3113,3115,3117,3119,3122,3123	HLA-DMA,HLA-DMB,HLA-DPA1,HLA-DPB1,HLA-DQA1,HLA-DQB1,HLA-DRA,HLA-DRB1
1_Member	GO Biological Processes	GO:0002503	peptide antigen assembly with MHC class II protein complex	-10.3468	-7.64218	8/16	3108,3109,3113,3115,3117,3119,3122,3123	HLA-DMA,HLA-DMB,HLA-DPA1,HLA-DPB1,HLA-DQA1,HLA-DQB1,HLA-DRA,HLA-DRB1
1_Member	GO Biological Processes	GO:0002252	immune effector process	-9.9531	-7.25824	29/434	306,959,972,2529,2625,3108,3109,3113,3115,3117,3119,3122,3123,3507,4063,5551,5730,5873,6097,6556,8320,10417,11326,28639,30009,50943,51176,57089,338339	ANXA3,CD40LG,CD74,FUT7,GATA3,HLA-DMA,HLA-DMB,HLA-DPA1,HLA-DPB1,HLA-DQA1,HLA-DQB1,HLA-DRA,HLA-DRB1,IGHM,LY9,PRF1,PTGDS,RAB27A,RORC,SLC11A1,EOMES,SPON2,VSIG4,TRBC1,TBX21,FOXP3,LEF1,ENTPD7,CLEC4D
1_Member	GO Biological Processes	GO:0070663	regulation of leukocyte proliferation	-9.75583	-7.07985	22/255	383,916,923,933,959,972,2064,3109,3113,3115,3123,3718,5573,5588,6655,7535,8660,11326,50943,51293,84433,126259	ARG1,CD3E,CD6,CD22,CD40LG,CD74,ERBB2,HLA-DMB,HLA-DPA1,HLA-DPB1,HLA-DRB1,JAK3,PRKAR1A,PRKCQ,SOS2,ZAP70,IRS2,VSIG4,FOXP3,CD320,CARD11,TMIGD2
1_Member	KEGG Pathway	hsa05330	Allograft rejection	-9.51746	-6.85063	10/38	959,3108,3109,3113,3115,3117,3119,3122,3123,5551	CD40LG,HLA-DMA,HLA-DMB,HLA-DPA1,HLA-DPB1,HLA-DQA1,HLA-DQB1,HLA-DRA,HLA-DRB1,PRF1
1_Member	GO Biological Processes	GO:0002460	adaptive immune response based on somatic recombination of immune receptors built from immunoglobulin superfamily domains	-9.45282	-6.79494	21/240	959,972,2625,3108,3109,3113,3115,3117,3119,3122,3123,3507,4063,5551,5873,6097,28639,30009,50943,51176,57089	CD40LG,CD74,GATA3,HLA-DMA,HLA-DMB,HLA-DPA1,HLA-DPB1,HLA-DQA1,HLA-DQB1,HLA-DRA,HLA-DRB1,IGHM,LY9,PRF1,RAB27A,RORC,TRBC1,TBX21,FOXP3,LEF1,ENTPD7
1_Member	GO Biological Processes	GO:0002396	MHC protein complex assembly	-9.38044	-6.74837	8/20	3108,3109,3113,3115,3117,3119,3122,3123	HLA-DMA,HLA-DMB,HLA-DPA1,HLA-DPB1,HLA-DQA1,HLA-DQB1,HLA-DRA,HLA-DRB1
1_Member	GO Biological Processes	GO:0002501	peptide antigen assembly with MHC protein complex	-9.38044	-6.74837	8/20	3108,3109,3113,3115,3117,3119,3122,3123	HLA-DMA,HLA-DMB,HLA-DPA1,HLA-DPB1,HLA-DQA1,HLA-DQB1,HLA-DRA,HLA-DRB1
1_Member	KEGG Pathway	hsa05321	Inflammatory bowel disease	-9.36004	-6.73625	12/65	2625,3108,3109,3113,3115,3117,3119,3122,3123,6097,30009,50943	GATA3,HLA-DMA,HLA-DMB,HLA-DPA1,HLA-DPB1,HLA-DQA1,HLA-DQB1,HLA-DRA,HLA-DRB1,RORC,TBX21,FOXP3
1_Member	GO Biological Processes	GO:0042129	regulation of T cell proliferation	-9.32057	-6.70489	18/175	383,916,923,959,2064,3109,3113,3115,3123,3718,5573,5588,6655,7535,11326,50943,84433,126259	ARG1,CD3E,CD6,CD40LG,ERBB2,HLA-DMB,HLA-DPA1,HLA-DPB1,HLA-DRB1,JAK3,PRKAR1A,PRKCQ,SOS2,ZAP70,VSIG4,FOXP3,CARD11,TMIGD2
1_Member	GO Biological Processes	GO:0019886	antigen processing and presentation of exogenous peptide antigen via MHC class II	-9.18622	-6.58634	9/30	972,3108,3109,3113,3115,3117,3119,3122,3123	CD74,HLA-DMA,HLA-DMB,HLA-DPA1,HLA-DPB1,HLA-DQA1,HLA-DQB1,HLA-DRA,HLA-DRB1
1_Member	KEGG Pathway	hsa05169	Epstein-Barr virus infection	-9.13899	-6.5468	19/202	317,916,919,960,1019,1871,2208,3108,3109,3113,3115,3117,3119,3122,3123,3718,4734,5291,9636	APAF1,CD3E,CD247,CD44,CDK4,E2F3,FCER2,HLA-DMA,HLA-DMB,HLA-DPA1,HLA-DPB1,HLA-DQA1,HLA-DQB1,HLA-DRA,HLA-DRB1,JAK3,NEDD4,PIK3CB,ISG15
1_Member	KEGG Pathway	hsa05310	Asthma	-9.04342	-6.4662	9/31	959,3108,3109,3113,3115,3117,3119,3122,3123	CD40LG,HLA-DMA,HLA-DMB,HLA-DPA1,HLA-DPB1,HLA-DQA1,HLA-DQB1,HLA-DRA,HLA-DRB1
1_Member	KEGG Pathway	hsa04940	Type I diabetes mellitus	-8.94032	-6.3704	10/43	3108,3109,3113,3115,3117,3119,3122,3123,4049,5551	HLA-DMA,HLA-DMB,HLA-DPA1,HLA-DPB1,HLA-DQA1,HLA-DQB1,HLA-DRA,HLA-DRB1,LTA,PRF1
1_Member	GO Biological Processes	GO:0002495	antigen processing and presentation of peptide antigen via MHC class II	-8.90613	-6.34339	9/32	972,3108,3109,3113,3115,3117,3119,3122,3123	CD74,HLA-DMA,HLA-DMB,HLA-DPA1,HLA-DPB1,HLA-DQA1,HLA-DQB1,HLA-DRA,HLA-DRB1
1_Member	GO Biological Processes	GO:0002504	antigen processing and presentation of peptide or polysaccharide antigen via MHC class II	-8.77397	-6.22966	9/33	972,3108,3109,3113,3115,3117,3119,3122,3123	CD74,HLA-DMA,HLA-DMB,HLA-DPA1,HLA-DPB1,HLA-DQA1,HLA-DQB1,HLA-DRA,HLA-DRB1
1_Member	WikiPathways	WP2328	Allograft rejection	-8.77155	-6.22966	13/89	643,959,3108,3109,3113,3115,3117,3119,3122,3123,5551,50943,55825	CXCR5,CD40LG,HLA-DMA,HLA-DMB,HLA-DPA1,HLA-DPB1,HLA-DQA1,HLA-DQB1,HLA-DRA,HLA-DRB1,PRF1,FOXP3,PECR
1_Member	KEGG Pathway	hsa04672	Intestinal immune network for IgA production	-8.34536	-5.83613	10/49	959,3108,3109,3113,3115,3117,3119,3122,3123,3695	CD40LG,HLA-DMA,HLA-DMB,HLA-DPA1,HLA-DPB1,HLA-DQA1,HLA-DQB1,HLA-DRA,HLA-DRB1,ITGB7
1_Member	GO Biological Processes	GO:0002478	antigen processing and presentation of exogenous peptide antigen	-8.17865	-5.6939	9/38	972,3108,3109,3113,3115,3117,3119,3122,3123	CD74,HLA-DMA,HLA-DMB,HLA-DPA1,HLA-DPB1,HLA-DQA1,HLA-DQB1,HLA-DRA,HLA-DRB1
1_Member	GO Biological Processes	GO:0050671	positive regulation of lymphocyte proliferation	-8.02919	-5.55035	15/142	916,923,959,972,3109,3113,3115,3718,5588,7535,8660,50943,51293,84433,126259	CD3E,CD6,CD40LG,CD74,HLA-DMB,HLA-DPA1,HLA-DPB1,JAK3,PRKCQ,ZAP70,IRS2,FOXP3,CD320,CARD11,TMIGD2
1_Member	KEGG Pathway	hsa05320	Autoimmune thyroid disease	-7.99482	-5.52181	10/53	959,3108,3109,3113,3115,3117,3119,3122,3123,5551	CD40LG,HLA-DMA,HLA-DMB,HLA-DPA1,HLA-DPB1,HLA-DQA1,HLA-DQB1,HLA-DRA,HLA-DRB1,PRF1
1_Member	GO Biological Processes	GO:0032946	positive regulation of mononuclear cell proliferation	-7.9459	-5.48432	15/144	916,923,959,972,3109,3113,3115,3718,5588,7535,8660,50943,51293,84433,126259	CD3E,CD6,CD40LG,CD74,HLA-DMB,HLA-DPA1,HLA-DPB1,JAK3,PRKCQ,ZAP70,IRS2,FOXP3,CD320,CARD11,TMIGD2
1_Member	GO Biological Processes	GO:0002381	immunoglobulin production involved in immunoglobulin-mediated immune response	-7.76616	-5.32118	9/42	959,3108,3109,3113,3115,3117,3119,3122,3123	CD40LG,HLA-DMA,HLA-DMB,HLA-DPA1,HLA-DPB1,HLA-DQA1,HLA-DQB1,HLA-DRA,HLA-DRB1
1_Member	KEGG Pathway	hsa05332	Graft-versus-host disease	-7.76616	-5.32118	9/42	3108,3109,3113,3115,3117,3119,3122,3123,5551	HLA-DMA,HLA-DMB,HLA-DPA1,HLA-DPB1,HLA-DQA1,HLA-DQB1,HLA-DRA,HLA-DRB1,PRF1
1_Member	KEGG Pathway	hsa04514	Cell adhesion molecules	-7.74368	-5.30409	15/149	214,920,923,933,959,3108,3109,3113,3115,3117,3119,3122,3123,3384,3695	ALCAM,CD4,CD6,CD22,CD40LG,HLA-DMA,HLA-DMB,HLA-DPA1,HLA-DPB1,HLA-DQA1,HLA-DQB1,HLA-DRA,HLA-DRB1,ICAM2,ITGB7
1_Member	WikiPathways	WP4217	Ebola virus infection in host	-7.59994	-5.18128	14/131	3108,3109,3113,3115,3117,3119,3122,3123,3384,3480,4734,5291,5922,8826	HLA-DMA,HLA-DMB,HLA-DPA1,HLA-DPB1,HLA-DQA1,HLA-DQB1,HLA-DRA,HLA-DRB1,ICAM2,IGF1R,NEDD4,PIK3CB,RASA2,IQGAP1
1_Member	GO Biological Processes	GO:0019882	antigen processing and presentation	-7.52035	-5.10678	12/93	972,3108,3109,3113,3115,3117,3119,3122,3123,5873,6556,10981	CD74,HLA-DMA,HLA-DMB,HLA-DPA1,HLA-DPB1,HLA-DQA1,HLA-DQB1,HLA-DRA,HLA-DRB1,RAB27A,SLC11A1,RAB32
1_Member	GO Biological Processes	GO:0048002	antigen processing and presentation of peptide antigen	-7.45073	-5.05205	10/60	972,3108,3109,3113,3115,3117,3119,3122,3123,6556	CD74,HLA-DMA,HLA-DMB,HLA-DPA1,HLA-DPB1,HLA-DQA1,HLA-DQB1,HLA-DRA,HLA-DRB1,SLC11A1
1_Member	KEGG Pathway	hsa05416	Viral myocarditis	-7.45073	-5.05205	10/60	959,3108,3109,3113,3115,3117,3119,3122,3123,5551	CD40LG,HLA-DMA,HLA-DMB,HLA-DPA1,HLA-DPB1,HLA-DQA1,HLA-DQB1,HLA-DRA,HLA-DRB1,PRF1
1_Member	GO Biological Processes	GO:0070665	positive regulation of leukocyte proliferation	-7.36299	-4.96916	15/159	916,923,959,972,3109,3113,3115,3718,5588,7535,8660,50943,51293,84433,126259	CD3E,CD6,CD40LG,CD74,HLA-DMB,HLA-DPA1,HLA-DPB1,JAK3,PRKCQ,ZAP70,IRS2,FOXP3,CD320,CARD11,TMIGD2
1_Member	GO Biological Processes	GO:0019884	antigen processing and presentation of exogenous antigen	-7.31165	-4.92262	9/47	972,3108,3109,3113,3115,3117,3119,3122,3123	CD74,HLA-DMA,HLA-DMB,HLA-DPA1,HLA-DPB1,HLA-DQA1,HLA-DQB1,HLA-DRA,HLA-DRB1
1_Member	GO Biological Processes	GO:0042102	positive regulation of T cell proliferation	-6.97099	-4.61286	12/104	916,923,959,3109,3113,3115,3718,5588,7535,50943,84433,126259	CD3E,CD6,CD40LG,HLA-DMB,HLA-DPA1,HLA-DPB1,JAK3,PRKCQ,ZAP70,FOXP3,CARD11,TMIGD2
1_Member	GO Biological Processes	GO:0002443	leukocyte mediated immunity	-6.92884	-4.57641	19/276	306,959,972,2625,3108,3109,3113,3115,3117,3119,3122,3123,3507,5551,5730,5873,10417,28639,50943	ANXA3,CD40LG,CD74,GATA3,HLA-DMA,HLA-DMB,HLA-DPA1,HLA-DPB1,HLA-DQA1,HLA-DQB1,HLA-DRA,HLA-DRB1,IGHM,PRF1,PTGDS,RAB27A,SPON2,TRBC1,FOXP3
1_Member	KEGG Pathway	hsa04612	Antigen processing and presentation	-6.33931	-4.05943	10/78	920,972,3108,3109,3113,3115,3117,3119,3122,3123	CD4,CD74,HLA-DMA,HLA-DMB,HLA-DPA1,HLA-DPB1,HLA-DQA1,HLA-DQB1,HLA-DRA,HLA-DRB1
1_Member	Reactome Gene Sets	R-HSA-2132295	MHC class II antigen presentation	-6.16923	-3.91106	12/123	972,3109,3113,3115,3117,3119,3122,3123,3835,3902,10802,114876	CD74,HLA-DMB,HLA-DPA1,HLA-DPB1,HLA-DQA1,HLA-DQB1,HLA-DRA,HLA-DRB1,KIF22,LAG3,SEC24A,OSBPL1A
1_Member	GO Biological Processes	GO:0002449	lymphocyte mediated immunity	-5.96678	-3.72592	16/231	959,972,2625,3108,3109,3113,3115,3117,3119,3122,3123,3507,5551,5873,28639,50943	CD40LG,CD74,GATA3,HLA-DMA,HLA-DMB,HLA-DPA1,HLA-DPB1,HLA-DQA1,HLA-DQB1,HLA-DRA,HLA-DRB1,IGHM,PRF1,RAB27A,TRBC1,FOXP3
1_Member	GO Biological Processes	GO:0002377	immunoglobulin production	-5.14094	-2.99153	12/154	959,3108,3109,3113,3115,3117,3119,3122,3123,28669,29802,126259	CD40LG,HLA-DMA,HLA-DMB,HLA-DPA1,HLA-DPB1,HLA-DQA1,HLA-DQB1,HLA-DRA,HLA-DRB1,TRAV14DV4,VPREB3,TMIGD2
1_Member	GO Biological Processes	GO:0002440	production of molecular mediator of immune response	-5.05528	-2.9194	12/157	959,3108,3109,3113,3115,3117,3119,3122,3123,28669,29802,126259	CD40LG,HLA-DMA,HLA-DMB,HLA-DPA1,HLA-DPB1,HLA-DQA1,HLA-DQB1,HLA-DRA,HLA-DRB1,TRAV14DV4,VPREB3,TMIGD2
1_Member	KEGG Pathway	hsa05323	Rheumatoid arthritis	-4.74389	-2.66299	9/93	528,3108,3109,3113,3115,3117,3119,3122,3123	ATP6V1C1,HLA-DMA,HLA-DMB,HLA-DPA1,HLA-DPB1,HLA-DQA1,HLA-DQB1,HLA-DRA,HLA-DRB1
1_Member	GO Biological Processes	GO:0016064	immunoglobulin mediated immune response	-4.63111	-2.56634	12/173	959,972,3108,3109,3113,3115,3117,3119,3122,3123,3507,28639	CD40LG,CD74,HLA-DMA,HLA-DMB,HLA-DPA1,HLA-DPB1,HLA-DQA1,HLA-DQB1,HLA-DRA,HLA-DRB1,IGHM,TRBC1
1_Member	GO Biological Processes	GO:0019724	B cell mediated immunity	-4.53287	-2.50077	12/177	959,972,3108,3109,3113,3115,3117,3119,3122,3123,3507,28639	CD40LG,CD74,HLA-DMA,HLA-DMB,HLA-DPA1,HLA-DPB1,HLA-DQA1,HLA-DQB1,HLA-DRA,HLA-DRB1,IGHM,TRBC1
1_Member	KEGG Pathway	hsa05140	Leishmaniasis	-4.5026	-2.47674	8/77	3108,3109,3113,3115,3117,3119,3122,3123	HLA-DMA,HLA-DMB,HLA-DPA1,HLA-DPB1,HLA-DQA1,HLA-DQB1,HLA-DRA,HLA-DRB1
1_Member	KEGG Pathway	hsa05145	Toxoplasmosis	-4.10256	-2.16103	9/112	959,3108,3109,3113,3115,3117,3119,3122,3123	CD40LG,HLA-DMA,HLA-DMB,HLA-DPA1,HLA-DPB1,HLA-DQA1,HLA-DQB1,HLA-DRA,HLA-DRB1
1_Member	KEGG Pathway	hsa05164	Influenza A	-3.9985	-2.06873	11/171	317,1019,3108,3109,3113,3115,3117,3119,3122,3123,5291	APAF1,CDK4,HLA-DMA,HLA-DMB,HLA-DPA1,HLA-DPB1,HLA-DQA1,HLA-DQB1,HLA-DRA,HLA-DRB1,PIK3CB
1_Member	KEGG Pathway	hsa05150	Staphylococcus aureus infection	-3.81737	-1.9302	8/96	3108,3109,3113,3115,3117,3119,3122,3123	HLA-DMA,HLA-DMB,HLA-DPA1,HLA-DPB1,HLA-DQA1,HLA-DQB1,HLA-DRA,HLA-DRB1
1_Member	KEGG Pathway	hsa05322	Systemic lupus erythematosus	-3.46326	-1.65048	9/136	959,3108,3109,3113,3115,3117,3119,3122,3123	CD40LG,HLA-DMA,HLA-DMB,HLA-DPA1,HLA-DPB1,HLA-DQA1,HLA-DQB1,HLA-DRA,HLA-DRB1
1_Member	Reactome Gene Sets	R-HSA-913531	Interferon Signaling	-3.42565	-1.62289	11/199	960,3113,3115,3117,3119,3122,3123,3434,4734,5335,9636	CD44,HLA-DPA1,HLA-DPB1,HLA-DQA1,HLA-DQB1,HLA-DRA,HLA-DRB1,IFIT1,NEDD4,PLCG1,ISG15
1_Member	Reactome Gene Sets	R-HSA-877300	Interferon gamma signaling	-3.19566	-1.45931	7/91	960,3113,3115,3117,3119,3122,3123	CD44,HLA-DPA1,HLA-DPB1,HLA-DQA1,HLA-DQB1,HLA-DRA,HLA-DRB1
1_Member	KEGG Pathway	hsa05152	Tuberculosis	-3.18137	-1.45135	10/180	317,972,3108,3109,3113,3115,3117,3119,3122,3123	APAF1,CD74,HLA-DMA,HLA-DMB,HLA-DPA1,HLA-DPB1,HLA-DQA1,HLA-DQB1,HLA-DRA,HLA-DRB1
1_Member	KEGG Pathway	hsa04145	Phagosome	-3.11254	-1.39894	9/152	528,3108,3109,3113,3115,3117,3119,3122,3123	ATP6V1C1,HLA-DMA,HLA-DMB,HLA-DPA1,HLA-DPB1,HLA-DQA1,HLA-DQB1,HLA-DRA,HLA-DRB1
2_Summary	GO Biological Processes	GO:0046649	lymphocyte activation	-19.7963	-15.7492	41/417	643,916,919,920,923,933,959,960,972,973,974,1236,1803,2322,2529,2625,3560,3718,3932,4063,5551,5873,6097,6556,6932,7535,8320,8935,9840,28639,28755,30009,50943,51176,55636,57089,64919,84433,84941,96459,338339,306,3902,5730,6283,2730,5291,7046,10672,214,383,3108,3109,3113,3115,3117,3119,3122,3123,3507,28560,28567,28568,28581,28614,28616,28637,28660,28662,28669,28671,28692,81545,3930,4049,7704,7994,2…	CXCR5,CD3E,CD247,CD4,CD6,CD22,CD40LG,CD44,CD74,CD79A,CD79B,CCR7,DPP4,FLT3,FUT7,GATA3,IL2RB,JAK3,LCK,LY9,PRF1,RAB27A,RORC,SLC11A1,TCF7,ZAP70,EOMES,SKAP2,TESPA1,TRBC1,TRAC,TBX21,FOXP3,LEF1,CHD7,ENTPD7,BCL11B,CARD11,HSH2D,FNIP1,CLEC4D,ANXA3,LAG3,PTGDS,S100A12,GCLM,PIK3CB,TGFBR1,GNA13,ALCAM,ARG1,HLA-DMA,HLA-DMB,HLA-DPA1,HLA-DPB1,HLA-DQA1,HLA-DQB1,HLA-DRA,HLA-DRB1,IGHM,TRBV27,TRBV20-1,TRBV19,TRBV11-2,…
2_Member	GO Biological Processes	GO:0046649	lymphocyte activation	-19.7963	-15.7492	41/417	643,916,919,920,923,933,959,960,972,973,974,1236,1803,2322,2529,2625,3560,3718,3932,4063,5551,5873,6097,6556,6932,7535,8320,8935,9840,28639,28755,30009,50943,51176,55636,57089,64919,84433,84941,96459,338339	CXCR5,CD3E,CD247,CD4,CD6,CD22,CD40LG,CD44,CD74,CD79A,CD79B,CCR7,DPP4,FLT3,FUT7,GATA3,IL2RB,JAK3,LCK,LY9,PRF1,RAB27A,RORC,SLC11A1,TCF7,ZAP70,EOMES,SKAP2,TESPA1,TRBC1,TRAC,TBX21,FOXP3,LEF1,CHD7,ENTPD7,BCL11B,CARD11,HSH2D,FNIP1,CLEC4D
2_Member	GO Biological Processes	GO:0045321	leukocyte activation	-19.28	-15.5275	45/526	306,643,916,919,920,923,933,959,960,972,973,974,1236,1803,2322,2529,2625,3560,3718,3902,3932,4063,5551,5730,5873,6097,6283,6556,6932,7535,8320,8935,9840,28639,28755,30009,50943,51176,55636,57089,64919,84433,84941,96459,338339	ANXA3,CXCR5,CD3E,CD247,CD4,CD6,CD22,CD40LG,CD44,CD74,CD79A,CD79B,CCR7,DPP4,FLT3,FUT7,GATA3,IL2RB,JAK3,LAG3,LCK,LY9,PRF1,PTGDS,RAB27A,RORC,S100A12,SLC11A1,TCF7,ZAP70,EOMES,SKAP2,TESPA1,TRBC1,TRAC,TBX21,FOXP3,LEF1,CHD7,ENTPD7,BCL11B,CARD11,HSH2D,FNIP1,CLEC4D
2_Member	GO Biological Processes	GO:0001775	cell activation	-18.7377	-15.1678	49/647	306,643,916,919,920,923,933,959,960,972,973,974,1236,1803,2322,2529,2625,2730,3560,3718,3902,3932,4063,5291,5551,5730,5873,6097,6283,6556,6932,7046,7535,8320,8935,9840,10672,28639,28755,30009,50943,51176,55636,57089,64919,84433,84941,96459,338339	ANXA3,CXCR5,CD3E,CD247,CD4,CD6,CD22,CD40LG,CD44,CD74,CD79A,CD79B,CCR7,DPP4,FLT3,FUT7,GATA3,GCLM,IL2RB,JAK3,LAG3,LCK,LY9,PIK3CB,PRF1,PTGDS,RAB27A,RORC,S100A12,SLC11A1,TCF7,TGFBR1,ZAP70,EOMES,SKAP2,TESPA1,GNA13,TRBC1,TRAC,TBX21,FOXP3,LEF1,CHD7,ENTPD7,BCL11B,CARD11,HSH2D,FNIP1,CLEC4D
2_Member	GO Biological Processes	GO:0002250	adaptive immune response	-18.4936	-15.0486	48/629	214,383,916,919,920,923,959,972,973,974,2625,3108,3109,3113,3115,3117,3119,3122,3123,3507,3718,3902,4063,5551,5873,6097,7535,8320,28560,28567,28568,28581,28614,28616,28637,28639,28660,28662,28669,28671,28692,28755,30009,50943,51176,57089,81545,338339	ALCAM,ARG1,CD3E,CD247,CD4,CD6,CD40LG,CD74,CD79A,CD79B,GATA3,HLA-DMA,HLA-DMB,HLA-DPA1,HLA-DPB1,HLA-DQA1,HLA-DQB1,HLA-DRA,HLA-DRB1,IGHM,JAK3,LAG3,LY9,PRF1,RAB27A,RORC,ZAP70,EOMES,TRBV27,TRBV20-1,TRBV19,TRBV11-2,TRBV5-1,TRBV4-2,TRBD1,TRBC1,TRAV23DV6,TRAV21,TRAV14DV4,TRAV13-1,TRAV1-2,TRAC,TBX21,FOXP3,LEF1,ENTPD7,FBXO38,CLEC4D
2_Member	GO Biological Processes	GO:0042110	T cell activation	-15.3662	-12.2734	29/265	916,919,920,960,972,1236,1803,2529,2625,3932,4063,5873,6097,6556,6932,7535,8320,9840,28639,28755,30009,50943,51176,55636,57089,64919,84433,84941,338339	CD3E,CD247,CD4,CD44,CD74,CCR7,DPP4,FUT7,GATA3,LCK,LY9,RAB27A,RORC,SLC11A1,TCF7,ZAP70,EOMES,TESPA1,TRBC1,TRAC,TBX21,FOXP3,LEF1,CHD7,ENTPD7,BCL11B,CARD11,HSH2D,CLEC4D
2_Member	GO Biological Processes	GO:0030098	lymphocyte differentiation	-13.9047	-10.9546	27/257	916,920,959,972,973,974,1236,2322,2529,2625,3718,3932,4063,6097,6932,7535,8320,9840,30009,50943,51176,55636,57089,64919,84433,96459,338339	CD3E,CD4,CD40LG,CD74,CD79A,CD79B,CCR7,FLT3,FUT7,GATA3,JAK3,LCK,LY9,RORC,TCF7,ZAP70,EOMES,TESPA1,TBX21,FOXP3,LEF1,CHD7,ENTPD7,BCL11B,CARD11,FNIP1,CLEC4D
2_Member	GO Biological Processes	GO:0030217	T cell differentiation	-13.2385	-10.3376	21/153	916,920,972,1236,2529,2625,3932,4063,6097,6932,7535,8320,9840,30009,50943,51176,55636,57089,64919,84433,338339	CD3E,CD4,CD74,CCR7,FUT7,GATA3,LCK,LY9,RORC,TCF7,ZAP70,EOMES,TESPA1,TBX21,FOXP3,LEF1,CHD7,ENTPD7,BCL11B,CARD11,CLEC4D
2_Member	GO Biological Processes	GO:1903131	mononuclear cell differentiation	-12.4479	-9.56221	27/295	916,920,959,972,973,974,1236,2322,2529,2625,3718,3932,4063,6097,6932,7535,8320,9840,30009,50943,51176,55636,57089,64919,84433,96459,338339	CD3E,CD4,CD40LG,CD74,CD79A,CD79B,CCR7,FLT3,FUT7,GATA3,JAK3,LCK,LY9,RORC,TCF7,ZAP70,EOMES,TESPA1,TBX21,FOXP3,LEF1,CHD7,ENTPD7,BCL11B,CARD11,FNIP1,CLEC4D
2_Member	GO Biological Processes	GO:0002521	leukocyte differentiation	-11.9847	-9.14174	29/358	916,920,959,972,973,974,1236,2322,2529,2625,3123,3718,3930,3932,4063,6097,6932,7535,8320,9840,30009,50943,51176,55636,57089,64919,84433,96459,338339	CD3E,CD4,CD40LG,CD74,CD79A,CD79B,CCR7,FLT3,FUT7,GATA3,HLA-DRB1,JAK3,LBR,LCK,LY9,RORC,TCF7,ZAP70,EOMES,TESPA1,TBX21,FOXP3,LEF1,CHD7,ENTPD7,BCL11B,CARD11,FNIP1,CLEC4D
2_Member	GO Biological Processes	GO:0046631	alpha-beta T cell activation	-11.82	-8.99049	15/78	916,919,2529,2625,4063,6097,7535,8320,28639,28755,30009,50943,51176,57089,64919	CD3E,CD247,FUT7,GATA3,LY9,RORC,ZAP70,EOMES,TRBC1,TRAC,TBX21,FOXP3,LEF1,ENTPD7,BCL11B
2_Member	GO Biological Processes	GO:0048534	hematopoietic or lymphoid organ development	-11.6462	-8.8296	39/655	643,916,920,959,972,973,974,1236,2322,2529,2625,3123,3718,3930,3932,4049,4063,6097,6932,7046,7535,7704,7994,8320,9840,28996,30009,50943,51176,54502,55512,55636,57089,64919,84433,96459,122618,204851,338339	CXCR5,CD3E,CD4,CD40LG,CD74,CD79A,CD79B,CCR7,FLT3,FUT7,GATA3,HLA-DRB1,JAK3,LBR,LCK,LTA,LY9,RORC,TCF7,TGFBR1,ZAP70,ZBTB16,KAT6A,EOMES,TESPA1,HIPK2,TBX21,FOXP3,LEF1,RBM47,SMPD3,CHD7,ENTPD7,BCL11B,CARD11,FNIP1,PLD4,HIPK1,CLEC4D
2_Member	GO Biological Processes	GO:0002520	immune system development	-10.7915	-8.02324	39/699	643,916,920,959,972,973,974,1236,2322,2529,2625,3123,3718,3930,3932,4049,4063,6097,6932,7046,7535,7704,7994,8320,9840,28996,30009,50943,51176,54502,55512,55636,57089,64919,84433,96459,122618,204851,338339	CXCR5,CD3E,CD4,CD40LG,CD74,CD79A,CD79B,CCR7,FLT3,FUT7,GATA3,HLA-DRB1,JAK3,LBR,LCK,LTA,LY9,RORC,TCF7,TGFBR1,ZAP70,ZBTB16,KAT6A,EOMES,TESPA1,HIPK2,TBX21,FOXP3,LEF1,RBM47,SMPD3,CHD7,ENTPD7,BCL11B,CARD11,FNIP1,PLD4,HIPK1,CLEC4D
2_Member	GO Biological Processes	GO:0030097	hemopoiesis	-10.758	-8.00099	36/606	916,920,959,972,973,974,1236,2322,2529,2625,3123,3718,3930,3932,4063,6097,6932,7535,7704,7994,8320,9840,28996,30009,50943,51176,54502,55512,55636,57089,64919,84433,96459,122618,204851,338339	CD3E,CD4,CD40LG,CD74,CD79A,CD79B,CCR7,FLT3,FUT7,GATA3,HLA-DRB1,JAK3,LBR,LCK,LY9,RORC,TCF7,ZAP70,ZBTB16,KAT6A,EOMES,TESPA1,HIPK2,TBX21,FOXP3,LEF1,RBM47,SMPD3,CHD7,ENTPD7,BCL11B,CARD11,FNIP1,PLD4,HIPK1,CLEC4D
2_Member	GO Biological Processes	GO:0046632	alpha-beta T cell differentiation	-8.76097	-6.22581	11/58	2529,2625,4063,6097,7535,8320,30009,50943,51176,57089,64919	FUT7,GATA3,LY9,RORC,ZAP70,EOMES,TBX21,FOXP3,LEF1,ENTPD7,BCL11B
2_Member	GO Biological Processes	GO:0002286	T cell activation involved in immune response	-7.72502	-5.29076	11/72	972,2625,4063,5873,6097,6556,8320,30009,51176,57089,338339	CD74,GATA3,LY9,RAB27A,RORC,SLC11A1,EOMES,TBX21,LEF1,ENTPD7,CLEC4D
2_Member	GO Biological Processes	GO:0002292	T cell differentiation involved in immune response	-6.90066	-4.55259	8/38	2625,4063,6097,8320,30009,51176,57089,338339	GATA3,LY9,RORC,EOMES,TBX21,LEF1,ENTPD7,CLEC4D
2_Member	GO Biological Processes	GO:0043367	CD4-positive, alpha-beta T cell differentiation	-6.62796	-4.31331	8/41	2529,2625,4063,6097,30009,50943,51176,57089	FUT7,GATA3,LY9,RORC,TBX21,FOXP3,LEF1,ENTPD7
2_Member	GO Biological Processes	GO:0035710	CD4-positive, alpha-beta T cell activation	-6.22194	-3.95305	8/46	2529,2625,4063,6097,30009,50943,51176,57089	FUT7,GATA3,LY9,RORC,TBX21,FOXP3,LEF1,ENTPD7
2_Member	GO Biological Processes	GO:0002285	lymphocyte activation involved in immune response	-6.13125	-3.87759	12/124	959,972,2625,4063,5873,6097,6556,8320,30009,51176,57089,338339	CD40LG,CD74,GATA3,LY9,RAB27A,RORC,SLC11A1,EOMES,TBX21,LEF1,ENTPD7,CLEC4D
2_Member	GO Biological Processes	GO:0002287	alpha-beta T cell activation involved in immune response	-6.03461	-3.79034	7/34	2625,4063,6097,8320,30009,51176,57089	GATA3,LY9,RORC,EOMES,TBX21,LEF1,ENTPD7
2_Member	GO Biological Processes	GO:0002293	alpha-beta T cell differentiation involved in immune response	-6.03461	-3.79034	7/34	2625,4063,6097,8320,30009,51176,57089	GATA3,LY9,RORC,EOMES,TBX21,LEF1,ENTPD7
2_Member	GO Biological Processes	GO:0002366	leukocyte activation involved in immune response	-5.8882	-3.65071	14/180	306,959,972,2625,4063,5730,5873,6097,6556,8320,30009,51176,57089,338339	ANXA3,CD40LG,CD74,GATA3,LY9,PTGDS,RAB27A,RORC,SLC11A1,EOMES,TBX21,LEF1,ENTPD7,CLEC4D
2_Member	GO Biological Processes	GO:0002263	cell activation involved in immune response	-5.77461	-3.54712	14/184	306,959,972,2625,4063,5730,5873,6097,6556,8320,30009,51176,57089,338339	ANXA3,CD40LG,CD74,GATA3,LY9,PTGDS,RAB27A,RORC,SLC11A1,EOMES,TBX21,LEF1,ENTPD7,CLEC4D
2_Member	GO Biological Processes	GO:0002294	CD4-positive, alpha-beta T cell differentiation involved in immune response	-4.91466	-2.79704	6/33	2625,4063,6097,30009,51176,57089	GATA3,LY9,RORC,TBX21,LEF1,ENTPD7
2_Member	GO Biological Processes	GO:0042093	T-helper cell differentiation	-4.91466	-2.79704	6/33	2625,4063,6097,30009,51176,57089	GATA3,LY9,RORC,TBX21,LEF1,ENTPD7
2_Member	GO Biological Processes	GO:0072539	T-helper 17 cell differentiation	-3.35321	-1.56329	3/10	4063,6097,57089	LY9,RORC,ENTPD7
2_Member	GO Biological Processes	GO:0072538	T-helper 17 type immune response	-2.8919	-1.24712	3/14	4063,6097,57089	LY9,RORC,ENTPD7
3_Summary	KEGG Pathway	hsa04659	Th17 cell differentiation	-18.8598	-15.2107	23/108	916,919,920,2625,3108,3109,3113,3115,3117,3119,3122,3123,3554,3560,3718,3932,5335,5588,6097,7046,7535,30009,50943,51466,9572,5291,5728,84433,972,973,974,1236,2208,3507,3902,4049,5144,6556,9840,11326,28639,28755,81545,64207,921,5922,10672,53347,3845,959,1019,6655,4214,23547,338339,5551,8320,11213,8837,257397,3240,3434,7850,9540	CD3E,CD247,CD4,GATA3,HLA-DMA,HLA-DMB,HLA-DPA1,HLA-DPB1,HLA-DQA1,HLA-DQB1,HLA-DRA,HLA-DRB1,IL1R1,IL2RB,JAK3,LCK,PLCG1,PRKCQ,RORC,TGFBR1,ZAP70,TBX21,FOXP3,EVL,NR1D1,PIK3CB,PTEN,CARD11,CD74,CD79A,CD79B,CCR7,FCER2,IGHM,LAG3,LTA,PDE4D,SLC11A1,TESPA1,VSIG4,TRBC1,TRAC,FBXO38,IRF2BPL,CD5,RASA2,GNA13,UBASH3A,KRAS,CD40LG,CDK4,SOS2,MAP3K1,LILRA4,CLEC4D,PRF1,EOMES,IRAK3,CFLAR,TAB3,HP,IFIT1,IL1R2,TP53I3
3_Member	KEGG Pathway	hsa04659	Th17 cell differentiation	-18.8598	-15.2107	23/108	916,919,920,2625,3108,3109,3113,3115,3117,3119,3122,3123,3554,3560,3718,3932,5335,5588,6097,7046,7535,30009,50943	CD3E,CD247,CD4,GATA3,HLA-DMA,HLA-DMB,HLA-DPA1,HLA-DPB1,HLA-DQA1,HLA-DQB1,HLA-DRA,HLA-DRB1,IL1R1,IL2RB,JAK3,LCK,PLCG1,PRKCQ,RORC,TGFBR1,ZAP70,TBX21,FOXP3
3_Member	KEGG Pathway	hsa04658	Th1 and Th2 cell differentiation	-15.4178	-12.3002	19/92	916,919,920,2625,3108,3109,3113,3115,3117,3119,3122,3123,3560,3718,3932,5335,5588,7535,30009	CD3E,CD247,CD4,GATA3,HLA-DMA,HLA-DMB,HLA-DPA1,HLA-DPB1,HLA-DQA1,HLA-DQB1,HLA-DRA,HLA-DRB1,IL2RB,JAK3,LCK,PLCG1,PRKCQ,ZAP70,TBX21
3_Member	Reactome Gene Sets	R-HSA-202430	Translocation of ZAP-70 to Immunological synapse	-14.9969	-11.9276	11/19	916,919,920,3113,3115,3117,3119,3122,3123,3932,7535	CD3E,CD247,CD4,HLA-DPA1,HLA-DPB1,HLA-DQA1,HLA-DQB1,HLA-DRA,HLA-DRB1,LCK,ZAP70
3_Member	Reactome Gene Sets	R-HSA-202433	Generation of second messenger molecules	-14.6064	-11.6008	13/34	916,919,920,3113,3115,3117,3119,3122,3123,3932,5335,7535,51466	CD3E,CD247,CD4,HLA-DPA1,HLA-DPB1,HLA-DQA1,HLA-DQB1,HLA-DRA,HLA-DRB1,LCK,PLCG1,ZAP70,EVL
3_Member	Reactome Gene Sets	R-HSA-202427	Phosphorylation of CD3 and TCR zeta chains	-12.2823	-9.41138	10/22	916,919,920,3113,3115,3117,3119,3122,3123,3932	CD3E,CD247,CD4,HLA-DPA1,HLA-DPB1,HLA-DQA1,HLA-DQB1,HLA-DRA,HLA-DRB1,LCK
3_Member	Reactome Gene Sets	R-HSA-389948	PD-1 signaling	-12.0407	-9.18403	10/23	916,919,920,3113,3115,3117,3119,3122,3123,3932	CD3E,CD247,CD4,HLA-DPA1,HLA-DPB1,HLA-DQA1,HLA-DQB1,HLA-DRA,HLA-DRB1,LCK
3_Member	WikiPathways	WP5130	Th17 cell differentiation pathway	-11.2295	-8.43772	14/71	916,919,920,2625,3108,3932,5335,5588,6097,7046,7535,9572,30009,50943	CD3E,CD247,CD4,GATA3,HLA-DMA,LCK,PLCG1,PRKCQ,RORC,TGFBR1,ZAP70,NR1D1,TBX21,FOXP3
3_Member	Reactome Gene Sets	R-HSA-202403	TCR signaling	-11.0606	-8.2807	17/120	916,919,920,3113,3115,3117,3119,3122,3123,3932,5291,5335,5588,5728,7535,51466,84433	CD3E,CD247,CD4,HLA-DPA1,HLA-DPB1,HLA-DQA1,HLA-DQB1,HLA-DRA,HLA-DRB1,LCK,PIK3CB,PLCG1,PRKCQ,PTEN,ZAP70,EVL,CARD11
3_Member	Reactome Gene Sets	R-HSA-202424	Downstream TCR signaling	-9.26752	-6.65981	14/98	916,919,920,3113,3115,3117,3119,3122,3123,3932,5291,5588,5728,84433	CD3E,CD247,CD4,HLA-DPA1,HLA-DPB1,HLA-DQA1,HLA-DQB1,HLA-DRA,HLA-DRB1,LCK,PIK3CB,PRKCQ,PTEN,CARD11
3_Member	GO Biological Processes	GO:0050778	positive regulation of immune response	-9.06683	-6.48218	32/567	916,919,920,972,973,974,1236,2208,2625,3109,3115,3119,3122,3123,3507,3554,3902,3932,4049,5144,5335,5588,6556,7535,9840,11326,28639,28755,30009,50943,81545,84433	CD3E,CD247,CD4,CD74,CD79A,CD79B,CCR7,FCER2,GATA3,HLA-DMB,HLA-DPB1,HLA-DQB1,HLA-DRA,HLA-DRB1,IGHM,IL1R1,LAG3,LCK,LTA,PDE4D,PLCG1,PRKCQ,SLC11A1,ZAP70,TESPA1,VSIG4,TRBC1,TRAC,TBX21,FOXP3,FBXO38,CARD11
3_Member	WikiPathways	WP5098	T-cell activation SARS-CoV-2	-8.897	-6.34132	13/87	916,919,920,3122,3123,3932,4049,5335,5588,5728,7535,64207,84433	CD3E,CD247,CD4,HLA-DRA,HLA-DRB1,LCK,LTA,PLCG1,PRKCQ,PTEN,ZAP70,IRF2BPL,CARD11
3_Member	WikiPathways	WP5072	Modulators of TCR signaling and T cell activation	-8.5157	-5.99371	11/61	916,919,921,3932,5335,5588,5922,7535,10672,53347,84433	CD3E,CD247,CD5,LCK,PLCG1,PRKCQ,RASA2,ZAP70,GNA13,UBASH3A,CARD11
3_Member	Canonical Pathways	M34	PID TCR PATHWAY	-8.28429	-5.78748	11/64	916,919,920,3122,3845,3932,5335,5588,5728,7535,84433	CD3E,CD247,CD4,HLA-DRA,KRAS,LCK,PLCG1,PRKCQ,PTEN,ZAP70,CARD11
3_Member	GO Biological Processes	GO:0050852	T cell receptor signaling pathway	-7.9778	-5.51054	13/103	916,919,2625,3115,3119,3123,3932,5144,5335,7535,28639,28755,50943	CD3E,CD247,GATA3,HLA-DPB1,HLA-DQB1,HLA-DRB1,LCK,PDE4D,PLCG1,ZAP70,TRBC1,TRAC,FOXP3
3_Member	KEGG Pathway	hsa04660	T cell receptor signaling pathway	-7.92607	-5.4701	13/104	916,919,920,959,1019,3845,3932,5291,5335,5588,6655,7535,84433	CD3E,CD247,CD4,CD40LG,CDK4,KRAS,LCK,PIK3CB,PLCG1,PRKCQ,SOS2,ZAP70,CARD11
3_Member	WikiPathways	WP4884	Pathogenesis of SARS-CoV-2 mediated by nsp9-nsp10 complex	-7.62207	-5.19828	7/21	916,919,920,3122,3123,3932,7535	CD3E,CD247,CD4,HLA-DRA,HLA-DRB1,LCK,ZAP70
3_Member	GO Biological Processes	GO:0002768	immune response-regulating cell surface receptor signaling pathway	-7.29881	-4.91453	20/289	916,919,973,974,2625,3115,3119,3123,3507,3932,4214,5144,5335,5588,7535,23547,28639,28755,50943,338339	CD3E,CD247,CD79A,CD79B,GATA3,HLA-DPB1,HLA-DQB1,HLA-DRB1,IGHM,LCK,MAP3K1,PDE4D,PLCG1,PRKCQ,ZAP70,LILRA4,TRBC1,TRAC,FOXP3,CLEC4D
3_Member	Reactome Gene Sets	R-HSA-388841	Costimulation by the CD28 family	-6.85209	-4.51686	10/69	916,919,920,3113,3115,3117,3119,3122,3123,3932	CD3E,CD247,CD4,HLA-DPA1,HLA-DPB1,HLA-DQA1,HLA-DQB1,HLA-DRA,HLA-DRB1,LCK
3_Member	Canonical Pathways	M88	PID CD8 TCR PATHWAY	-6.83622	-4.50518	9/53	916,919,3845,3932,5335,5551,5588,7535,84433	CD3E,CD247,KRAS,LCK,PLCG1,PRF1,PRKCQ,ZAP70,CARD11
3_Member	GO Biological Processes	GO:0050851	antigen receptor-mediated signaling pathway	-6.72075	-4.40207	16/203	916,919,973,974,2625,3115,3119,3123,3507,3932,5144,5335,7535,28639,28755,50943	CD3E,CD247,CD79A,CD79B,GATA3,HLA-DPB1,HLA-DQB1,HLA-DRB1,IGHM,LCK,PDE4D,PLCG1,ZAP70,TRBC1,TRAC,FOXP3
3_Member	Canonical Pathways	M54	PID IL12 2PATHWAY	-6.23063	-3.95449	9/62	916,919,920,3122,3554,3560,3932,8320,30009	CD3E,CD247,CD4,HLA-DRA,IL1R1,IL2RB,LCK,EOMES,TBX21
3_Member	GO Biological Processes	GO:0002764	immune response-regulating signaling pathway	-6.1721	-3.91106	21/371	916,919,973,974,2625,3115,3119,3123,3507,3932,4214,5144,5335,5588,7535,11213,23547,28639,28755,50943,338339	CD3E,CD247,CD79A,CD79B,GATA3,HLA-DPB1,HLA-DQB1,HLA-DRB1,IGHM,LCK,MAP3K1,PDE4D,PLCG1,PRKCQ,ZAP70,IRAK3,LILRA4,TRBC1,TRAC,FOXP3,CLEC4D
3_Member	KEGG Pathway	hsa05235	PD-L1 expression and PD-1 checkpoint pathway in cancer	-5.80056	-3.56976	10/89	916,919,920,3845,3932,5291,5335,5588,5728,7535	CD3E,CD247,CD4,KRAS,LCK,PIK3CB,PLCG1,PRKCQ,PTEN,ZAP70
3_Member	GO Biological Processes	GO:0002429	immune response-activating cell surface receptor signaling pathway	-5.32266	-3.13894	16/259	916,919,973,974,2625,3115,3119,3123,3507,3932,5144,5335,7535,28639,28755,50943	CD3E,CD247,CD79A,CD79B,GATA3,HLA-DPB1,HLA-DQB1,HLA-DRB1,IGHM,LCK,PDE4D,PLCG1,ZAP70,TRBC1,TRAC,FOXP3
3_Member	GO Biological Processes	GO:0002757	immune response-activating signal transduction	-5.32266	-3.13894	16/259	916,919,973,974,2625,3115,3119,3123,3507,3932,5144,5335,7535,28639,28755,50943	CD3E,CD247,CD79A,CD79B,GATA3,HLA-DPB1,HLA-DQB1,HLA-DRB1,IGHM,LCK,PDE4D,PLCG1,ZAP70,TRBC1,TRAC,FOXP3
3_Member	KEGG Pathway	hsa04064	NF-kappa B signaling pathway	-5.18244	-3.02188	10/104	959,3554,3932,4049,5335,5588,7535,8837,84433,257397	CD40LG,IL1R1,LCK,LTA,PLCG1,PRKCQ,ZAP70,CFLAR,CARD11,TAB3
3_Member	WikiPathways	WP3863	T-cell antigen receptor (TCR) pathway during Staphylococcus aureus infection	-5.15322	-3.00105	8/63	920,959,1019,3932,5335,5588,7535,84433	CD4,CD40LG,CDK4,LCK,PLCG1,PRKCQ,ZAP70,CARD11
3_Member	Canonical Pathways	M290	PID IL12 STAT4 PATHWAY	-4.99596	-2.86537	6/32	916,919,920,3122,5551,30009	CD3E,CD247,CD4,HLA-DRA,PRF1,TBX21
3_Member	WikiPathways	WP69	T-cell receptor signaling pathway	-4.82062	-2.71806	9/91	916,919,920,2625,3932,5335,5588,7535,84433	CD3E,CD247,CD4,GATA3,LCK,PLCG1,PRKCQ,ZAP70,CARD11
3_Member	GO Biological Processes	GO:0002253	activation of immune response	-4.55177	-2.50986	17/332	916,919,973,974,2625,3115,3119,3123,3507,3932,5144,5335,7535,11326,28639,28755,50943	CD3E,CD247,CD79A,CD79B,GATA3,HLA-DPB1,HLA-DQB1,HLA-DRB1,IGHM,LCK,PDE4D,PLCG1,ZAP70,VSIG4,TRBC1,TRAC,FOXP3
3_Member	WikiPathways	WP5115	Network map of SARS-CoV-2 signaling pathway	-4.2177	-2.24984	13/221	916,919,920,3122,3123,3240,3434,3932,5588,7535,7850,9540,84433	CD3E,CD247,CD4,HLA-DRA,HLA-DRB1,HP,IFIT1,LCK,PRKCQ,ZAP70,IL1R2,TP53I3,CARD11
3_Member	GO Biological Processes	GO:0032743	positive regulation of interleukin-2 production	-3.71935	-1.85128	5/34	916,920,5144,5588,84433	CD3E,CD4,PDE4D,PRKCQ,CARD11
3_Member	Canonical Pathways	M124	PID CXCR4 PATHWAY	-3.69419	-1.83832	8/100	916,919,920,3122,3932,5291,5728,10672	CD3E,CD247,CD4,HLA-DRA,LCK,PIK3CB,PTEN,GNA13
4_Summary	Reactome Gene Sets	R-HSA-6798695	Neutrophil degranulation	-13.6726	-10.7395	36/482	317,353,383,671,960,967,1088,1118,1992,3240,4317,5768,5873,6093,6280,6283,6386,6556,8826,8876,8972,8993,10097,10321,10562,11031,23200,25797,25801,29952,51719,54918,56729,199675,338339,353189	APAF1,APRT,ARG1,BPI,CD44,CD63,CEACAM8,CHIT1,SERPINB1,HP,MMP8,QSOX1,RAB27A,ROCK1,S100A9,S100A12,SDCBP,SLC11A1,IQGAP1,VNN1,MGAM,PGLYRP1,ACTR2,CRISP3,OLFM4,RAB31,ATP11B,QPCT,GCA,DPP7,CAB39,CMTM6,RETN,MCEMP1,CLEC4D,SLCO4C1
4_Member	Reactome Gene Sets	R-HSA-6798695	Neutrophil degranulation	-13.6726	-10.7395	36/482	317,353,383,671,960,967,1088,1118,1992,3240,4317,5768,5873,6093,6280,6283,6386,6556,8826,8876,8972,8993,10097,10321,10562,11031,23200,25797,25801,29952,51719,54918,56729,199675,338339,353189	APAF1,APRT,ARG1,BPI,CD44,CD63,CEACAM8,CHIT1,SERPINB1,HP,MMP8,QSOX1,RAB27A,ROCK1,S100A9,S100A12,SDCBP,SLC11A1,IQGAP1,VNN1,MGAM,PGLYRP1,ACTR2,CRISP3,OLFM4,RAB31,ATP11B,QPCT,GCA,DPP7,CAB39,CMTM6,RETN,MCEMP1,CLEC4D,SLCO4C1
5_Summary	GO Biological Processes	GO:0045058	T cell selection	-10.3872	-7.66239	11/42	916,920,972,1236,2625,4063,7535,30009,50943,64919,84433,9840,1803,2529,3554,407008,6556	CD3E,CD4,CD74,CCR7,GATA3,LY9,ZAP70,TBX21,FOXP3,BCL11B,CARD11,TESPA1,DPP4,FUT7,IL1R1,MIR223,SLC11A1
5_Member	GO Biological Processes	GO:0045058	T cell selection	-10.3872	-7.66239	11/42	916,920,972,1236,2625,4063,7535,30009,50943,64919,84433	CD3E,CD4,CD74,CCR7,GATA3,LY9,ZAP70,TBX21,FOXP3,BCL11B,CARD11
5_Member	GO Biological Processes	GO:0043368	positive T cell selection	-6.54213	-4.23545	7/29	916,972,4063,7535,30009,50943,64919	CD3E,CD74,LY9,ZAP70,TBX21,FOXP3,BCL11B
5_Member	GO Biological Processes	GO:0045061	thymic T cell selection	-6.44343	-4.14458	6/19	916,972,1236,2625,7535,84433	CD3E,CD74,CCR7,GATA3,ZAP70,CARD11
5_Member	GO Biological Processes	GO:0033077	T cell differentiation in thymus	-5.73324	-3.51227	8/53	916,972,1236,2625,7535,9840,64919,84433	CD3E,CD74,CCR7,GATA3,ZAP70,TESPA1,BCL11B,CARD11
5_Member	GO Biological Processes	GO:0045060	negative thymic T cell selection	-4.71677	-2.64286	4/11	916,972,1236,7535	CD3E,CD74,CCR7,ZAP70
5_Member	GO Biological Processes	GO:0043383	negative T cell selection	-4.54618	-2.50986	4/12	916,972,1236,7535	CD3E,CD74,CCR7,ZAP70
5_Member	GO Biological Processes	GO:1902622	regulation of neutrophil migration	-4.11827	-2.1716	6/45	972,1236,1803,2529,3554,407008	CD74,CCR7,DPP4,FUT7,IL1R1,MIR223
5_Member	GO Biological Processes	GO:0002606	positive regulation of dendritic cell antigen processing and presentation	-3.87283	-1.97191	3/7	972,1236,6556	CD74,CCR7,SLC11A1
5_Member	GO Biological Processes	GO:0002579	positive regulation of antigen processing and presentation	-3.50295	-1.68251	3/9	972,1236,6556	CD74,CCR7,SLC11A1
5_Member	GO Biological Processes	GO:0002604	regulation of dendritic cell antigen processing and presentation	-3.22007	-1.47408	3/11	972,1236,6556	CD74,CCR7,SLC11A1
5_Member	GO Biological Processes	GO:0045059	positive thymic T cell selection	-3.22007	-1.47408	3/11	916,972,7535	CD3E,CD74,ZAP70
5_Member	GO Biological Processes	GO:1902624	positive regulation of neutrophil migration	-2.79443	-1.17875	4/32	972,1236,2529,3554	CD74,CCR7,FUT7,IL1R1
5_Member	GO Biological Processes	GO:0090022	regulation of neutrophil chemotaxis	-2.74376	-1.14232	4/33	972,1236,1803,407008	CD74,CCR7,DPP4,MIR223
5_Member	GO Biological Processes	GO:0002577	regulation of antigen processing and presentation	-2.42689	-0.917667	3/20	972,1236,6556	CD74,CCR7,SLC11A1
5_Member	GO Biological Processes	GO:0071622	regulation of granulocyte chemotaxis	-2.05535	-0.661494	4/51	972,1236,1803,407008	CD74,CCR7,DPP4,MIR223
6_Summary	Reactome Gene Sets	R-HSA-1280215	Cytokine Signaling in Immune system	-9.91749	-7.23218	38/715	920,959,960,2208,2322,2625,2887,3082,3113,3115,3117,3119,3122,3123,3434,3554,3560,3590,3718,3845,3932,4049,4734,5291,5335,5782,6097,6283,6655,7850,8660,8718,9235,9636,11213,58480,59307,257397,383,643,972,1019,1232,1236,1545,2730,2852,3373,6932,7357,8115,9572,9806,10097,10678,10725,10755,11107,23547,26119,51176,55512,7046	CD4,CD40LG,CD44,FCER2,FLT3,GATA3,GRB10,HGF,HLA-DPA1,HLA-DPB1,HLA-DQA1,HLA-DQB1,HLA-DRA,HLA-DRB1,IFIT1,IL1R1,IL2RB,IL11RA,JAK3,KRAS,LCK,LTA,NEDD4,PIK3CB,PLCG1,PTPN12,RORC,S100A12,SOS2,IL1R2,IRS2,TNFRSF25,IL32,ISG15,IRAK3,RHOU,SIGIRR,TAB3,ARG1,CXCR5,CD74,CDK4,CCR3,CCR7,CYP1B1,GCLM,GPER1,HYAL1,TCF7,UGCG,TCL1A,NR1D1,SPOCK2,ACTR2,B3GNT2,NFAT5,GIPC1,PRDM5,LILRA4,LDLRAP1,LEF1,SMPD3,TGFBR1
6_Member	Reactome Gene Sets	R-HSA-1280215	Cytokine Signaling in Immune system	-9.91749	-7.23218	38/715	920,959,960,2208,2322,2625,2887,3082,3113,3115,3117,3119,3122,3123,3434,3554,3560,3590,3718,3845,3932,4049,4734,5291,5335,5782,6097,6283,6655,7850,8660,8718,9235,9636,11213,58480,59307,257397	CD4,CD40LG,CD44,FCER2,FLT3,GATA3,GRB10,HGF,HLA-DPA1,HLA-DPB1,HLA-DQA1,HLA-DQB1,HLA-DRA,HLA-DRB1,IFIT1,IL1R1,IL2RB,IL11RA,JAK3,KRAS,LCK,LTA,NEDD4,PIK3CB,PLCG1,PTPN12,RORC,S100A12,SOS2,IL1R2,IRS2,TNFRSF25,IL32,ISG15,IRAK3,RHOU,SIGIRR,TAB3
6_Member	GO Biological Processes	GO:0071345	cellular response to cytokine stimulus	-9.4327	-6.7836	37/710	383,643,920,960,972,1019,1232,1236,1545,2322,2625,2730,2852,3113,3373,3434,3554,3560,3590,3718,6932,7357,7850,8115,8718,9572,9806,10097,10678,10725,10755,11107,11213,23547,26119,51176,55512	ARG1,CXCR5,CD4,CD44,CD74,CDK4,CCR3,CCR7,CYP1B1,FLT3,GATA3,GCLM,GPER1,HLA-DPA1,HYAL1,IFIT1,IL1R1,IL2RB,IL11RA,JAK3,TCF7,UGCG,IL1R2,TCL1A,TNFRSF25,NR1D1,SPOCK2,ACTR2,B3GNT2,NFAT5,GIPC1,PRDM5,IRAK3,LILRA4,LDLRAP1,LEF1,SMPD3
6_Member	Reactome Gene Sets	R-HSA-449147	Signaling by Interleukins	-4.69858	-2.63155	21/462	920,2208,2625,3082,3554,3560,3590,3718,3932,5291,5782,6097,6283,6655,7850,8660,9235,11213,58480,59307,257397	CD4,FCER2,GATA3,HGF,IL1R1,IL2RB,IL11RA,JAK3,LCK,PIK3CB,PTPN12,RORC,S100A12,SOS2,IL1R2,IRS2,IL32,IRAK3,RHOU,SIGIRR,TAB3
6_Member	GO Biological Processes	GO:0019221	cytokine-mediated signaling pathway	-3.61027	-1.7687	16/360	643,920,960,972,1232,1236,2322,3554,3560,3590,3718,7357,7850,8718,11213,23547	CXCR5,CD4,CD44,CD74,CCR3,CCR7,FLT3,IL1R1,IL2RB,IL11RA,JAK3,UGCG,IL1R2,TNFRSF25,IRAK3,LILRA4
6_Member	KEGG Pathway	hsa04060	Cytokine-cytokine receptor interaction	-3.00598	-1.32775	13/295	643,920,959,1232,1236,3554,3560,3590,4049,7046,7850,8718,9235	CXCR5,CD4,CD40LG,CCR3,CCR7,IL1R1,IL2RB,IL11RA,LTA,TGFBR1,IL1R2,TNFRSF25,IL32
7_Summary	GO Biological Processes	GO:0045580	regulation of T cell differentiation	-8.57064	-6.04212	17/172	972,2064,2625,3122,3123,3718,3902,6655,6932,7535,7704,8876,9840,30009,50943,51176,84433,8993,916,920,5144,5588,11326,383,933,959,2208,2529,3109,3554,4049,10225,10417,11213,81545,6556,64092,407008,7994,9636,1019,3108,6097,5551,5873	CD74,ERBB2,GATA3,HLA-DRA,HLA-DRB1,JAK3,LAG3,SOS2,TCF7,ZAP70,ZBTB16,VNN1,TESPA1,TBX21,FOXP3,LEF1,CARD11,PGLYRP1,CD3E,CD4,PDE4D,PRKCQ,VSIG4,ARG1,CD22,CD40LG,FCER2,FUT7,HLA-DMB,IL1R1,LTA,CD96,SPON2,IRAK3,FBXO38,SLC11A1,SAMSN1,MIR223,KAT6A,ISG15,CDK4,HLA-DMA,RORC,PRF1,RAB27A
7_Member	GO Biological Processes	GO:0045580	regulation of T cell differentiation	-8.57064	-6.04212	17/172	972,2064,2625,3122,3123,3718,3902,6655,6932,7535,7704,8876,9840,30009,50943,51176,84433	CD74,ERBB2,GATA3,HLA-DRA,HLA-DRB1,JAK3,LAG3,SOS2,TCF7,ZAP70,ZBTB16,VNN1,TESPA1,TBX21,FOXP3,LEF1,CARD11
7_Member	GO Biological Processes	GO:0045619	regulation of lymphocyte differentiation	-8.31601	-5.81304	18/202	972,2064,2625,3122,3123,3718,3902,6655,6932,7535,7704,8876,8993,9840,30009,50943,51176,84433	CD74,ERBB2,GATA3,HLA-DRA,HLA-DRB1,JAK3,LAG3,SOS2,TCF7,ZAP70,ZBTB16,VNN1,PGLYRP1,TESPA1,TBX21,FOXP3,LEF1,CARD11
7_Member	GO Biological Processes	GO:0032663	regulation of interleukin-2 production	-7.24004	-4.86045	10/63	916,920,2625,3902,5144,5588,11326,30009,50943,84433	CD3E,CD4,GATA3,LAG3,PDE4D,PRKCQ,VSIG4,TBX21,FOXP3,CARD11
7_Member	GO Biological Processes	GO:0002697	regulation of immune effector process	-7.09299	-4.71804	22/356	383,933,959,972,2208,2529,2625,3109,3122,3123,3554,3718,3902,4049,8993,10225,10417,11213,11326,30009,50943,81545	ARG1,CD22,CD40LG,CD74,FCER2,FUT7,GATA3,HLA-DMB,HLA-DRA,HLA-DRB1,IL1R1,JAK3,LAG3,LTA,PGLYRP1,CD96,SPON2,IRAK3,VSIG4,TBX21,FOXP3,FBXO38
7_Member	GO Biological Processes	GO:0002819	regulation of adaptive immune response	-7.05398	-4.68363	16/192	383,920,2208,2529,2625,3122,3123,3554,3718,4049,5588,6556,30009,50943,64092,81545	ARG1,CD4,FCER2,FUT7,GATA3,HLA-DRA,HLA-DRB1,IL1R1,JAK3,LTA,PRKCQ,SLC11A1,TBX21,FOXP3,SAMSN1,FBXO38
7_Member	GO Biological Processes	GO:1902105	regulation of leukocyte differentiation	-6.89366	-4.54991	20/306	920,972,2064,2625,3122,3123,3718,3902,6655,6932,7535,7704,8876,8993,9840,30009,50943,51176,84433,407008	CD4,CD74,ERBB2,GATA3,HLA-DRA,HLA-DRB1,JAK3,LAG3,SOS2,TCF7,ZAP70,ZBTB16,VNN1,PGLYRP1,TESPA1,TBX21,FOXP3,LEF1,CARD11,MIR223
7_Member	GO Biological Processes	GO:0002822	regulation of adaptive immune response based on somatic recombination of immune receptors built from immunoglobulin superfamily domains	-6.74675	-4.42398	15/177	383,920,2208,2529,2625,3122,3123,3554,3718,4049,5588,6556,30009,50943,81545	ARG1,CD4,FCER2,FUT7,GATA3,HLA-DRA,HLA-DRB1,IL1R1,JAK3,LTA,PRKCQ,SLC11A1,TBX21,FOXP3,FBXO38
7_Member	GO Biological Processes	GO:0002824	positive regulation of adaptive immune response based on somatic recombination of immune receptors built from immunoglobulin superfamily domains	-6.61344	-4.3028	12/112	920,2208,2625,3122,3123,3554,4049,5588,6556,30009,50943,81545	CD4,FCER2,GATA3,HLA-DRA,HLA-DRB1,IL1R1,LTA,PRKCQ,SLC11A1,TBX21,FOXP3,FBXO38
7_Member	GO Biological Processes	GO:0002821	positive regulation of adaptive immune response	-6.40526	-4.11026	12/117	920,2208,2625,3122,3123,3554,4049,5588,6556,30009,50943,81545	CD4,FCER2,GATA3,HLA-DRA,HLA-DRB1,IL1R1,LTA,PRKCQ,SLC11A1,TBX21,FOXP3,FBXO38
7_Member	GO Biological Processes	GO:1903706	regulation of hemopoiesis	-6.22701	-3.95449	22/400	920,972,2064,2625,3122,3123,3718,3902,6655,6932,7535,7704,7994,8876,8993,9636,9840,30009,50943,51176,84433,407008	CD4,CD74,ERBB2,GATA3,HLA-DRA,HLA-DRB1,JAK3,LAG3,SOS2,TCF7,ZAP70,ZBTB16,KAT6A,VNN1,PGLYRP1,ISG15,TESPA1,TBX21,FOXP3,LEF1,CARD11,MIR223
7_Member	GO Biological Processes	GO:0032673	regulation of interleukin-4 production	-6.12875	-3.87759	7/33	916,959,2625,3123,5588,50943,51176	CD3E,CD40LG,GATA3,HLA-DRB1,PRKCQ,FOXP3,LEF1
7_Member	GO Biological Processes	GO:0002706	regulation of lymphocyte mediated immunity	-5.29085	-3.11246	13/175	383,2208,2529,2625,3122,3123,3554,3902,4049,10225,30009,50943,81545	ARG1,FCER2,FUT7,GATA3,HLA-DRA,HLA-DRB1,IL1R1,LAG3,LTA,CD96,TBX21,FOXP3,FBXO38
7_Member	GO Biological Processes	GO:0046634	regulation of alpha-beta T cell activation	-5.07175	-2.93051	10/107	916,2625,3122,3123,3718,5588,7535,7704,30009,50943	CD3E,GATA3,HLA-DRA,HLA-DRB1,JAK3,PRKCQ,ZAP70,ZBTB16,TBX21,FOXP3
7_Member	GO Biological Processes	GO:0002709	regulation of T cell mediated immunity	-4.93963	-2.81687	9/88	383,2529,2625,3122,3123,3554,30009,50943,81545	ARG1,FUT7,GATA3,HLA-DRA,HLA-DRB1,IL1R1,TBX21,FOXP3,FBXO38
7_Member	GO Biological Processes	GO:0045582	positive regulation of T cell differentiation	-4.86135	-2.75129	10/113	972,2625,3122,3123,7535,7704,8876,9840,50943,51176	CD74,GATA3,HLA-DRA,HLA-DRB1,ZAP70,ZBTB16,VNN1,TESPA1,FOXP3,LEF1
7_Member	GO Biological Processes	GO:0046637	regulation of alpha-beta T cell differentiation	-4.85519	-2.74934	8/69	2625,3122,3123,3718,7535,7704,30009,50943	GATA3,HLA-DRA,HLA-DRB1,JAK3,ZAP70,ZBTB16,TBX21,FOXP3
7_Member	GO Biological Processes	GO:0002705	positive regulation of leukocyte mediated immunity	-4.85437	-2.74934	11/138	383,2208,2625,3122,3123,3554,3902,4049,30009,50943,81545	ARG1,FCER2,GATA3,HLA-DRA,HLA-DRB1,IL1R1,LAG3,LTA,TBX21,FOXP3,FBXO38
7_Member	GO Biological Processes	GO:0002708	positive regulation of lymphocyte mediated immunity	-4.72856	-2.65	10/117	2208,2625,3122,3123,3554,3902,4049,30009,50943,81545	FCER2,GATA3,HLA-DRA,HLA-DRB1,IL1R1,LAG3,LTA,TBX21,FOXP3,FBXO38
7_Member	GO Biological Processes	GO:0002703	regulation of leukocyte mediated immunity	-4.53723	-2.50302	14/236	383,2208,2529,2625,3122,3123,3554,3718,3902,4049,10225,30009,50943,81545	ARG1,FCER2,FUT7,GATA3,HLA-DRA,HLA-DRB1,IL1R1,JAK3,LAG3,LTA,CD96,TBX21,FOXP3,FBXO38
7_Member	GO Biological Processes	GO:0045621	positive regulation of lymphocyte differentiation	-4.4493	-2.43367	10/126	972,2625,3122,3123,7535,7704,8876,9840,50943,51176	CD74,GATA3,HLA-DRA,HLA-DRB1,ZAP70,ZBTB16,VNN1,TESPA1,FOXP3,LEF1
7_Member	GO Biological Processes	GO:0032829	regulation of CD4-positive, CD25-positive, alpha-beta regulatory T cell differentiation	-4.40654	-2.40827	3/5	3122,3123,50943	HLA-DRA,HLA-DRB1,FOXP3
7_Member	GO Biological Processes	GO:0032831	positive regulation of CD4-positive, CD25-positive, alpha-beta regulatory T cell differentiation	-4.40654	-2.40827	3/5	3122,3123,50943	HLA-DRA,HLA-DRB1,FOXP3
7_Member	GO Biological Processes	GO:0032753	positive regulation of interleukin-4 production	-4.38721	-2.39325	5/25	916,959,2625,5588,50943	CD3E,CD40LG,GATA3,PRKCQ,FOXP3
7_Member	GO Biological Processes	GO:0002711	positive regulation of T cell mediated immunity	-4.38141	-2.39127	7/59	2625,3122,3123,3554,30009,50943,81545	GATA3,HLA-DRA,HLA-DRB1,IL1R1,TBX21,FOXP3,FBXO38
7_Member	GO Biological Processes	GO:0002699	positive regulation of immune effector process	-4.2833	-2.30445	14/249	383,972,2208,2625,3109,3122,3123,3554,3902,4049,10417,30009,50943,81545	ARG1,CD74,FCER2,GATA3,HLA-DMB,HLA-DRA,HLA-DRB1,IL1R1,LAG3,LTA,SPON2,TBX21,FOXP3,FBXO38
7_Member	GO Biological Processes	GO:0032703	negative regulation of interleukin-2 production	-4.13719	-2.18532	5/28	2625,3902,11326,30009,50943	GATA3,LAG3,VSIG4,TBX21,FOXP3
7_Member	Canonical Pathways	M60	PID NFAT TFPATHWAY	-4.11827	-2.1716	6/45	959,1019,2625,5588,30009,50943	CD40LG,CDK4,GATA3,PRKCQ,TBX21,FOXP3
7_Member	GO Biological Processes	GO:0046635	positive regulation of alpha-beta T cell activation	-3.98126	-2.0548	7/68	916,3122,3123,5588,7535,7704,50943	CD3E,HLA-DRA,HLA-DRB1,PRKCQ,ZAP70,ZBTB16,FOXP3
7_Member	GO Biological Processes	GO:2000514	regulation of CD4-positive, alpha-beta T cell activation	-3.98126	-2.0548	7/68	2625,3122,3123,3718,5588,30009,50943	GATA3,HLA-DRA,HLA-DRB1,JAK3,PRKCQ,TBX21,FOXP3
7_Member	GO Biological Processes	GO:1902107	positive regulation of leukocyte differentiation	-3.86572	-1.9679	11/177	920,972,2625,3122,3123,7535,7704,8876,9840,50943,51176	CD4,CD74,GATA3,HLA-DRA,HLA-DRB1,ZAP70,ZBTB16,VNN1,TESPA1,FOXP3,LEF1
7_Member	GO Biological Processes	GO:1903708	positive regulation of hemopoiesis	-3.86572	-1.9679	11/177	920,972,2625,3122,3123,7535,7704,8876,9840,50943,51176	CD4,CD74,GATA3,HLA-DRA,HLA-DRB1,ZAP70,ZBTB16,VNN1,TESPA1,FOXP3,LEF1
7_Member	GO Biological Processes	GO:0043370	regulation of CD4-positive, alpha-beta T cell differentiation	-3.76122	-1.88444	6/52	2625,3122,3123,3718,30009,50943	GATA3,HLA-DRA,HLA-DRB1,JAK3,TBX21,FOXP3
7_Member	GO Biological Processes	GO:0032674	regulation of interleukin-5 production	-3.69085	-1.83832	4/19	2625,5144,50943,51176	GATA3,PDE4D,FOXP3,LEF1
7_Member	GO Biological Processes	GO:0045622	regulation of T-helper cell differentiation	-3.37962	-1.58419	5/40	3122,3123,3718,30009,50943	HLA-DRA,HLA-DRB1,JAK3,TBX21,FOXP3
7_Member	GO Biological Processes	GO:0032689	negative regulation of interferon-gamma production	-3.27942	-1.50999	5/42	2625,3123,8993,10225,50943	GATA3,HLA-DRB1,PGLYRP1,CD96,FOXP3
7_Member	WikiPathways	WP5198	Inflammatory bowel disease signaling	-3.2314	-1.47408	5/43	2625,3108,6097,30009,50943	GATA3,HLA-DMA,RORC,TBX21,FOXP3
7_Member	GO Biological Processes	GO:0002456	T cell mediated immunity	-3.01723	-1.3338	4/28	2625,5551,5873,50943	GATA3,PRF1,RAB27A,FOXP3
7_Member	GO Biological Processes	GO:0046638	positive regulation of alpha-beta T cell differentiation	-2.92835	-1.2687	5/50	3122,3123,7535,7704,50943	HLA-DRA,HLA-DRB1,ZAP70,ZBTB16,FOXP3
7_Member	GO Biological Processes	GO:0045589	regulation of regulatory T cell differentiation	-2.69484	-1.10416	4/34	3122,3123,3902,50943	HLA-DRA,HLA-DRB1,LAG3,FOXP3
7_Member	WikiPathways	WP5174	Ulcerative colitis signaling	-2.56186	-1.00827	3/18	2625,3108,50943	GATA3,HLA-DMA,FOXP3
7_Member	GO Biological Processes	GO:2000516	positive regulation of CD4-positive, alpha-beta T cell activation	-2.51471	-0.971459	4/38	3122,3123,5588,50943	HLA-DRA,HLA-DRB1,PRKCQ,FOXP3
7_Member	GO Biological Processes	GO:0045591	positive regulation of regulatory T cell differentiation	-2.36506	-0.872507	3/21	3122,3123,50943	HLA-DRA,HLA-DRB1,FOXP3
8_Summary	Reactome Gene Sets	R-HSA-556833	Metabolism of lipids	-8.35543	-5.83987	36/743	241,706,1545,2053,2678,2710,3248,3422,3930,5130,5291,5728,5730,5920,7357,9572,10087,10802,23344,26119,55301,55331,55512,55825,79887,84188,84803,114876,114881,114882,122618,129642,142891,151056,166929,200931,972,23590,79690,84002,253430,256435,285172,5335,9651,6400,64788	ALOX5AP,TSPO,CYP1B1,EPHX2,GGT1,GK,HPGD,IDI1,LBR,PCYT1A,PIK3CB,PTEN,PTGDS,PLAAT4,UGCG,NR1D1,CERT1,SEC24A,ESYT1,LDLRAP1,OLAH,ACER3,SMPD3,PECR,PLBD1,FAR1,GPAT3,OSBPL1A,OSBPL7,OSBPL8,PLD4,MBOAT2,SAMD8,PLB1,SGMS2,SLC51A,CD74,PDSS1,GAL3ST4,B3GNT5,IPMK,ST6GALNAC3,FAM126B,PLCG1,PLCH2,SEL1L,LMF1
8_Member	Reactome Gene Sets	R-HSA-556833	Metabolism of lipids	-8.35543	-5.83987	36/743	241,706,1545,2053,2678,2710,3248,3422,3930,5130,5291,5728,5730,5920,7357,9572,10087,10802,23344,26119,55301,55331,55512,55825,79887,84188,84803,114876,114881,114882,122618,129642,142891,151056,166929,200931	ALOX5AP,TSPO,CYP1B1,EPHX2,GGT1,GK,HPGD,IDI1,LBR,PCYT1A,PIK3CB,PTEN,PTGDS,PLAAT4,UGCG,NR1D1,CERT1,SEC24A,ESYT1,LDLRAP1,OLAH,ACER3,SMPD3,PECR,PLBD1,FAR1,GPAT3,OSBPL1A,OSBPL7,OSBPL8,PLD4,MBOAT2,SAMD8,PLB1,SGMS2,SLC51A
8_Member	GO Biological Processes	GO:0008610	lipid biosynthetic process	-5.70442	-3.48669	26/570	706,972,2710,3422,3930,5130,5291,5728,5730,7357,23590,55301,55331,55825,79690,84002,84188,84803,114876,114881,129642,142891,166929,253430,256435,285172	TSPO,CD74,GK,IDI1,LBR,PCYT1A,PIK3CB,PTEN,PTGDS,UGCG,PDSS1,OLAH,ACER3,PECR,GAL3ST4,B3GNT5,FAR1,GPAT3,OSBPL1A,OSBPL7,MBOAT2,SAMD8,SGMS2,IPMK,ST6GALNAC3,FAM126B
8_Member	GO Biological Processes	GO:0006644	phospholipid metabolic process	-4.59962	-2.53935	18/363	3422,5130,5291,5335,5728,5920,9651,55512,79887,84188,84803,114882,129642,142891,151056,166929,253430,285172	IDI1,PCYT1A,PIK3CB,PLCG1,PTEN,PLAAT4,PLCH2,SMPD3,PLBD1,FAR1,GPAT3,OSBPL8,MBOAT2,SAMD8,PLB1,SGMS2,IPMK,FAM126B
8_Member	GO Biological Processes	GO:0046486	glycerolipid metabolic process	-3.65089	-1.80796	16/357	2710,5130,5291,5335,5728,5920,6400,9651,64788,84188,84803,114882,129642,151056,253430,285172	GK,PCYT1A,PIK3CB,PLCG1,PTEN,PLAAT4,SEL1L,PLCH2,LMF1,FAR1,GPAT3,OSBPL8,MBOAT2,PLB1,IPMK,FAM126B
8_Member	GO Biological Processes	GO:0006650	glycerophospholipid metabolic process	-3.04637	-1.35536	13/292	5130,5291,5335,5728,5920,9651,84188,84803,114882,129642,151056,253430,285172	PCYT1A,PIK3CB,PLCG1,PTEN,PLAAT4,PLCH2,FAR1,GPAT3,OSBPL8,MBOAT2,PLB1,IPMK,FAM126B
8_Member	Reactome Gene Sets	R-HSA-1483206	Glycerophospholipid biosynthesis	-2.95426	-1.28918	8/129	5130,5920,79887,84803,114882,122618,129642,151056	PCYT1A,PLAAT4,PLBD1,GPAT3,OSBPL8,PLD4,MBOAT2,PLB1
8_Member	GO Biological Processes	GO:0008654	phospholipid biosynthetic process	-2.71801	-1.12045	11/243	3422,5130,5291,5728,84188,84803,129642,142891,166929,253430,285172	IDI1,PCYT1A,PIK3CB,PTEN,FAR1,GPAT3,MBOAT2,SAMD8,SGMS2,IPMK,FAM126B
8_Member	Reactome Gene Sets	R-HSA-1483257	Phospholipid metabolism	-2.64797	-1.06542	10/212	5130,5291,5728,5920,79887,84803,114882,122618,129642,151056	PCYT1A,PIK3CB,PTEN,PLAAT4,PLBD1,GPAT3,OSBPL8,PLD4,MBOAT2,PLB1
9_Summary	GO Biological Processes	GO:0032649	regulation of interferon-gamma production	-8.23806	-5.74732	14/117	916,1236,2625,3113,3115,3123,3554,4049,5144,6556,8993,9636,10225,50943,920,923,959,972,1545,3082,4063,4317,5588,6653,10211,10417,11213,30009,84433,126259	CD3E,CCR7,GATA3,HLA-DPA1,HLA-DPB1,HLA-DRB1,IL1R1,LTA,PDE4D,SLC11A1,PGLYRP1,ISG15,CD96,FOXP3,CD4,CD6,CD40LG,CD74,CYP1B1,HGF,LY9,MMP8,PRKCQ,SORL1,FLOT1,SPON2,IRAK3,TBX21,CARD11,TMIGD2
9_Member	GO Biological Processes	GO:0032649	regulation of interferon-gamma production	-8.23806	-5.74732	14/117	916,1236,2625,3113,3115,3123,3554,4049,5144,6556,8993,9636,10225,50943	CD3E,CCR7,GATA3,HLA-DPA1,HLA-DPB1,HLA-DRB1,IL1R1,LTA,PDE4D,SLC11A1,PGLYRP1,ISG15,CD96,FOXP3
9_Member	GO Biological Processes	GO:0001819	positive regulation of cytokine production	-7.6896	-5.26061	27/481	916,920,923,959,972,1236,1545,2625,3082,3113,3115,3554,4049,4063,4317,5144,5588,6556,6653,9636,10211,10417,11213,30009,50943,84433,126259	CD3E,CD4,CD6,CD40LG,CD74,CCR7,CYP1B1,GATA3,HGF,HLA-DPA1,HLA-DPB1,IL1R1,LTA,LY9,MMP8,PDE4D,PRKCQ,SLC11A1,SORL1,ISG15,FLOT1,SPON2,IRAK3,TBX21,FOXP3,CARD11,TMIGD2
9_Member	GO Biological Processes	GO:0032729	positive regulation of interferon-gamma production	-4.5026	-2.47674	8/77	916,3113,3115,3554,4049,5144,6556,9636	CD3E,HLA-DPA1,HLA-DPB1,IL1R1,LTA,PDE4D,SLC11A1,ISG15
10_Summary	GO Biological Processes	GO:0001818	negative regulation of cytokine production	-7.49931	-5.09076	23/367	383,671,706,1236,1992,2625,3082,3123,3718,3902,4317,6556,7850,8993,10225,11213,11326,23405,23547,30009,50943,51176,59307,241,2529,2678,2852,3554,4049,5335,6280,6283,8530,9572,407008,3434,9636,1803,5728	ARG1,BPI,TSPO,CCR7,SERPINB1,GATA3,HGF,HLA-DRB1,JAK3,LAG3,MMP8,SLC11A1,IL1R2,PGLYRP1,CD96,IRAK3,VSIG4,DICER1,LILRA4,TBX21,FOXP3,LEF1,SIGIRR,ALOX5AP,FUT7,GGT1,GPER1,IL1R1,LTA,PLCG1,S100A9,S100A12,CST7,NR1D1,MIR223,IFIT1,ISG15,DPP4,PTEN
10_Member	GO Biological Processes	GO:0001818	negative regulation of cytokine production	-7.49931	-5.09076	23/367	383,671,706,1236,1992,2625,3082,3123,3718,3902,4317,6556,7850,8993,10225,11213,11326,23405,23547,30009,50943,51176,59307	ARG1,BPI,TSPO,CCR7,SERPINB1,GATA3,HGF,HLA-DRB1,JAK3,LAG3,MMP8,SLC11A1,IL1R2,PGLYRP1,CD96,IRAK3,VSIG4,DICER1,LILRA4,TBX21,FOXP3,LEF1,SIGIRR
10_Member	GO Biological Processes	GO:0050727	regulation of inflammatory response	-4.56521	-2.51782	19/400	241,1236,2529,2625,2678,2852,3082,3123,3554,4049,4317,5335,6280,6283,8530,8993,9572,50943,407008	ALOX5AP,CCR7,FUT7,GATA3,GGT1,GPER1,HGF,HLA-DRB1,IL1R1,LTA,MMP8,PLCG1,S100A9,S100A12,CST7,PGLYRP1,NR1D1,FOXP3,MIR223
10_Member	GO Biological Processes	GO:0031347	regulation of defense response	-4.56486	-2.51782	26/662	241,383,1236,2529,2625,2678,2852,3082,3123,3434,3554,3902,4049,4317,5335,6280,6283,8530,8993,9572,9636,10225,11213,11326,50943,407008	ALOX5AP,ARG1,CCR7,FUT7,GATA3,GGT1,GPER1,HGF,HLA-DRB1,IFIT1,IL1R1,LAG3,LTA,MMP8,PLCG1,S100A9,S100A12,CST7,PGLYRP1,NR1D1,ISG15,CD96,IRAK3,VSIG4,FOXP3,MIR223
10_Member	GO Biological Processes	GO:0031348	negative regulation of defense response	-4.50563	-2.47674	15/269	383,2625,2852,3082,3123,5335,8530,8993,9572,9636,10225,11213,11326,50943,407008	ARG1,GATA3,GPER1,HGF,HLA-DRB1,PLCG1,CST7,PGLYRP1,NR1D1,ISG15,CD96,IRAK3,VSIG4,FOXP3,MIR223
10_Member	GO Biological Processes	GO:0032102	negative regulation of response to external stimulus	-3.69279	-1.83832	18/428	383,1803,2625,2852,3082,3123,5335,5728,8530,8993,9572,9636,10225,11213,11326,50943,59307,407008	ARG1,DPP4,GATA3,GPER1,HGF,HLA-DRB1,PLCG1,PTEN,CST7,PGLYRP1,NR1D1,ISG15,CD96,IRAK3,VSIG4,FOXP3,SIGIRR,MIR223
10_Member	GO Biological Processes	GO:0050728	negative regulation of inflammatory response	-3.12598	-1.40603	10/183	2625,2852,3082,3123,5335,8530,8993,9572,50943,407008	GATA3,GPER1,HGF,HLA-DRB1,PLCG1,CST7,PGLYRP1,NR1D1,FOXP3,MIR223
11_Summary	GO Biological Processes	GO:0002695	negative regulation of leukocyte activation	-7.0227	-4.6569	16/193	383,671,972,2064,2852,3123,3718,3902,5573,8530,8993,9572,11326,30009,50943,64092,933,1803,5335,9636,10225,11213,53347,407008,2625,3554,10417,959,126259,4063,1545,5728	ARG1,BPI,CD74,ERBB2,GPER1,HLA-DRB1,JAK3,LAG3,PRKAR1A,CST7,PGLYRP1,NR1D1,VSIG4,TBX21,FOXP3,SAMSN1,CD22,DPP4,PLCG1,ISG15,CD96,IRAK3,UBASH3A,MIR223,GATA3,IL1R1,SPON2,CD40LG,TMIGD2,LY9,CYP1B1,PTEN
11_Member	GO Biological Processes	GO:0002695	negative regulation of leukocyte activation	-7.0227	-4.6569	16/193	383,671,972,2064,2852,3123,3718,3902,5573,8530,8993,9572,11326,30009,50943,64092	ARG1,BPI,CD74,ERBB2,GPER1,HLA-DRB1,JAK3,LAG3,PRKAR1A,CST7,PGLYRP1,NR1D1,VSIG4,TBX21,FOXP3,SAMSN1
11_Member	GO Biological Processes	GO:0002683	negative regulation of immune system process	-6.85535	-4.51686	24/430	383,671,933,972,1803,2064,2852,3123,3718,3902,5335,5573,8530,8993,9572,9636,10225,11213,11326,30009,50943,53347,64092,407008	ARG1,BPI,CD22,CD74,DPP4,ERBB2,GPER1,HLA-DRB1,JAK3,LAG3,PLCG1,PRKAR1A,CST7,PGLYRP1,NR1D1,ISG15,CD96,IRAK3,VSIG4,TBX21,FOXP3,UBASH3A,SAMSN1,MIR223
11_Member	GO Biological Processes	GO:0050866	negative regulation of cell activation	-6.35517	-4.07156	16/216	383,671,972,2064,2852,3123,3718,3902,5573,8530,8993,9572,11326,30009,50943,64092	ARG1,BPI,CD74,ERBB2,GPER1,HLA-DRB1,JAK3,LAG3,PRKAR1A,CST7,PGLYRP1,NR1D1,VSIG4,TBX21,FOXP3,SAMSN1
11_Member	GO Biological Processes	GO:0002701	negative regulation of production of molecular mediator of immune response	-5.68819	-3.47684	7/38	383,933,3718,10225,11213,30009,50943	ARG1,CD22,JAK3,CD96,IRAK3,TBX21,FOXP3
11_Member	GO Biological Processes	GO:0002719	negative regulation of cytokine production involved in immune response	-5.45257	-3.25679	6/27	383,3718,10225,11213,30009,50943	ARG1,JAK3,CD96,IRAK3,TBX21,FOXP3
11_Member	GO Biological Processes	GO:0002718	regulation of cytokine production involved in immune response	-5.41591	-3.22318	10/98	383,972,2625,3554,3718,10225,10417,11213,30009,50943	ARG1,CD74,GATA3,IL1R1,JAK3,CD96,SPON2,IRAK3,TBX21,FOXP3
11_Member	GO Biological Processes	GO:0051250	negative regulation of lymphocyte activation	-4.94424	-2.81888	12/161	383,972,2064,3123,3718,3902,5573,8993,11326,30009,50943,64092	ARG1,CD74,ERBB2,HLA-DRB1,JAK3,LAG3,PRKAR1A,PGLYRP1,VSIG4,TBX21,FOXP3,SAMSN1
11_Member	GO Biological Processes	GO:0002700	regulation of production of molecular mediator of immune response	-4.78408	-2.69318	12/167	383,933,959,972,2625,3554,3718,10225,10417,11213,30009,50943	ARG1,CD22,CD40LG,CD74,GATA3,IL1R1,JAK3,CD96,SPON2,IRAK3,TBX21,FOXP3
11_Member	GO Biological Processes	GO:0045620	negative regulation of lymphocyte differentiation	-4.58323	-2.52741	7/55	972,2064,3718,3902,8993,30009,50943	CD74,ERBB2,JAK3,LAG3,PGLYRP1,TBX21,FOXP3
11_Member	GO Biological Processes	GO:0050868	negative regulation of T cell activation	-4.47908	-2.45939	10/125	383,972,2064,3123,3718,3902,5573,11326,30009,50943	ARG1,CD74,ERBB2,HLA-DRB1,JAK3,LAG3,PRKAR1A,VSIG4,TBX21,FOXP3
11_Member	GO Biological Processes	GO:0050777	negative regulation of immune response	-4.39077	-2.39488	12/183	383,3123,3718,5335,8993,9636,10225,11213,11326,30009,50943,64092	ARG1,HLA-DRB1,JAK3,PLCG1,PGLYRP1,ISG15,CD96,IRAK3,VSIG4,TBX21,FOXP3,SAMSN1
11_Member	GO Biological Processes	GO:0002698	negative regulation of immune effector process	-4.10256	-2.16103	9/112	383,933,3718,8993,10225,11213,11326,30009,50943	ARG1,CD22,JAK3,PGLYRP1,CD96,IRAK3,VSIG4,TBX21,FOXP3
11_Member	GO Biological Processes	GO:0045581	negative regulation of T cell differentiation	-4.06341	-2.12527	6/46	972,2064,3718,3902,30009,50943	CD74,ERBB2,JAK3,LAG3,TBX21,FOXP3
11_Member	GO Biological Processes	GO:1903038	negative regulation of leukocyte cell-cell adhesion	-3.9592	-2.03783	10/144	383,972,2064,3123,3718,3902,5573,11326,30009,50943	ARG1,CD74,ERBB2,HLA-DRB1,JAK3,LAG3,PRKAR1A,VSIG4,TBX21,FOXP3
11_Member	GO Biological Processes	GO:0002724	regulation of T cell cytokine production	-3.48585	-1.66926	5/38	383,2625,3554,30009,50943	ARG1,GATA3,IL1R1,TBX21,FOXP3
11_Member	GO Biological Processes	GO:0002725	negative regulation of T cell cytokine production	-3.22007	-1.47408	3/11	383,30009,50943	ARG1,TBX21,FOXP3
11_Member	GO Biological Processes	GO:0042130	negative regulation of T cell proliferation	-3.12367	-1.40603	6/68	383,2064,3123,5573,11326,50943	ARG1,ERBB2,HLA-DRB1,PRKAR1A,VSIG4,FOXP3
11_Member	GO Biological Processes	GO:0046006	regulation of activated T cell proliferation	-3.09486	-1.39307	5/46	383,3718,5573,50943,126259	ARG1,JAK3,PRKAR1A,FOXP3,TMIGD2
11_Member	GO Biological Processes	GO:2000551	regulation of T-helper 2 cell cytokine production	-2.99149	-1.31644	3/13	383,2625,30009	ARG1,GATA3,TBX21
11_Member	GO Biological Processes	GO:1902106	negative regulation of leukocyte differentiation	-2.87753	-1.23361	7/103	972,2064,3718,3902,8993,30009,50943	CD74,ERBB2,JAK3,LAG3,PGLYRP1,TBX21,FOXP3
11_Member	GO Biological Processes	GO:0022408	negative regulation of cell-cell adhesion	-2.85025	-1.2165	10/199	383,972,2064,3123,3718,3902,5573,11326,30009,50943	ARG1,CD74,ERBB2,HLA-DRB1,JAK3,LAG3,PRKAR1A,VSIG4,TBX21,FOXP3
11_Member	GO Biological Processes	GO:0043373	CD4-positive, alpha-beta T cell lineage commitment	-2.80013	-1.18285	3/15	4063,30009,50943	LY9,TBX21,FOXP3
11_Member	GO Biological Processes	GO:0046007	negative regulation of activated T cell proliferation	-2.80013	-1.18285	3/15	383,5573,50943	ARG1,PRKAR1A,FOXP3
11_Member	GO Biological Processes	GO:0002828	regulation of type 2 immune response	-2.79443	-1.17875	4/32	383,972,2625,30009	ARG1,CD74,GATA3,TBX21
11_Member	GO Biological Processes	GO:1903707	negative regulation of hemopoiesis	-2.78176	-1.16929	7/107	972,2064,3718,3902,8993,30009,50943	CD74,ERBB2,JAK3,LAG3,PGLYRP1,TBX21,FOXP3
11_Member	GO Biological Processes	GO:0050672	negative regulation of lymphocyte proliferation	-2.64633	-1.06542	6/84	383,2064,3123,5573,11326,50943	ARG1,ERBB2,HLA-DRB1,PRKAR1A,VSIG4,FOXP3
11_Member	GO Biological Processes	GO:0002363	alpha-beta T cell lineage commitment	-2.63591	-1.06308	3/17	4063,30009,50943	LY9,TBX21,FOXP3
11_Member	GO Biological Processes	GO:0043369	CD4-positive or CD8-positive, alpha-beta T cell lineage commitment	-2.63591	-1.06308	3/17	4063,30009,50943	LY9,TBX21,FOXP3
11_Member	GO Biological Processes	GO:0045623	negative regulation of T-helper cell differentiation	-2.63591	-1.06308	3/17	3718,30009,50943	JAK3,TBX21,FOXP3
11_Member	GO Biological Processes	GO:0032945	negative regulation of mononuclear cell proliferation	-2.6203	-1.05111	6/85	383,2064,3123,5573,11326,50943	ARG1,ERBB2,HLA-DRB1,PRKAR1A,VSIG4,FOXP3
11_Member	GO Biological Processes	GO:0002820	negative regulation of adaptive immune response	-2.60563	-1.0386	5/59	383,3718,30009,50943,64092	ARG1,JAK3,TBX21,FOXP3,SAMSN1
11_Member	GO Biological Processes	GO:0070664	negative regulation of leukocyte proliferation	-2.47183	-0.945022	6/91	383,2064,3123,5573,11326,50943	ARG1,ERBB2,HLA-DRB1,PRKAR1A,VSIG4,FOXP3
11_Member	GO Biological Processes	GO:0007162	negative regulation of cell adhesion	-2.41488	-0.909418	12/305	383,972,1545,2064,3123,3718,3902,5573,5728,11326,30009,50943	ARG1,CD74,CYP1B1,ERBB2,HLA-DRB1,JAK3,LAG3,PRKAR1A,PTEN,VSIG4,TBX21,FOXP3
11_Member	GO Biological Processes	GO:0002704	negative regulation of leukocyte mediated immunity	-2.36521	-0.872507	5/67	383,3718,10225,30009,50943	ARG1,JAK3,CD96,TBX21,FOXP3
11_Member	GO Biological Processes	GO:0043371	negative regulation of CD4-positive, alpha-beta T cell differentiation	-2.36506	-0.872507	3/21	3718,30009,50943	JAK3,TBX21,FOXP3
11_Member	GO Biological Processes	GO:0002360	T cell lineage commitment	-2.25091	-0.791426	3/23	4063,30009,50943	LY9,TBX21,FOXP3
11_Member	GO Biological Processes	GO:0046639	negative regulation of alpha-beta T cell differentiation	-2.14761	-0.72278	3/25	3718,30009,50943	JAK3,TBX21,FOXP3
11_Member	GO Biological Processes	GO:0002710	negative regulation of T cell mediated immunity	-2.0534	-0.661494	3/27	383,30009,50943	ARG1,TBX21,FOXP3
12_Summary	GO Biological Processes	GO:0009617	response to bacterium	-6.96971	-4.61286	33/732	306,383,671,706,920,923,1019,1118,1236,3123,3240,3248,3507,4049,6280,6283,6556,8724,8993,9572,9636,10225,10417,11213,28639,28662,28671,28692,28755,50943,55636,338339,407008,2625,3119,11326	ANXA3,ARG1,BPI,TSPO,CD4,CD6,CDK4,CHIT1,CCR7,HLA-DRB1,HP,HPGD,IGHM,LTA,S100A9,S100A12,SLC11A1,SNX3,PGLYRP1,NR1D1,ISG15,CD96,SPON2,IRAK3,TRBC1,TRAV21,TRAV13-1,TRAV1-2,TRAC,FOXP3,CHD7,CLEC4D,MIR223,GATA3,HLA-DQB1,VSIG4
12_Member	GO Biological Processes	GO:0009617	response to bacterium	-6.96971	-4.61286	33/732	306,383,671,706,920,923,1019,1118,1236,3123,3240,3248,3507,4049,6280,6283,6556,8724,8993,9572,9636,10225,10417,11213,28639,28662,28671,28692,28755,50943,55636,338339,407008	ANXA3,ARG1,BPI,TSPO,CD4,CD6,CDK4,CHIT1,CCR7,HLA-DRB1,HP,HPGD,IGHM,LTA,S100A9,S100A12,SLC11A1,SNX3,PGLYRP1,NR1D1,ISG15,CD96,SPON2,IRAK3,TRBC1,TRAV21,TRAV13-1,TRAV1-2,TRAC,FOXP3,CHD7,CLEC4D,MIR223
12_Member	GO Biological Processes	GO:0032496	response to lipopolysaccharide	-3.69503	-1.83832	15/318	383,671,706,923,1019,1236,3248,4049,6280,6556,9572,10225,10417,11213,50943	ARG1,BPI,TSPO,CD6,CDK4,CCR7,HPGD,LTA,S100A9,SLC11A1,NR1D1,CD96,SPON2,IRAK3,FOXP3
12_Member	GO Biological Processes	GO:0002237	response to molecule of bacterial origin	-3.40036	-1.60006	15/339	383,671,706,923,1019,1236,3248,4049,6280,6556,9572,10225,10417,11213,50943	ARG1,BPI,TSPO,CD6,CDK4,CCR7,HPGD,LTA,S100A9,SLC11A1,NR1D1,CD96,SPON2,IRAK3,FOXP3
12_Member	GO Biological Processes	GO:0042742	defense response to bacterium	-3.24382	-1.48008	15/351	306,671,920,3240,3507,4049,6280,6283,6556,8993,9636,10417,28639,338339,407008	ANXA3,BPI,CD4,HP,IGHM,LTA,S100A9,S100A12,SLC11A1,PGLYRP1,ISG15,SPON2,TRBC1,CLEC4D,MIR223
12_Member	GO Biological Processes	GO:0006959	humoral immune response	-2.57874	-1.01884	12/291	2625,3119,3123,3507,4049,6280,6283,6556,8993,10417,11326,28639	GATA3,HLA-DQB1,HLA-DRB1,IGHM,LTA,S100A9,S100A12,SLC11A1,PGLYRP1,SPON2,VSIG4,TRBC1
12_Member	GO Biological Processes	GO:0050832	defense response to fungus	-2.14785	-0.72278	4/48	6280,6283,10417,338339	S100A9,S100A12,SPON2,CLEC4D
12_Member	GO Biological Processes	GO:0019730	antimicrobial humoral response	-2.03717	-0.646711	6/112	3507,6280,6283,6556,8993,10417	IGHM,S100A9,S100A12,SLC11A1,PGLYRP1,SPON2
13_Summary	GO Biological Processes	GO:0070848	response to growth factor	-6.80777	-4.48089	26/498	306,317,383,960,2064,2322,2625,2730,3082,3248,3373,3480,5335,5782,6093,6498,7046,7423,8425,8826,8837,23527,28996,51176,55512,57498	ANXA3,APAF1,ARG1,CD44,ERBB2,FLT3,GATA3,GCLM,HGF,HPGD,HYAL1,IGF1R,PLCG1,PTPN12,ROCK1,SKIL,TGFBR1,VEGFB,LTBP4,IQGAP1,CFLAR,ACAP2,HIPK2,LEF1,SMPD3,KIDINS220
13_Member	GO Biological Processes	GO:0070848	response to growth factor	-6.80777	-4.48089	26/498	306,317,383,960,2064,2322,2625,2730,3082,3248,3373,3480,5335,5782,6093,6498,7046,7423,8425,8826,8837,23527,28996,51176,55512,57498	ANXA3,APAF1,ARG1,CD44,ERBB2,FLT3,GATA3,GCLM,HGF,HPGD,HYAL1,IGF1R,PLCG1,PTPN12,ROCK1,SKIL,TGFBR1,VEGFB,LTBP4,IQGAP1,CFLAR,ACAP2,HIPK2,LEF1,SMPD3,KIDINS220
13_Member	GO Biological Processes	GO:0071363	cellular response to growth factor stimulus	-6.19103	-3.92574	24/468	317,383,960,2064,2322,2625,2730,3082,3248,3373,3480,5335,5782,6498,7046,7423,8425,8826,8837,23527,28996,51176,55512,57498	APAF1,ARG1,CD44,ERBB2,FLT3,GATA3,GCLM,HGF,HPGD,HYAL1,IGF1R,PLCG1,PTPN12,SKIL,TGFBR1,VEGFB,LTBP4,IQGAP1,CFLAR,ACAP2,HIPK2,LEF1,SMPD3,KIDINS220
13_Member	GO Biological Processes	GO:0071559	response to transforming growth factor beta	-2.99333	-1.31735	9/158	317,383,3248,3480,6093,6498,7046,8425,28996	APAF1,ARG1,HPGD,IGF1R,ROCK1,SKIL,TGFBR1,LTBP4,HIPK2
13_Member	GO Biological Processes	GO:0071560	cellular response to transforming growth factor beta stimulus	-2.52376	-0.977092	8/151	317,383,3248,3480,6498,7046,8425,28996	APAF1,ARG1,HPGD,IGF1R,SKIL,TGFBR1,LTBP4,HIPK2
14_Summary	GO Biological Processes	GO:0031294	lymphocyte costimulation	-6.45891	-4.15616	8/43	916,921,959,1803,3932,51293,84433,126259,1236,9840,933,53347	CD3E,CD5,CD40LG,DPP4,LCK,CD320,CARD11,TMIGD2,CCR7,TESPA1,CD22,UBASH3A
14_Member	GO Biological Processes	GO:0031294	lymphocyte costimulation	-6.45891	-4.15616	8/43	916,921,959,1803,3932,51293,84433,126259	CD3E,CD5,CD40LG,DPP4,LCK,CD320,CARD11,TMIGD2
14_Member	GO Biological Processes	GO:0031295	T cell costimulation	-5.45533	-3.25679	7/41	916,921,959,1803,3932,84433,126259	CD3E,CD5,CD40LG,DPP4,LCK,CARD11,TMIGD2
14_Member	GO Biological Processes	GO:0050862	positive regulation of T cell receptor signaling pathway	-4.0027	-2.07127	4/16	1236,3932,9840,84433	CCR7,LCK,TESPA1,CARD11
14_Member	GO Biological Processes	GO:0050854	regulation of antigen receptor-mediated signaling pathway	-3.19294	-1.45766	6/66	933,1236,3932,9840,53347,84433	CD22,CCR7,LCK,TESPA1,UBASH3A,CARD11
14_Member	GO Biological Processes	GO:0050856	regulation of T cell receptor signaling pathway	-3.18467	-1.4515	5/44	1236,3932,9840,53347,84433	CCR7,LCK,TESPA1,UBASH3A,CARD11
14_Member	GO Biological Processes	GO:0050857	positive regulation of antigen receptor-mediated signaling pathway	-3.14289	-1.41807	4/26	1236,3932,9840,84433	CCR7,LCK,TESPA1,CARD11
15_Summary	GO Biological Processes	GO:0006954	inflammatory response	-6.39987	-4.1087	26/523	241,923,959,960,1232,1236,2529,2625,2852,3123,3240,3373,3487,3554,5588,6280,6283,6556,8460,8876,9867,10225,54899,55331,59307,122618	ALOX5AP,CD6,CD40LG,CD44,CCR3,CCR7,FUT7,GATA3,GPER1,HLA-DRB1,HP,HYAL1,IGFBP4,IL1R1,PRKCQ,S100A9,S100A12,SLC11A1,TPST1,VNN1,PJA2,CD96,PXK,ACER3,SIGIRR,PLD4
15_Member	GO Biological Processes	GO:0006954	inflammatory response	-6.39987	-4.1087	26/523	241,923,959,960,1232,1236,2529,2625,2852,3123,3240,3373,3487,3554,5588,6280,6283,6556,8460,8876,9867,10225,54899,55331,59307,122618	ALOX5AP,CD6,CD40LG,CD44,CCR3,CCR7,FUT7,GATA3,GPER1,HLA-DRB1,HP,HYAL1,IGFBP4,IL1R1,PRKCQ,S100A9,S100A12,SLC11A1,TPST1,VNN1,PJA2,CD96,PXK,ACER3,SIGIRR,PLD4
15_Member	GO Biological Processes	GO:0002526	acute inflammatory response	-2.15783	-0.725686	5/75	923,2625,3240,8876,59307	CD6,GATA3,HP,VNN1,SIGIRR
16_Summary	KEGG Pathway	hsa05215	Prostate cancer	-6.36284	-4.07547	11/97	1871,2064,3480,3845,5291,5728,6655,6932,7850,9586,51176,1019,3082,3718,5335,7046,109,317,2322,2776,3560,6093,7423,7704,10672,2852,6801,5588,960,967,4659,8826,4214,8660,994,1545,9839,23405,407008,528,2887,6249,51719,96459,643,1232,1236,3554,83478,84078,8837,55062,285973,3695,5208,8115,3939,10114,28996,204851,5922,59285,3835,80315,8711,3434,7535,3930,6498,7994	E2F3,ERBB2,IGF1R,KRAS,PIK3CB,PTEN,SOS2,TCF7,IL1R2,CREB5,LEF1,CDK4,HGF,JAK3,PLCG1,TGFBR1,ADCY3,APAF1,FLT3,GNAQ,IL2RB,ROCK1,VEGFB,ZBTB16,GNA13,GPER1,STRN,PRKCQ,CD44,CD63,PPP1R12A,IQGAP1,MAP3K1,IRS2,CDC25B,CYP1B1,ZEB2,DICER1,MIR223,ATP6V1C1,GRB10,CLIP1,CAB39,FNIP1,CXCR5,CCR3,CCR7,IL1R1,ARHGAP24,KBTBD7,CFLAR,WIPI1,ATG9B,ITGB7,PFKFB2,TCL1A,LDHA,HIPK3,HIPK2,HIPK1,RASA2,CACNG6,KIF22,CPEB4,TNK1,IFIT1,ZAP…
16_Member	KEGG Pathway	hsa05215	Prostate cancer	-6.36284	-4.07547	11/97	1871,2064,3480,3845,5291,5728,6655,6932,7850,9586,51176	E2F3,ERBB2,IGF1R,KRAS,PIK3CB,PTEN,SOS2,TCF7,IL1R2,CREB5,LEF1
16_Member	KEGG Pathway	hsa05223	Non-small cell lung cancer	-5.66895	-3.46076	9/72	1019,1871,2064,3082,3718,3845,5291,5335,6655	CDK4,E2F3,ERBB2,HGF,JAK3,KRAS,PIK3CB,PLCG1,SOS2
16_Member	KEGG Pathway	hsa05225	Hepatocellular carcinoma	-4.7581	-2.67291	12/168	1019,1871,3082,3480,3845,5291,5335,5728,6655,6932,7046,51176	CDK4,E2F3,HGF,IGF1R,KRAS,PIK3CB,PLCG1,PTEN,SOS2,TCF7,TGFBR1,LEF1
16_Member	KEGG Pathway	hsa05200	Pathways in cancer	-4.75616	-2.67291	23/531	109,317,1019,1871,2064,2322,2776,3082,3480,3560,3718,3845,5291,5335,5728,6093,6655,6932,7046,7423,7704,10672,51176	ADCY3,APAF1,CDK4,E2F3,ERBB2,FLT3,GNAQ,HGF,IGF1R,IL2RB,JAK3,KRAS,PIK3CB,PLCG1,PTEN,ROCK1,SOS2,TCF7,TGFBR1,VEGFB,ZBTB16,GNA13,LEF1
16_Member	WikiPathways	WP4255	Non-small cell lung cancer	-4.7175	-2.64286	8/72	1019,1871,2064,3718,3845,5291,5335,6655	CDK4,E2F3,ERBB2,JAK3,KRAS,PIK3CB,PLCG1,SOS2
16_Member	KEGG Pathway	hsa05214	Glioma	-4.58649	-2.52846	8/75	1019,1871,3480,3845,5291,5335,5728,6655	CDK4,E2F3,IGF1R,KRAS,PIK3CB,PLCG1,PTEN,SOS2
16_Member	KEGG Pathway	hsa01522	Endocrine resistance	-4.5605	-2.51563	9/98	109,1019,1871,2064,2852,3480,3845,5291,6655	ADCY3,CDK4,E2F3,ERBB2,GPER1,IGF1R,KRAS,PIK3CB,SOS2
16_Member	KEGG Pathway	hsa05213	Endometrial cancer	-4.43031	-2.41669	7/58	2064,3845,5291,5728,6655,6932,51176	ERBB2,KRAS,PIK3CB,PTEN,SOS2,TCF7,LEF1
16_Member	KEGG Pathway	hsa01521	EGFR tyrosine kinase inhibitor resistance	-4.42127	-2.40966	8/79	2064,3082,3480,3845,5291,5335,5728,6655	ERBB2,HGF,IGF1R,KRAS,PIK3CB,PLCG1,PTEN,SOS2
16_Member	WikiPathways	WP4205	MET in type 1 papillary renal cell carcinoma	-4.38141	-2.39127	7/59	3082,3718,3845,5291,5335,6655,6801	HGF,JAK3,KRAS,PIK3CB,PLCG1,SOS2,STRN
16_Member	WikiPathways	WP2261	Glioblastoma signaling pathways	-4.26583	-2.28883	8/83	1019,2064,3480,3845,5291,5335,5588,5728	CDK4,ERBB2,IGF1R,KRAS,PIK3CB,PLCG1,PRKCQ,PTEN
16_Member	WikiPathways	WP4806	EGFR tyrosine kinase inhibitor resistance	-4.22838	-2.25688	8/84	2064,3082,3480,3845,5291,5335,5728,6655	ERBB2,HGF,IGF1R,KRAS,PIK3CB,PLCG1,PTEN,SOS2
16_Member	WikiPathways	WP4155	Endometrial cancer	-4.19518	-2.23271	7/63	2064,3845,5291,5728,6655,6932,51176	ERBB2,KRAS,PIK3CB,PTEN,SOS2,TCF7,LEF1
16_Member	KEGG Pathway	hsa05221	Acute myeloid leukemia	-4.02251	-2.08941	7/67	2322,3845,5291,6655,6932,7704,51176	FLT3,KRAS,PIK3CB,SOS2,TCF7,ZBTB16,LEF1
16_Member	KEGG Pathway	hsa05205	Proteoglycans in cancer	-3.9178	-2.00589	12/205	960,967,2064,3082,3480,3845,4659,5291,5335,6093,6655,8826	CD44,CD63,ERBB2,HGF,IGF1R,KRAS,PPP1R12A,PIK3CB,PLCG1,ROCK1,SOS2,IQGAP1
16_Member	KEGG Pathway	hsa04935	Growth hormone synthesis, secretion and action	-3.89943	-1.9907	9/119	109,2776,3845,4214,5291,5335,6655,8660,9586	ADCY3,GNAQ,KRAS,MAP3K1,PIK3CB,PLCG1,SOS2,IRS2,CREB5
16_Member	KEGG Pathway	hsa05224	Breast cancer	-3.88509	-1.98106	10/147	1019,1871,2064,3480,3845,5291,5728,6655,6932,51176	CDK4,E2F3,ERBB2,IGF1R,KRAS,PIK3CB,PTEN,SOS2,TCF7,LEF1
16_Member	KEGG Pathway	hsa05218	Melanoma	-3.82326	-1.93458	7/72	1019,1871,3082,3480,3845,5291,5728	CDK4,E2F3,HGF,IGF1R,KRAS,PIK3CB,PTEN
16_Member	KEGG Pathway	hsa05206	MicroRNAs in cancer	-3.81485	-1.92918	15/310	960,994,1545,1871,2064,3845,5291,5335,5728,6093,6655,8660,9839,23405,407008	CD44,CDC25B,CYP1B1,E2F3,ERBB2,KRAS,PIK3CB,PLCG1,PTEN,ROCK1,SOS2,IRS2,ZEB2,DICER1,MIR223
16_Member	KEGG Pathway	hsa04150	mTOR signaling pathway	-3.67398	-1.82823	10/156	528,2887,3480,3845,5291,5728,6249,6655,51719,96459	ATP6V1C1,GRB10,IGF1R,KRAS,PIK3CB,PTEN,CLIP1,SOS2,CAB39,FNIP1
16_Member	KEGG Pathway	hsa04062	Chemokine signaling pathway	-3.55831	-1.72875	11/192	109,643,1232,1236,2776,3718,3845,5291,5335,6093,6655	ADCY3,CXCR5,CCR3,CCR7,GNAQ,JAK3,KRAS,PIK3CB,PLCG1,ROCK1,SOS2
16_Member	KEGG Pathway	hsa05163	Human cytomegalovirus infection	-3.5433	-1.71637	12/225	109,1019,1232,1871,2776,3554,3845,5291,6093,6655,9586,10672	ADCY3,CDK4,CCR3,E2F3,GNAQ,IL1R1,KRAS,PIK3CB,ROCK1,SOS2,CREB5,GNA13
16_Member	GO Biological Processes	GO:0035020	regulation of Rac protein signal transduction	-3.51313	-1.6888	4/21	3845,5291,83478,84078	KRAS,PIK3CB,ARHGAP24,KBTBD7
16_Member	KEGG Pathway	hsa04140	Autophagy - animal	-3.34811	-1.56114	9/141	3480,3845,5291,5588,5728,8660,8837,55062,285973	IGF1R,KRAS,PIK3CB,PRKCQ,PTEN,IRS2,CFLAR,WIPI1,ATG9B
16_Member	WikiPathways	WP3932	Focal adhesion: PI3K-Akt-mTOR-signaling pathway	-3.31249	-1.53262	14/309	3082,3480,3560,3695,3718,3845,5208,5291,5728,7423,8115,8660,9586,51719	HGF,IGF1R,IL2RB,ITGB7,JAK3,KRAS,PFKFB2,PIK3CB,PTEN,VEGFB,TCL1A,IRS2,CREB5,CAB39
16_Member	WikiPathways	WP710	DNA damage response (only ATM dependent)	-3.28179	-1.51006	8/115	2064,3845,4214,5291,5728,6655,6932,51176	ERBB2,KRAS,MAP3K1,PIK3CB,PTEN,SOS2,TCF7,LEF1
16_Member	Reactome Gene Sets	R-HSA-9006335	Signaling by Erythropoietin	-3.20998	-1.47044	4/25	3845,5291,5335,8660	KRAS,PIK3CB,PLCG1,IRS2
16_Member	KEGG Pathway	hsa04151	PI3K-Akt signaling pathway	-3.20594	-1.46852	15/354	1019,2064,2322,3082,3480,3560,3695,3718,3845,5291,5728,6655,7423,8115,9586	CDK4,ERBB2,FLT3,HGF,IGF1R,IL2RB,ITGB7,JAK3,KRAS,PIK3CB,PTEN,SOS2,VEGFB,TCL1A,CREB5
16_Member	KEGG Pathway	hsa05226	Gastric cancer	-3.17451	-1.44553	9/149	1871,2064,3082,3845,5291,6655,6932,7046,51176	E2F3,ERBB2,HGF,KRAS,PIK3CB,SOS2,TCF7,TGFBR1,LEF1
16_Member	WikiPathways	WP4685	Melanoma	-3.12367	-1.40603	6/68	1019,1871,3845,5291,5728,6655	CDK4,E2F3,KRAS,PIK3CB,PTEN,SOS2
16_Member	KEGG Pathway	hsa05230	Central carbon metabolism in cancer	-3.05683	-1.3639	6/70	2064,2322,3845,3939,5291,5728	ERBB2,FLT3,KRAS,LDHA,PIK3CB,PTEN
16_Member	KEGG Pathway	hsa04218	Cellular senescence	-3.03238	-1.34423	9/156	1019,1871,3845,5291,5728,7046,10114,28996,204851	CDK4,E2F3,KRAS,PIK3CB,PTEN,TGFBR1,HIPK3,HIPK2,HIPK1
16_Member	KEGG Pathway	hsa04010	MAPK signaling pathway	-3.01938	-1.33406	13/294	994,2064,2322,3082,3480,3554,3845,4214,5922,6655,7046,7423,59285	CDC25B,ERBB2,FLT3,HGF,IGF1R,IL1R1,KRAS,MAP3K1,RASA2,SOS2,TGFBR1,VEGFB,CACNG6
16_Member	WikiPathways	WP4262	Breast cancer pathway	-3.01277	-1.33029	9/157	1019,1871,2064,3480,3845,5728,6655,6932,51176	CDK4,E2F3,ERBB2,IGF1R,KRAS,PTEN,SOS2,TCF7,LEF1
16_Member	KEGG Pathway	hsa05161	Hepatitis B	-2.91716	-1.26063	9/162	317,1871,3718,3845,4214,5291,6655,7046,9586	APAF1,E2F3,JAK3,KRAS,MAP3K1,PIK3CB,SOS2,TGFBR1,CREB5
16_Member	KEGG Pathway	hsa04914	Progesterone-mediated oocyte maturation	-2.90222	-1.25156	7/102	109,994,3480,3835,3845,5291,80315	ADCY3,CDC25B,IGF1R,KIF22,KRAS,PIK3CB,CPEB4
16_Member	WikiPathways	WP3844	PI3K-AKT-mTOR signaling pathway and therapeutic opportunities	-2.90153	-1.25156	4/30	2887,3845,5291,5728	GRB10,KRAS,PIK3CB,PTEN
16_Member	WikiPathways	WP4674	Head and neck squamous cell carcinoma	-2.86951	-1.23156	6/76	1019,2064,3480,3845,5291,5728	CDK4,ERBB2,IGF1R,KRAS,PIK3CB,PTEN
16_Member	KEGG Pathway	hsa05212	Pancreatic cancer	-2.86951	-1.23156	6/76	1019,1871,2064,3845,5291,7046	CDK4,E2F3,ERBB2,KRAS,PIK3CB,TGFBR1
16_Member	KEGG Pathway	hsa05220	Chronic myeloid leukemia	-2.86951	-1.23156	6/76	1019,1871,3845,5291,6655,7046	CDK4,E2F3,KRAS,PIK3CB,SOS2,TGFBR1
16_Member	WikiPathways	WP3929	Chemokine signaling pathway	-2.86168	-1.22457	9/165	109,643,1232,1236,3718,3845,5291,6093,6655	ADCY3,CXCR5,CCR3,CCR7,JAK3,KRAS,PIK3CB,ROCK1,SOS2
16_Member	WikiPathways	WP4172	PI3K-Akt signaling pathway	-2.85204	-1.2165	14/345	1019,2322,3082,3480,3560,3695,3718,3845,5291,5728,6655,7423,8115,9586	CDK4,FLT3,HGF,IGF1R,IL2RB,ITGB7,JAK3,KRAS,PIK3CB,PTEN,SOS2,VEGFB,TCL1A,CREB5
16_Member	Reactome Gene Sets	R-HSA-2428928	IRS-related events triggered by IGF1R	-2.85092	-1.2165	5/52	2322,3480,3845,5291,8660	FLT3,IGF1R,KRAS,PIK3CB,IRS2
16_Member	KEGG Pathway	hsa04510	Focal adhesion	-2.81793	-1.1925	10/201	2064,3082,3480,3695,4659,5291,5728,6093,6655,7423	ERBB2,HGF,IGF1R,ITGB7,PPP1R12A,PIK3CB,PTEN,ROCK1,SOS2,VEGFB
16_Member	Reactome Gene Sets	R-HSA-2428924	IGF1R signaling cascade	-2.81353	-1.18973	5/53	2322,3480,3845,5291,8660	FLT3,IGF1R,KRAS,PIK3CB,IRS2
16_Member	Reactome Gene Sets	R-HSA-74752	Signaling by Insulin receptor	-2.81107	-1.18891	6/78	528,2322,2887,3845,5291,8660	ATP6V1C1,FLT3,GRB10,KRAS,PIK3CB,IRS2
16_Member	WikiPathways	WP306	Focal adhesion	-2.80195	-1.18285	10/202	2064,3082,3480,3695,4659,5291,5728,6093,7423,8711	ERBB2,HGF,IGF1R,ITGB7,PPP1R12A,PIK3CB,PTEN,ROCK1,VEGFB,TNK1
16_Member	Reactome Gene Sets	R-HSA-2404192	Signaling by Type 1 Insulin-like Growth Factor 1 Receptor (IGF1R)	-2.77697	-1.16609	5/54	2322,3480,3845,5291,8660	FLT3,IGF1R,KRAS,PIK3CB,IRS2
16_Member	Reactome Gene Sets	R-HSA-74751	Insulin receptor signalling cascade	-2.77697	-1.16609	5/54	2322,2887,3845,5291,8660	FLT3,GRB10,KRAS,PIK3CB,IRS2
16_Member	KEGG Pathway	hsa05210	Colorectal cancer	-2.59466	-1.03263	6/86	3845,5291,6655,6932,7046,51176	KRAS,PIK3CB,SOS2,TCF7,TGFBR1,LEF1
16_Member	WikiPathways	WP4263	Pancreatic adenocarcinoma pathway	-2.51991	-0.975301	6/89	1019,1871,2064,3845,5291,7046	CDK4,E2F3,ERBB2,KRAS,PIK3CB,TGFBR1
16_Member	KEGG Pathway	hsa04211	Longevity regulating pathway	-2.51991	-0.975301	6/89	109,3480,3845,5291,8660,9586	ADCY3,IGF1R,KRAS,PIK3CB,IRS2,CREB5
16_Member	KEGG Pathway	hsa04213	Longevity regulating pathway - multiple species	-2.51105	-0.969837	5/62	109,3480,3845,5291,8660	ADCY3,IGF1R,KRAS,PIK3CB,IRS2
16_Member	WikiPathways	WP4666	Hepatitis B infection	-2.47158	-0.945022	8/154	317,3718,3845,4214,5291,6655,7046,9586	APAF1,JAK3,KRAS,MAP3K1,PIK3CB,SOS2,TGFBR1,CREB5
16_Member	Reactome Gene Sets	R-HSA-8853659	RET signaling	-2.4328	-0.917667	4/40	2887,5291,5335,8660	GRB10,PIK3CB,PLCG1,IRS2
16_Member	Reactome Gene Sets	R-HSA-9671555	Signaling by PDGFR in disease	-2.42689	-0.917667	3/20	3845,5291,6801	KRAS,PIK3CB,STRN
16_Member	KEGG Pathway	hsa05160	Hepatitis C	-2.42077	-0.914683	8/157	317,1019,1871,3434,3845,5291,6655,8837	APAF1,CDK4,E2F3,IFIT1,KRAS,PIK3CB,SOS2,CFLAR
16_Member	KEGG Pathway	hsa05219	Bladder cancer	-2.39363	-0.893135	4/41	1019,1871,2064,3845	CDK4,E2F3,ERBB2,KRAS
16_Member	KEGG Pathway	hsa04014	Ras signaling pathway	-2.36912	-0.872507	10/232	2322,3082,3480,3845,5291,5335,5922,6655,7423,7535	FLT3,HGF,IGF1R,KRAS,PIK3CB,PLCG1,RASA2,SOS2,VEGFB,ZAP70
16_Member	KEGG Pathway	hsa04926	Relaxin signaling pathway	-2.32707	-0.847055	7/129	109,3845,5291,6655,7046,7423,9586	ADCY3,KRAS,PIK3CB,SOS2,TGFBR1,VEGFB,CREB5
16_Member	KEGG Pathway	hsa04068	FoxO signaling pathway	-2.29086	-0.820733	7/131	3480,3845,5291,5728,6655,7046,8660	IGF1R,KRAS,PIK3CB,PTEN,SOS2,TGFBR1,IRS2
16_Member	WikiPathways	WP4535	Envelope proteins and their potential roles in EDMD physiopathology	-2.21347	-0.765222	4/46	109,3845,3930,6655	ADCY3,KRAS,LBR,SOS2
16_Member	KEGG Pathway	hsa04915	Estrogen signaling pathway	-2.16976	-0.73562	7/138	109,2776,2852,3845,5291,6655,9586	ADCY3,GNAQ,GPER1,KRAS,PIK3CB,SOS2,CREB5
16_Member	Reactome Gene Sets	R-HSA-112399	IRS-mediated signalling	-2.14785	-0.72278	4/48	2322,3845,5291,8660	FLT3,KRAS,PIK3CB,IRS2
16_Member	KEGG Pathway	hsa04550	Signaling pathways regulating pluripotency of stem cells	-2.08828	-0.677781	7/143	3480,3718,3845,5291,6498,6932,7994	IGF1R,JAK3,KRAS,PIK3CB,SKIL,TCF7,KAT6A
16_Member	WikiPathways	WP4223	Ras signaling	-2.00386	-0.623334	8/185	2322,3480,3845,5291,5335,5922,6655,7535	FLT3,IGF1R,KRAS,PIK3CB,PLCG1,RASA2,SOS2,ZAP70
17_Summary	GO Biological Processes	GO:0009101	glycoprotein biosynthetic process	-5.81787	-3.58374	17/266	2529,2590,4121,7423,9953,10678,29940,51809,55790,55858,79623,79690,80267,84002,120071,147991,256435,3373,9806,9509,10417,2632,7357,9397,9572,55062,80315,131540,253832,401647,109,353,2710	FUT7,GALNT2,MAN1A1,VEGFB,HS3ST3B1,B3GNT2,DSE,GALNT7,CSGALNACT1,TMEM165,GALNT14,GAL3ST4,EDEM3,B3GNT5,LARGE2,DPY19L3,ST6GALNAC3,HYAL1,SPOCK2,ADAMTS2,SPON2,GBE1,UGCG,NMT2,NR1D1,WIPI1,CPEB4,ZDHHC19,ZDHHC20,GOLGA7B,ADCY3,APRT,GK
17_Member	GO Biological Processes	GO:0009101	glycoprotein biosynthetic process	-5.81787	-3.58374	17/266	2529,2590,4121,7423,9953,10678,29940,51809,55790,55858,79623,79690,80267,84002,120071,147991,256435	FUT7,GALNT2,MAN1A1,VEGFB,HS3ST3B1,B3GNT2,DSE,GALNT7,CSGALNACT1,TMEM165,GALNT14,GAL3ST4,EDEM3,B3GNT5,LARGE2,DPY19L3,ST6GALNAC3
17_Member	GO Biological Processes	GO:0009100	glycoprotein metabolic process	-5.75059	-3.52637	19/330	2529,2590,3373,4121,7423,9806,9953,10678,29940,51809,55790,55858,79623,79690,80267,84002,120071,147991,256435	FUT7,GALNT2,HYAL1,MAN1A1,VEGFB,SPOCK2,HS3ST3B1,B3GNT2,DSE,GALNT7,CSGALNACT1,TMEM165,GALNT14,GAL3ST4,EDEM3,B3GNT5,LARGE2,DPY19L3,ST6GALNAC3
17_Member	GO Biological Processes	GO:0006486	protein glycosylation	-4.31949	-2.33503	13/216	2529,2590,4121,7423,10678,51809,55858,79623,80267,84002,120071,147991,256435	FUT7,GALNT2,MAN1A1,VEGFB,B3GNT2,GALNT7,TMEM165,GALNT14,EDEM3,B3GNT5,LARGE2,DPY19L3,ST6GALNAC3
17_Member	GO Biological Processes	GO:0043413	macromolecule glycosylation	-4.31949	-2.33503	13/216	2529,2590,4121,7423,10678,51809,55858,79623,80267,84002,120071,147991,256435	FUT7,GALNT2,MAN1A1,VEGFB,B3GNT2,GALNT7,TMEM165,GALNT14,EDEM3,B3GNT5,LARGE2,DPY19L3,ST6GALNAC3
17_Member	Reactome Gene Sets	R-HSA-5173105	O-linked glycosylation	-4.13287	-2.18274	9/111	2590,9509,10417,10678,51809,79623,84002,120071,256435	GALNT2,ADAMTS2,SPON2,B3GNT2,GALNT7,GALNT14,B3GNT5,LARGE2,ST6GALNAC3
17_Member	GO Biological Processes	GO:0070085	glycosylation	-3.94844	-2.03194	13/235	2529,2590,4121,7423,10678,51809,55858,79623,80267,84002,120071,147991,256435	FUT7,GALNT2,MAN1A1,VEGFB,B3GNT2,GALNT7,TMEM165,GALNT14,EDEM3,B3GNT5,LARGE2,DPY19L3,ST6GALNAC3
17_Member	GO Biological Processes	GO:0034645	cellular macromolecule biosynthetic process	-3.69821	-1.83832	26/749	2529,2590,2632,4121,7357,7423,9397,9572,9953,10678,29940,51809,55062,55790,55858,79623,79690,80267,80315,84002,120071,131540,147991,253832,256435,401647	FUT7,GALNT2,GBE1,MAN1A1,UGCG,VEGFB,NMT2,NR1D1,HS3ST3B1,B3GNT2,DSE,GALNT7,WIPI1,CSGALNACT1,TMEM165,GALNT14,GAL3ST4,EDEM3,CPEB4,B3GNT5,LARGE2,ZDHHC19,DPY19L3,ZDHHC20,ST6GALNAC3,GOLGA7B
17_Member	GO Biological Processes	GO:1901137	carbohydrate derivative biosynthetic process	-3.68651	-1.83675	22/585	109,353,2529,2590,2710,3373,4121,7357,7423,9953,10678,29940,51809,55790,55858,79623,79690,80267,84002,120071,147991,256435	ADCY3,APRT,FUT7,GALNT2,GK,HYAL1,MAN1A1,UGCG,VEGFB,HS3ST3B1,B3GNT2,DSE,GALNT7,CSGALNACT1,TMEM165,GALNT14,GAL3ST4,EDEM3,B3GNT5,LARGE2,DPY19L3,ST6GALNAC3
17_Member	Reactome Gene Sets	R-HSA-913709	O-linked glycosylation of mucins	-3.30175	-1.52422	6/63	2590,10678,51809,79623,84002,256435	GALNT2,B3GNT2,GALNT7,GALNT14,B3GNT5,ST6GALNAC3
17_Member	GO Biological Processes	GO:0006493	protein O-linked glycosylation	-3.28346	-1.51006	7/88	2590,7423,10678,51809,79623,84002,120071	GALNT2,VEGFB,B3GNT2,GALNT7,GALNT14,B3GNT5,LARGE2
17_Member	GO Biological Processes	GO:0016266	O-glycan processing	-3.2314	-1.47408	5/43	2590,10678,51809,79623,84002	GALNT2,B3GNT2,GALNT7,GALNT14,B3GNT5
17_Member	KEGG Pathway	hsa00512	Mucin type O-glycan biosynthesis	-2.60185	-1.03706	4/36	2590,51809,79623,256435	GALNT2,GALNT7,GALNT14,ST6GALNAC3
17_Member	KEGG Pathway	hsa00601	Glycosphingolipid biosynthesis - lacto and neolacto series	-2.0534	-0.661494	3/27	2529,10678,84002	FUT7,B3GNT2,B3GNT5
18_Summary	KEGG Pathway	hsa05340	Primary immunodeficiency	-5.68819	-3.47684	7/38	916,920,959,973,3718,3932,7535,3123,10725,3560,493,933	CD3E,CD4,CD40LG,CD79A,JAK3,LCK,ZAP70,HLA-DRB1,NFAT5,IL2RB,ATP2B4,CD22
18_Member	KEGG Pathway	hsa05340	Primary immunodeficiency	-5.68819	-3.47684	7/38	916,920,959,973,3718,3932,7535	CD3E,CD4,CD40LG,CD79A,JAK3,LCK,ZAP70
18_Member	WikiPathways	WP4585	Cancer immunotherapy by PD-1 blockade	-4.57417	-2.52057	5/23	916,3123,3932,7535,10725	CD3E,HLA-DRB1,LCK,ZAP70,NFAT5
18_Member	WikiPathways	WP453	Inflammatory response pathway	-2.74376	-1.14232	4/33	959,3560,3932,7535	CD40LG,IL2RB,LCK,ZAP70
18_Member	GO Biological Processes	GO:0050848	regulation of calcium-mediated signaling	-2.7268	-1.12847	6/81	493,916,920,933,7535,10725	ATP2B4,CD3E,CD4,CD22,ZAP70,NFAT5
19_Summary	WikiPathways	WP5218	Extrafollicular B cell activation by SARS-CoV-2	-5.5677	-3.36264	9/74	643,933,959,973,1236,3732,9636,9839,30009	CXCR5,CD22,CD40LG,CD79A,CCR7,CD82,ISG15,ZEB2,TBX21
19_Member	WikiPathways	WP5218	Extrafollicular B cell activation by SARS-CoV-2	-5.5677	-3.36264	9/74	643,933,959,973,1236,3732,9636,9839,30009	CXCR5,CD22,CD40LG,CD79A,CCR7,CD82,ISG15,ZEB2,TBX21
20_Summary	GO Biological Processes	GO:0043549	regulation of kinase activity	-5.45916	-3.25722	31/778	493,920,959,972,994,1236,2064,2322,2776,3082,3123,3480,4058,5208,5291,5573,5728,6283,6546,6556,6653,8115,8660,8826,9467,10114,10178,11213,51719,64061,114882,960,2852,3487,4317,6093,6386,7046,8837,9867,10174,28996,81606,916,923,3845,7423,10211,96459,5588,5920	ATP2B4,CD4,CD40LG,CD74,CDC25B,CCR7,ERBB2,FLT3,GNAQ,HGF,HLA-DRB1,IGF1R,LTK,PFKFB2,PIK3CB,PRKAR1A,PTEN,S100A12,SLC8A1,SLC11A1,SORL1,TCL1A,IRS2,IQGAP1,SH3BP5,HIPK3,TENM1,IRAK3,CAB39,TSPYL2,OSBPL8,CD44,GPER1,IGFBP4,MMP8,ROCK1,SDCBP,TGFBR1,CFLAR,PJA2,SORBS3,HIPK2,LBH,CD3E,CD6,KRAS,VEGFB,FLOT1,FNIP1,PRKCQ,PLAAT4
20_Member	GO Biological Processes	GO:0043549	regulation of kinase activity	-5.45916	-3.25722	31/778	493,920,959,972,994,1236,2064,2322,2776,3082,3123,3480,4058,5208,5291,5573,5728,6283,6546,6556,6653,8115,8660,8826,9467,10114,10178,11213,51719,64061,114882	ATP2B4,CD4,CD40LG,CD74,CDC25B,CCR7,ERBB2,FLT3,GNAQ,HGF,HLA-DRB1,IGF1R,LTK,PFKFB2,PIK3CB,PRKAR1A,PTEN,S100A12,SLC8A1,SLC11A1,SORL1,TCL1A,IRS2,IQGAP1,SH3BP5,HIPK3,TENM1,IRAK3,CAB39,TSPYL2,OSBPL8
20_Member	GO Biological Processes	GO:0043410	positive regulation of MAPK cascade	-5.28735	-3.11246	23/492	920,960,972,1236,2064,2322,2852,3082,3123,3480,3487,4317,5728,6093,6283,6386,7046,8826,8837,9867,10174,10178,28996	CD4,CD44,CD74,CCR7,ERBB2,FLT3,GPER1,HGF,HLA-DRB1,IGF1R,IGFBP4,MMP8,PTEN,ROCK1,S100A12,SDCBP,TGFBR1,IQGAP1,CFLAR,PJA2,SORBS3,TENM1,HIPK2
20_Member	GO Biological Processes	GO:0043408	regulation of MAPK cascade	-5.15439	-3.00105	28/688	920,960,972,1236,2064,2322,2852,3082,3123,3480,3487,4317,5291,5728,6093,6283,6386,6653,7046,8826,8837,9867,10114,10174,10178,11213,28996,81606	CD4,CD44,CD74,CCR7,ERBB2,FLT3,GPER1,HGF,HLA-DRB1,IGF1R,IGFBP4,MMP8,PIK3CB,PTEN,ROCK1,S100A12,SDCBP,SORL1,TGFBR1,IQGAP1,CFLAR,PJA2,HIPK3,SORBS3,TENM1,IRAK3,HIPK2,LBH
20_Member	GO Biological Processes	GO:0001934	positive regulation of protein phosphorylation	-4.57189	-2.52048	28/741	493,916,920,923,959,960,972,994,1236,2064,2322,2852,3082,3123,3845,6283,6386,6556,7046,7423,8115,8826,10178,10211,28996,51719,96459,114882	ATP2B4,CD3E,CD4,CD6,CD40LG,CD44,CD74,CDC25B,CCR7,ERBB2,FLT3,GPER1,HGF,HLA-DRB1,KRAS,S100A12,SDCBP,SLC11A1,TGFBR1,VEGFB,TCL1A,IQGAP1,TENM1,FLOT1,HIPK2,CAB39,FNIP1,OSBPL8
20_Member	GO Biological Processes	GO:0051347	positive regulation of transferase activity	-4.22392	-2.25424	23/575	493,920,959,972,994,1236,2064,2322,3123,3480,4058,5208,5588,5728,5920,6283,6556,6653,8115,8826,10178,51719,114882	ATP2B4,CD4,CD40LG,CD74,CDC25B,CCR7,ERBB2,FLT3,HLA-DRB1,IGF1R,LTK,PFKFB2,PRKCQ,PTEN,PLAAT4,S100A12,SLC11A1,SORL1,TCL1A,IQGAP1,TENM1,CAB39,OSBPL8
20_Member	GO Biological Processes	GO:0045859	regulation of protein kinase activity	-4.16013	-2.203	25/660	493,920,959,994,1236,2064,2322,2776,3082,5291,5573,5728,6283,6546,6556,6653,8115,8826,9467,10114,10178,11213,51719,64061,114882	ATP2B4,CD4,CD40LG,CDC25B,CCR7,ERBB2,FLT3,GNAQ,HGF,PIK3CB,PRKAR1A,PTEN,S100A12,SLC8A1,SLC11A1,SORL1,TCL1A,IQGAP1,SH3BP5,HIPK3,TENM1,IRAK3,CAB39,TSPYL2,OSBPL8
20_Member	GO Biological Processes	GO:0033674	positive regulation of kinase activity	-3.43406	-1.63006	19/489	493,920,959,972,994,1236,2064,2322,3123,3480,4058,5208,6283,6556,8115,8826,10178,51719,114882	ATP2B4,CD4,CD40LG,CD74,CDC25B,CCR7,ERBB2,FLT3,HLA-DRB1,IGF1R,LTK,PFKFB2,S100A12,SLC11A1,TCL1A,IQGAP1,TENM1,CAB39,OSBPL8
20_Member	GO Biological Processes	GO:0071900	regulation of protein serine/threonine kinase activity	-3.25419	-1.48932	16/388	493,959,2064,2322,5291,5573,5728,6283,6546,6653,8115,8826,10114,10178,11213,51719	ATP2B4,CD40LG,ERBB2,FLT3,PIK3CB,PRKAR1A,PTEN,S100A12,SLC8A1,SORL1,TCL1A,IQGAP1,HIPK3,TENM1,IRAK3,CAB39
20_Member	GO Biological Processes	GO:0045860	positive regulation of protein kinase activity	-2.19415	-0.754564	14/409	493,920,959,994,1236,2064,2322,6283,6556,8115,8826,10178,51719,114882	ATP2B4,CD4,CD40LG,CDC25B,CCR7,ERBB2,FLT3,S100A12,SLC11A1,TCL1A,IQGAP1,TENM1,CAB39,OSBPL8
20_Member	GO Biological Processes	GO:0043405	regulation of MAP kinase activity	-2.03059	-0.642035	8/183	2064,2322,5291,6283,6653,10114,10178,11213	ERBB2,FLT3,PIK3CB,S100A12,SORL1,HIPK3,TENM1,IRAK3

## Sheet: COVID-19_Genes_Up_Severe
GroupID	Category	Term	Description	LogP	Log(q-value)	InTerm_InList	Genes	Symbols
1_Summary	Reactome Gene Sets	R-HSA-8936459	RUNX1 regulates genes involved in megakaryocyte differentiation and platelet function	-13.0878	-8.7397	9/97	2623,3012,3674,5196,8334,8349,8357,8970,10398,891,1026,4000,4171,5577,7283,11004,113130,7122,8969,2791,2017,1191,2921,5450,28395,171558,3934,7056,51266	GATA1,H2AC8,ITGA2B,PF4,H2AC6,H2BC21,H3C10,H2BC11,MYL9,CCNB1,CDKN1A,LMNA,MCM2,PRKAR2B,TUBG1,KIF2C,CDCA5,CLDN5,H2AC11,GNG11,CTTN,CLU,CXCL3,POU2AF1,IGHV4-34,PTCRA,LCN2,THBD,CLEC1B
1_Member	Reactome Gene Sets	R-HSA-8936459	RUNX1 regulates genes involved in megakaryocyte differentiation and platelet function	-13.0878	-8.7397	9/97	2623,3012,3674,5196,8334,8349,8357,8970,10398	GATA1,H2AC8,ITGA2B,PF4,H2AC6,H2BC21,H3C10,H2BC11,MYL9
1_Member	Reactome Gene Sets	R-HSA-69278	Cell Cycle, Mitotic	-11.0478	-7.15403	13/561	891,1026,3012,4000,4171,5577,7283,8334,8349,8357,8970,11004,113130	CCNB1,CDKN1A,H2AC8,LMNA,MCM2,PRKAR2B,TUBG1,H2AC6,H2BC21,H3C10,H2BC11,KIF2C,CDCA5
1_Member	Reactome Gene Sets	R-HSA-8878171	Transcriptional regulation by RUNX1	-11.025	-7.15403	10/239	2623,3012,3674,5196,7122,8334,8349,8357,8970,10398	GATA1,H2AC8,ITGA2B,PF4,CLDN5,H2AC6,H2BC21,H3C10,H2BC11,MYL9
1_Member	Reactome Gene Sets	R-HSA-68886	M Phase	-9.94377	-6.35073	11/418	891,3012,4000,5577,7283,8334,8349,8357,8970,11004,113130	CCNB1,H2AC8,LMNA,PRKAR2B,TUBG1,H2AC6,H2BC21,H3C10,H2BC11,KIF2C,CDCA5
1_Member	Reactome Gene Sets	R-HSA-1640170	Cell Cycle	-9.92065	-6.35073	13/692	891,1026,3012,4000,4171,5577,7283,8334,8349,8357,8970,11004,113130	CCNB1,CDKN1A,H2AC8,LMNA,MCM2,PRKAR2B,TUBG1,H2AC6,H2BC21,H3C10,H2BC11,KIF2C,CDCA5
1_Member	Reactome Gene Sets	R-HSA-2299718	Condensation of Prophase Chromosomes	-8.48441	-4.98144	6/74	891,3012,8334,8349,8357,8970	CCNB1,H2AC8,H2AC6,H2BC21,H3C10,H2BC11
1_Member	Reactome Gene Sets	R-HSA-68875	Mitotic Prophase	-8.30891	-4.86393	7/142	891,3012,4000,8334,8349,8357,8970	CCNB1,H2AC8,LMNA,H2AC6,H2BC21,H3C10,H2BC11
1_Member	Reactome Gene Sets	R-HSA-9616222	Transcriptional regulation of granulopoiesis	-7.96703	-4.5732	6/90	1026,3012,8334,8349,8357,8970	CDKN1A,H2AC8,H2AC6,H2BC21,H3C10,H2BC11
1_Member	Reactome Gene Sets	R-HSA-3214815	HDACs deacetylate histones	-7.85278	-4.51834	6/94	3012,8334,8349,8357,8969,8970	H2AC8,H2AC6,H2BC21,H3C10,H2AC11,H2BC11
1_Member	Reactome Gene Sets	R-HSA-5625740	RHO GTPases activate PKNs	-7.82501	-4.51834	6/95	3012,8334,8349,8357,8970,10398	H2AC8,H2AC6,H2BC21,H3C10,H2BC11,MYL9
1_Member	Reactome Gene Sets	R-HSA-9645723	Diseases of programmed cell death	-7.61334	-4.34445	6/103	3012,4000,8334,8349,8357,8970	H2AC8,LMNA,H2AC6,H2BC21,H3C10,H2BC11
1_Member	KEGG Pathway	hsa05034	Alcoholism	-7.48169	-4.24756	7/187	2791,3012,8334,8349,8357,8969,8970	GNG11,H2AC8,H2AC6,H2BC21,H3C10,H2AC11,H2BC11
1_Member	KEGG Pathway	hsa04613	Neutrophil extracellular trap formation	-7.43422	-4.23228	7/190	3012,3674,8334,8349,8357,8969,8970	H2AC8,ITGA2B,H2AC6,H2BC21,H3C10,H2AC11,H2BC11
1_Member	Reactome Gene Sets	R-HSA-2559582	Senescence-Associated Secretory Phenotype (SASP)	-7.3949	-4.22292	6/112	1026,3012,8334,8349,8357,8970	CDKN1A,H2AC8,H2AC6,H2BC21,H3C10,H2BC11
1_Member	Reactome Gene Sets	R-HSA-9610379	HCMV Late Events	-7.30366	-4.15971	6/116	3012,8334,8349,8357,8969,8970	H2AC8,H2AC6,H2BC21,H3C10,H2AC11,H2BC11
1_Member	Reactome Gene Sets	R-HSA-1500620	Meiosis	-7.25927	-4.14165	6/118	3012,4000,8334,8349,8357,8970	H2AC8,LMNA,H2AC6,H2BC21,H3C10,H2BC11
1_Member	Reactome Gene Sets	R-HSA-73728	RNA Polymerase I Promoter Opening	-7.09157	-3.99877	5/63	3012,8334,8349,8357,8970	H2AC8,H2AC6,H2BC21,H3C10,H2BC11
1_Member	Reactome Gene Sets	R-HSA-195258	RHO GTPase Effectors	-7.06396	-3.99464	8/327	2017,3012,8334,8349,8357,8970,10398,11004	CTTN,H2AC8,H2AC6,H2BC21,H3C10,H2BC11,MYL9,KIF2C
1_Member	Reactome Gene Sets	R-HSA-5334118	DNA methylation	-7.02261	-3.98261	5/65	3012,8334,8349,8357,8970	H2AC8,H2AC6,H2BC21,H3C10,H2BC11
1_Member	Reactome Gene Sets	R-HSA-8939236	RUNX1 regulates transcription of genes involved in differentiation of HSCs	-7.00846	-3.98261	6/130	2623,3012,8334,8349,8357,8970	GATA1,H2AC8,H2AC6,H2BC21,H3C10,H2BC11
1_Member	Reactome Gene Sets	R-HSA-5625886	Activated PKN1 stimulates transcription of AR (androgen receptor) regulated genes KLK2 and KLK3	-6.95584	-3.95803	5/67	3012,8334,8349,8357,8970	H2AC8,H2AC6,H2BC21,H3C10,H2BC11
1_Member	Reactome Gene Sets	R-HSA-427359	SIRT1 negatively regulates rRNA expression	-6.92323	-3.95803	5/68	3012,8334,8349,8357,8970	H2AC8,H2AC6,H2BC21,H3C10,H2BC11
1_Member	Reactome Gene Sets	R-HSA-9609690	HCMV Early Events	-6.91105	-3.95803	6/135	3012,8334,8349,8357,8969,8970	H2AC8,H2AC6,H2BC21,H3C10,H2AC11,H2BC11
1_Member	KEGG Pathway	hsa05322	Systemic lupus erythematosus	-6.89202	-3.95803	6/136	3012,8334,8349,8357,8969,8970	H2AC8,H2AC6,H2BC21,H3C10,H2AC11,H2BC11
1_Member	Reactome Gene Sets	R-HSA-68616	Assembly of the ORC complex at the origin of replication	-6.89113	-3.95803	5/69	3012,8334,8349,8357,8970	H2AC8,H2AC6,H2BC21,H3C10,H2BC11
1_Member	Reactome Gene Sets	R-HSA-3214847	HATs acetylate histones	-6.78085	-3.90609	6/142	3012,8334,8349,8357,8969,8970	H2AC8,H2AC6,H2BC21,H3C10,H2AC11,H2BC11
1_Member	Reactome Gene Sets	R-HSA-212300	PRC2 methylates histones and DNA	-6.76741	-3.90609	5/73	3012,8334,8349,8357,8970	H2AC8,H2AC6,H2BC21,H3C10,H2BC11
1_Member	Reactome Gene Sets	R-HSA-9710421	Defective pyroptosis	-6.76741	-3.90609	5/73	3012,8334,8349,8357,8970	H2AC8,H2AC6,H2BC21,H3C10,H2BC11
1_Member	Reactome Gene Sets	R-HSA-1474165	Reproduction	-6.7628	-3.90609	6/143	3012,4000,8334,8349,8357,8970	H2AC8,LMNA,H2AC6,H2BC21,H3C10,H2BC11
1_Member	Reactome Gene Sets	R-HSA-68867	Assembly of the pre-replicative complex	-6.7628	-3.90609	6/143	3012,4171,8334,8349,8357,8970	H2AC8,MCM2,H2AC6,H2BC21,H3C10,H2BC11
1_Member	Reactome Gene Sets	R-HSA-427389	ERCC6 (CSB) and EHMT2 (G9a) positively regulate rRNA expression	-6.6792	-3.83628	5/76	3012,8334,8349,8357,8970	H2AC8,H2AC6,H2BC21,H3C10,H2BC11
1_Member	Reactome Gene Sets	R-HSA-1221632	Meiotic synapsis	-6.59456	-3.76501	5/79	3012,4000,8334,8349,8970	H2AC8,LMNA,H2AC6,H2BC21,H2BC11
1_Member	Reactome Gene Sets	R-HSA-2559586	DNA Damage/Telomere Stress Induced Senescence	-6.5671	-3.75051	5/80	1026,3012,8334,8349,8970	CDKN1A,H2AC8,H2AC6,H2BC21,H2BC11
1_Member	Reactome Gene Sets	R-HSA-69002	DNA Replication Pre-Initiation	-6.47478	-3.69379	6/160	3012,4171,8334,8349,8357,8970	H2AC8,MCM2,H2AC6,H2BC21,H3C10,H2BC11
1_Member	Reactome Gene Sets	R-HSA-9609646	HCMV Infection	-6.47478	-3.69379	6/160	3012,8334,8349,8357,8969,8970	H2AC8,H2AC6,H2BC21,H3C10,H2AC11,H2BC11
1_Member	Reactome Gene Sets	R-HSA-912446	Meiotic recombination	-6.4095	-3.64122	5/86	3012,8334,8349,8357,8970	H2AC8,H2AC6,H2BC21,H3C10,H2BC11
1_Member	Reactome Gene Sets	R-HSA-201722	Formation of the beta-catenin:TCF transactivating complex	-6.28673	-3.56191	5/91	3012,8334,8349,8357,8970	H2AC8,H2AC6,H2BC21,H3C10,H2BC11
1_Member	Reactome Gene Sets	R-HSA-5250924	B-WICH complex positively regulates rRNA expression	-6.28673	-3.56191	5/91	3012,8334,8349,8357,8970	H2AC8,H2AC6,H2BC21,H3C10,H2BC11
1_Member	Reactome Gene Sets	R-HSA-73772	RNA Polymerase I Promoter Escape	-6.28673	-3.56191	5/91	3012,8334,8349,8357,8970	H2AC8,H2AC6,H2BC21,H3C10,H2BC11
1_Member	Reactome Gene Sets	R-HSA-1912408	Pre-NOTCH Transcription and Translation	-6.23959	-3.53497	5/93	3012,8334,8349,8357,8970	H2AC8,H2AC6,H2BC21,H3C10,H2BC11
1_Member	GO Biological Processes	GO:0006959	humoral immune response	-6.17861	-3.4933	7/291	1191,2921,5196,5450,8349,8970,28395	CLU,CXCL3,PF4,POU2AF1,H2BC21,H2BC11,IGHV4-34
1_Member	Reactome Gene Sets	R-HSA-69306	DNA Replication	-6.06426	-3.38828	6/188	3012,4171,8334,8349,8357,8970	H2AC8,MCM2,H2AC6,H2BC21,H3C10,H2BC11
1_Member	Reactome Gene Sets	R-HSA-5250913	Positive epigenetic regulation of rRNA expression	-5.95689	-3.29902	5/106	3012,8334,8349,8357,8970	H2AC8,H2AC6,H2BC21,H3C10,H2BC11
1_Member	Reactome Gene Sets	R-HSA-5578749	Transcriptional regulation by small RNAs	-5.95689	-3.29902	5/106	3012,8334,8349,8357,8970	H2AC8,H2AC6,H2BC21,H3C10,H2BC11
1_Member	Reactome Gene Sets	R-HSA-2559583	Cellular Senescence	-5.9459	-3.2968	6/197	1026,3012,8334,8349,8357,8970	CDKN1A,H2AC8,H2AC6,H2BC21,H3C10,H2BC11
1_Member	Reactome Gene Sets	R-HSA-427413	NoRC negatively regulates rRNA expression	-5.93667	-3.29617	5/107	3012,8334,8349,8357,8970	H2AC8,H2AC6,H2BC21,H3C10,H2BC11
1_Member	Reactome Gene Sets	R-HSA-1912422	Pre-NOTCH Expression and Processing	-5.89682	-3.26475	5/109	3012,8334,8349,8357,8970	H2AC8,H2AC6,H2BC21,H3C10,H2BC11
1_Member	Reactome Gene Sets	R-HSA-5250941	Negative epigenetic regulation of rRNA expression	-5.87718	-3.2615	5/110	3012,8334,8349,8357,8970	H2AC8,H2AC6,H2BC21,H3C10,H2BC11
1_Member	Reactome Gene Sets	R-HSA-73854	RNA Polymerase I Promoter Clearance	-5.87718	-3.2615	5/110	3012,8334,8349,8357,8970	H2AC8,H2AC6,H2BC21,H3C10,H2BC11
1_Member	Reactome Gene Sets	R-HSA-977225	Amyloid fiber formation	-5.85773	-3.25002	5/111	3012,8334,8349,8357,8970	H2AC8,H2AC6,H2BC21,H3C10,H2BC11
1_Member	Reactome Gene Sets	R-HSA-73864	RNA Polymerase I Transcription	-5.83845	-3.23857	5/112	3012,8334,8349,8357,8970	H2AC8,H2AC6,H2BC21,H3C10,H2BC11
1_Member	Reactome Gene Sets	R-HSA-171306	Packaging Of Telomere Ends	-5.70107	-3.11643	4/52	3012,8334,8349,8970	H2AC8,H2AC6,H2BC21,H2BC11
1_Member	Reactome Gene Sets	R-HSA-5617472	Activation of anterior HOX genes in hindbrain development during early embryogenesis	-5.67272	-3.1028	5/121	3012,8334,8349,8357,8970	H2AC8,H2AC6,H2BC21,H3C10,H2BC11
1_Member	Reactome Gene Sets	R-HSA-5619507	Activation of HOX genes during differentiation	-5.67272	-3.1028	5/121	3012,8334,8349,8357,8970	H2AC8,H2AC6,H2BC21,H3C10,H2BC11
1_Member	Reactome Gene Sets	R-HSA-8939211	ESR-mediated signaling	-5.6337	-3.07096	6/223	2791,3012,8334,8349,8357,8970	GNG11,H2AC8,H2AC6,H2BC21,H3C10,H2BC11
1_Member	Reactome Gene Sets	R-HSA-2559580	Oxidative Stress Induced Senescence	-5.60318	-3.0475	5/125	3012,8334,8349,8357,8970	H2AC8,H2AC6,H2BC21,H3C10,H2BC11
1_Member	Reactome Gene Sets	R-HSA-110330	Recognition and association of DNA glycosylase with site containing an affected purine	-5.5708	-3.03564	4/56	3012,8334,8349,8970	H2AC8,H2AC6,H2BC21,H2BC11
1_Member	Reactome Gene Sets	R-HSA-110331	Cleavage of the damaged purine	-5.5708	-3.03564	4/56	3012,8334,8349,8970	H2AC8,H2AC6,H2BC21,H2BC11
1_Member	Reactome Gene Sets	R-HSA-73927	Depurination	-5.5708	-3.03564	4/56	3012,8334,8349,8970	H2AC8,H2AC6,H2BC21,H2BC11
1_Member	Reactome Gene Sets	R-HSA-157118	Signaling by NOTCH	-5.4918	-2.96328	6/236	3012,8334,8349,8357,8970,171558	H2AC8,H2AC6,H2BC21,H3C10,H2BC11,PTCRA
1_Member	Reactome Gene Sets	R-HSA-110328	Recognition and association of DNA glycosylase with site containing an affected pyrimidine	-5.42102	-2.91179	4/61	3012,8334,8349,8970	H2AC8,H2AC6,H2BC21,H2BC11
1_Member	Reactome Gene Sets	R-HSA-110329	Cleavage of the damaged pyrimidine	-5.42102	-2.91179	4/61	3012,8334,8349,8970	H2AC8,H2AC6,H2BC21,H2BC11
1_Member	Reactome Gene Sets	R-HSA-73928	Depyrimidination	-5.42102	-2.91179	4/61	3012,8334,8349,8970	H2AC8,H2AC6,H2BC21,H2BC11
1_Member	Reactome Gene Sets	R-HSA-211000	Gene Silencing by RNA	-5.3923	-2.88933	5/138	3012,8334,8349,8357,8970	H2AC8,H2AC6,H2BC21,H3C10,H2BC11
1_Member	Reactome Gene Sets	R-HSA-73929	Base-Excision Repair, AP Site Formation	-5.36467	-2.86786	4/63	3012,8334,8349,8970	H2AC8,H2AC6,H2BC21,H2BC11
1_Member	Reactome Gene Sets	R-HSA-9670095	Inhibition of DNA recombination at telomere	-5.2316	-2.74484	4/68	3012,8334,8349,8970	H2AC8,H2AC6,H2BC21,H2BC11
1_Member	Reactome Gene Sets	R-HSA-212165	Epigenetic regulation of gene expression	-5.22958	-2.74484	5/149	3012,8334,8349,8357,8970	H2AC8,H2AC6,H2BC21,H3C10,H2BC11
1_Member	Reactome Gene Sets	R-HSA-9018519	Estrogen-dependent gene expression	-5.21542	-2.73659	5/150	3012,8334,8349,8357,8970	H2AC8,H2AC6,H2BC21,H3C10,H2BC11
1_Member	GO Biological Processes	GO:0061844	antimicrobial humoral immune response mediated by antimicrobial peptide	-5.15658	-2.68357	4/71	2921,5196,8349,8970	CXCL3,PF4,H2BC21,H2BC11
1_Member	Reactome Gene Sets	R-HSA-3247509	Chromatin modifying enzymes	-5.12046	-2.65888	6/274	3012,8334,8349,8357,8969,8970	H2AC8,H2AC6,H2BC21,H3C10,H2AC11,H2BC11
1_Member	Reactome Gene Sets	R-HSA-4839726	Chromatin organization	-5.12046	-2.65888	6/274	3012,8334,8349,8357,8969,8970	H2AC8,H2AC6,H2BC21,H3C10,H2AC11,H2BC11
1_Member	Reactome Gene Sets	R-HSA-606279	Deposition of new CENPA-containing nucleosomes at the centromere	-5.08481	-2.63436	4/74	3012,8334,8349,8970	H2AC8,H2AC6,H2BC21,H2BC11
1_Member	Reactome Gene Sets	R-HSA-774815	Nucleosome assembly	-5.08481	-2.63436	4/74	3012,8334,8349,8970	H2AC8,H2AC6,H2BC21,H2BC11
1_Member	Reactome Gene Sets	R-HSA-3214858	RMTs methylate histone arginines	-4.97168	-2.53743	4/79	3012,8334,8357,8969	H2AC8,H2AC6,H3C10,H2AC11
1_Member	Reactome Gene Sets	R-HSA-69620	Cell Cycle Checkpoints	-4.95498	-2.52598	6/293	891,1026,4171,8349,8970,11004	CCNB1,CDKN1A,MCM2,H2BC21,H2BC11,KIF2C
1_Member	Reactome Gene Sets	R-HSA-9006931	Signaling by Nuclear Receptors	-4.90511	-2.48132	6/299	2791,3012,8334,8349,8357,8970	GNG11,H2AC8,H2AC6,H2BC21,H3C10,H2BC11
1_Member	Reactome Gene Sets	R-HSA-73884	Base Excision Repair	-4.70942	-2.29584	4/92	3012,8334,8349,8970	H2AC8,H2AC6,H2BC21,H2BC11
1_Member	Reactome Gene Sets	R-HSA-195721	Signaling by WNT	-4.64885	-2.24029	6/332	2791,3012,8334,8349,8357,8970	GNG11,H2AC8,H2AC6,H2BC21,H3C10,H2BC11
1_Member	Reactome Gene Sets	R-HSA-194315	Signaling by Rho GTPases	-4.58005	-2.18623	8/707	2017,3012,8334,8349,8357,8970,10398,11004	CTTN,H2AC8,H2AC6,H2BC21,H3C10,H2BC11,MYL9,KIF2C
1_Member	Reactome Gene Sets	R-HSA-9716542	Signaling by Rho GTPases, Miro GTPases and RHOBTB3	-4.511	-2.12672	8/723	2017,3012,8334,8349,8357,8970,10398,11004	CTTN,H2AC8,H2AC6,H2BC21,H3C10,H2BC11,MYL9,KIF2C
1_Member	GO Biological Processes	GO:0009617	response to bacterium	-4.47292	-2.09334	8/732	2623,2921,3934,5196,7056,8349,8970,28395	GATA1,CXCL3,LCN2,PF4,THBD,H2BC21,H2BC11,IGHV4-34
1_Member	Reactome Gene Sets	R-HSA-5689901	Metalloprotease DUBs	-4.44489	-2.06995	3/37	3012,8334,8969	H2AC8,H2AC6,H2AC11
1_Member	Reactome Gene Sets	R-HSA-5689880	Ub-specific processing proteases	-4.41379	-2.04344	5/220	3012,8334,8349,8969,8970	H2AC8,H2AC6,H2BC21,H2AC11,H2BC11
1_Member	GO Biological Processes	GO:0019730	antimicrobial humoral response	-4.37354	-2.0167	4/112	2921,5196,8349,8970	CXCL3,PF4,H2BC21,H2BC11
1_Member	Reactome Gene Sets	R-HSA-157579	Telomere Maintenance	-4.35844	-2.00601	4/113	3012,8334,8349,8970	H2AC8,H2AC6,H2BC21,H2BC11
1_Member	Reactome Gene Sets	R-HSA-201681	TCF dependent signaling in response to WNT	-4.29532	-1.95157	5/233	3012,8334,8349,8357,8970	H2AC8,H2AC6,H2BC21,H3C10,H2BC11
1_Member	Reactome Gene Sets	R-HSA-2262752	Cellular responses to stress	-4.26291	-1.92768	8/784	1026,3012,4000,8334,8349,8357,8970,51266	CDKN1A,H2AC8,LMNA,H2AC6,H2BC21,H3C10,H2BC11,CLEC1B
1_Member	Reactome Gene Sets	R-HSA-8953897	Cellular responses to stimuli	-4.2091	-1.87806	8/798	1026,3012,4000,8334,8349,8357,8970,51266	CDKN1A,H2AC8,LMNA,H2AC6,H2BC21,H3C10,H2BC11,CLEC1B
1_Member	GO Biological Processes	GO:0006334	nucleosome assembly	-4.14742	-1.82054	4/128	4171,8349,8357,8970	MCM2,H2BC21,H3C10,H2BC11
1_Member	Reactome Gene Sets	R-HSA-73886	Chromosome Maintenance	-3.98464	-1.67399	4/141	3012,8334,8349,8970	H2AC8,H2AC6,H2BC21,H2BC11
1_Member	Reactome Gene Sets	R-HSA-5688426	Deubiquitination	-3.79345	-1.49845	5/298	3012,8334,8349,8969,8970	H2AC8,H2AC6,H2BC21,H2AC11,H2BC11
1_Member	GO Biological Processes	GO:0034728	nucleosome organization	-3.73217	-1.44618	4/164	4171,8349,8357,8970	MCM2,H2BC21,H3C10,H2BC11
1_Member	Reactome Gene Sets	R-HSA-69481	G2/M Checkpoints	-3.70204	-1.42215	4/167	891,4171,8349,8970	CCNB1,MCM2,H2BC21,H2BC11
1_Member	GO Biological Processes	GO:0031497	chromatin assembly	-3.56867	-1.30696	4/181	4171,8349,8357,8970	MCM2,H2BC21,H3C10,H2BC11
1_Member	GO Biological Processes	GO:0065004	protein-DNA complex assembly	-3.27092	-1.03679	4/217	4171,8349,8357,8970	MCM2,H2BC21,H3C10,H2BC11
1_Member	Reactome Gene Sets	R-HSA-69473	G2/M DNA damage checkpoint	-3.23811	-1.00731	3/94	891,8349,8970	CCNB1,H2BC21,H2BC11
1_Member	Reactome Gene Sets	R-HSA-5689603	UCH proteinases	-3.1348	-0.920034	3/102	3012,8334,8969	H2AC8,H2AC6,H2AC11
1_Member	GO Biological Processes	GO:0071824	protein-DNA complex subunit organization	-3.01597	-0.810914	4/254	4171,8349,8357,8970	MCM2,H2BC21,H3C10,H2BC11
1_Member	GO Biological Processes	GO:0006338	chromatin remodeling	-2.76636	-0.587704	4/297	4171,8349,8357,8970	MCM2,H2BC21,H3C10,H2BC11
1_Member	KEGG Pathway	hsa04217	Necroptosis	-2.58169	-0.437741	3/159	3012,8334,8969	H2AC8,H2AC6,H2AC11
1_Member	Reactome Gene Sets	R-HSA-73894	DNA Repair	-2.57237	-0.433812	4/336	3012,8334,8349,8970	H2AC8,H2AC6,H2BC21,H2BC11
1_Member	GO Biological Processes	GO:0042742	defense response to bacterium	-2.50437	-0.384187	4/351	3934,8349,8970,28395	LCN2,H2BC21,H2BC11,IGHV4-34
1_Member	GO Biological Processes	GO:0006325	chromatin organization	-2.39929	-0.281664	5/612	3012,4171,8349,8357,8970	H2AC8,MCM2,H2BC21,H3C10,H2BC11
1_Member	KEGG Pathway	hsa05203	Viral carcinogenesis	-2.27873	-0.176167	3/204	1026,8349,8970	CDKN1A,H2BC21,H2BC11
2_Summary	Reactome Gene Sets	R-HSA-109582	Hemostasis	-10.4999	-6.75389	13/621	1191,2623,2791,2815,3674,5196,5577,6678,7056,8357,11004,51266,90952	CLU,GATA1,GNG11,GP9,ITGA2B,PF4,PRKAR2B,SPARC,THBD,H3C10,KIF2C,CLEC1B,ESAM
2_Member	Reactome Gene Sets	R-HSA-109582	Hemostasis	-10.4999	-6.75389	13/621	1191,2623,2791,2815,3674,5196,5577,6678,7056,8357,11004,51266,90952	CLU,GATA1,GNG11,GP9,ITGA2B,PF4,PRKAR2B,SPARC,THBD,H3C10,KIF2C,CLEC1B,ESAM
2_Member	Reactome Gene Sets	R-HSA-983231	Factors involved in megakaryocyte development and platelet production	-3.69212	-1.41593	4/168	2623,5577,8357,11004	GATA1,PRKAR2B,H3C10,KIF2C
3_Summary	Reactome Gene Sets	R-HSA-76002	Platelet activation, signaling and aggregation	-6.47366	-3.69379	7/263	1191,2791,2815,3674,5196,6678,51266,7122	CLU,GNG11,GP9,ITGA2B,PF4,SPARC,CLEC1B,CLDN5
3_Member	Reactome Gene Sets	R-HSA-76002	Platelet activation, signaling and aggregation	-6.47366	-3.69379	7/263	1191,2791,2815,3674,5196,6678,51266	CLU,GNG11,GP9,ITGA2B,PF4,SPARC,CLEC1B
3_Member	Reactome Gene Sets	R-HSA-114608	Platelet degranulation	-4.1343	-1.81153	4/129	1191,3674,5196,6678	CLU,ITGA2B,PF4,SPARC
3_Member	Reactome Gene Sets	R-HSA-76005	Response to elevated platelet cytosolic Ca2+	-4.07022	-1.75153	4/134	1191,3674,5196,6678	CLU,ITGA2B,PF4,SPARC
3_Member	GO Biological Processes	GO:0016525	negative regulation of angiogenesis	-2.66164	-0.498053	3/149	5196,6678,7122	PF4,SPARC,CLDN5
3_Member	GO Biological Processes	GO:2000181	negative regulation of blood vessel morphogenesis	-2.6452	-0.493026	3/151	5196,6678,7122	PF4,SPARC,CLDN5
3_Member	GO Biological Processes	GO:1901343	negative regulation of vasculature development	-2.63706	-0.48765	3/152	5196,6678,7122	PF4,SPARC,CLDN5
4_Summary	GO Biological Processes	GO:0007596	blood coagulation	-6.29024	-3.56191	6/172	2623,2815,5196,7056,10398,340205,1026,1191,5450,90952	GATA1,GP9,PF4,THBD,MYL9,TREML1,CDKN1A,CLU,POU2AF1,ESAM
4_Member	GO Biological Processes	GO:0007596	blood coagulation	-6.29024	-3.56191	6/172	2623,2815,5196,7056,10398,340205	GATA1,GP9,PF4,THBD,MYL9,TREML1
4_Member	GO Biological Processes	GO:0050817	coagulation	-6.26081	-3.5462	6/174	2623,2815,5196,7056,10398,340205	GATA1,GP9,PF4,THBD,MYL9,TREML1
4_Member	GO Biological Processes	GO:0007599	hemostasis	-6.21732	-3.52246	6/177	2623,2815,5196,7056,10398,340205	GATA1,GP9,PF4,THBD,MYL9,TREML1
4_Member	GO Biological Processes	GO:0042060	wound healing	-5.81467	-3.22247	7/330	1026,2623,2815,5196,7056,10398,340205	CDKN1A,GATA1,GP9,PF4,THBD,MYL9,TREML1
4_Member	GO Biological Processes	GO:0009611	response to wounding	-5.02777	-2.58279	7/435	1026,2623,2815,5196,7056,10398,340205	CDKN1A,GATA1,GP9,PF4,THBD,MYL9,TREML1
4_Member	GO Biological Processes	GO:0030168	platelet activation	-4.63648	-2.23289	4/96	2623,5196,10398,340205	GATA1,PF4,MYL9,TREML1
4_Member	GO Biological Processes	GO:0050878	regulation of body fluid levels	-4.37948	-2.0167	6/371	2623,2815,5196,7056,10398,340205	GATA1,GP9,PF4,THBD,MYL9,TREML1
4_Member	Reactome Gene Sets	R-HSA-140877	Formation of Fibrin Clot (Clotting Cascade)	-4.37547	-2.0167	3/39	2815,5196,7056	GP9,PF4,THBD
4_Member	GO Biological Processes	GO:0001775	cell activation	-3.07932	-0.871132	6/647	1191,2623,5196,5450,10398,340205	CLU,GATA1,PF4,POU2AF1,MYL9,TREML1
4_Member	Reactome Gene Sets	R-HSA-202733	Cell surface interactions at the vascular wall	-2.76551	-0.587704	3/137	5196,7056,90952	PF4,THBD,ESAM
5_Summary	GO Biological Processes	GO:0050000	chromosome localization	-4.9937	-2.55411	4/78	891,4000,11004,113130,5577,7283,1026,4171	CCNB1,LMNA,KIF2C,CDCA5,PRKAR2B,TUBG1,CDKN1A,MCM2
5_Member	GO Biological Processes	GO:0050000	chromosome localization	-4.9937	-2.55411	4/78	891,4000,11004,113130	CCNB1,LMNA,KIF2C,CDCA5
5_Member	Reactome Gene Sets	R-HSA-68877	Mitotic Prometaphase	-4.57032	-2.18129	5/204	891,5577,7283,11004,113130	CCNB1,PRKAR2B,TUBG1,KIF2C,CDCA5
5_Member	GO Biological Processes	GO:0000070	mitotic sister chromatid segregation	-4.27069	-1.93122	4/119	891,7283,11004,113130	CCNB1,TUBG1,KIF2C,CDCA5
5_Member	GO Biological Processes	GO:0007080	mitotic metaphase plate congression	-4.04992	-1.73527	3/50	891,11004,113130	CCNB1,KIF2C,CDCA5
5_Member	GO Biological Processes	GO:0000819	sister chromatid segregation	-3.92621	-1.61953	4/146	891,7283,11004,113130	CCNB1,TUBG1,KIF2C,CDCA5
5_Member	GO Biological Processes	GO:0051310	metaphase plate congression	-3.81317	-1.51432	3/60	891,11004,113130	CCNB1,KIF2C,CDCA5
5_Member	GO Biological Processes	GO:0140014	mitotic nuclear division	-3.68227	-1.40975	4/169	891,7283,11004,113130	CCNB1,TUBG1,KIF2C,CDCA5
5_Member	GO Biological Processes	GO:1903047	mitotic cell cycle process	-3.60616	-1.34087	6/514	891,1026,4171,7283,11004,113130	CCNB1,CDKN1A,MCM2,TUBG1,KIF2C,CDCA5
5_Member	GO Biological Processes	GO:0051303	establishment of chromosome localization	-3.50892	-1.25076	3/76	891,11004,113130	CCNB1,KIF2C,CDCA5
5_Member	Reactome Gene Sets	R-HSA-69275	G2/M Transition	-3.43749	-1.18979	4/196	891,1026,5577,7283	CCNB1,CDKN1A,PRKAR2B,TUBG1
5_Member	Reactome Gene Sets	R-HSA-453274	Mitotic G2-G2/M phases	-3.42082	-1.17655	4/198	891,1026,5577,7283	CCNB1,CDKN1A,PRKAR2B,TUBG1
5_Member	Reactome Gene Sets	R-HSA-2565942	Regulation of PLK1 Activity at G2/M Transition	-3.32185	-1.08437	3/88	891,5577,7283	CCNB1,PRKAR2B,TUBG1
5_Member	GO Biological Processes	GO:0000278	mitotic cell cycle	-3.2311	-1.00361	6/605	891,1026,4171,7283,11004,113130	CCNB1,CDKN1A,MCM2,TUBG1,KIF2C,CDCA5
5_Member	GO Biological Processes	GO:0098813	nuclear chromosome segregation	-3.19047	-0.966254	4/228	891,7283,11004,113130	CCNB1,TUBG1,KIF2C,CDCA5
5_Member	Reactome Gene Sets	R-HSA-68882	Mitotic Anaphase	-3.13457	-0.920034	4/236	891,4000,11004,113130	CCNB1,LMNA,KIF2C,CDCA5
5_Member	Reactome Gene Sets	R-HSA-2555396	Mitotic Metaphase and Anaphase	-3.12772	-0.916373	4/237	891,4000,11004,113130	CCNB1,LMNA,KIF2C,CDCA5
5_Member	Reactome Gene Sets	R-HSA-2500257	Resolution of Sister Chromatid Cohesion	-2.86963	-0.676894	3/126	891,11004,113130	CCNB1,KIF2C,CDCA5
5_Member	GO Biological Processes	GO:0007059	chromosome segregation	-2.83181	-0.642097	4/285	891,7283,11004,113130	CCNB1,TUBG1,KIF2C,CDCA5
5_Member	GO Biological Processes	GO:0000280	nuclear division	-2.6987	-0.526716	4/310	891,7283,11004,113130	CCNB1,TUBG1,KIF2C,CDCA5
5_Member	GO Biological Processes	GO:0048285	organelle fission	-2.57702	-0.435777	4/335	891,7283,11004,113130	CCNB1,TUBG1,KIF2C,CDCA5
6_Summary	Canonical Pathways	M195	PID CMYB PATHWAY	-4.86581	-2.44716	4/84	891,1026,2623,171558,4171,5209,113130,1191,10826	CCNB1,CDKN1A,GATA1,PTCRA,MCM2,PFKFB3,CDCA5,CLU,FAXDC2
6_Member	Canonical Pathways	M195	PID CMYB PATHWAY	-4.86581	-2.44716	4/84	891,1026,2623,171558	CCNB1,CDKN1A,GATA1,PTCRA
6_Member	WikiPathways	WP45	G1 to S cell cycle control	-3.7298	-1.44618	3/64	891,1026,4171	CCNB1,CDKN1A,MCM2
6_Member	WikiPathways	WP1403	AMP-activated protein kinase (AMPK) signaling	-3.65169	-1.3828	3/68	891,1026,5209	CCNB1,CDKN1A,PFKFB3
6_Member	Canonical Pathways	M19	PID P73PATHWAY	-3.4594	-1.20824	3/79	891,1026,2623	CCNB1,CDKN1A,GATA1
6_Member	WikiPathways	WP179	Cell cycle	-2.9099	-0.711051	3/122	891,1026,4171	CCNB1,CDKN1A,MCM2
6_Member	KEGG Pathway	hsa04110	Cell cycle	-2.86963	-0.676894	3/126	891,1026,4171	CCNB1,CDKN1A,MCM2
6_Member	Reactome Gene Sets	R-HSA-69206	G1/S Transition	-2.82115	-0.634449	3/131	891,1026,4171	CCNB1,CDKN1A,MCM2
6_Member	Reactome Gene Sets	R-HSA-453279	Mitotic G1 phase and G1/S transition	-2.66164	-0.498053	3/149	891,1026,4171	CCNB1,CDKN1A,MCM2
6_Member	Reactome Gene Sets	R-HSA-69242	S Phase	-2.55121	-0.417987	3/163	1026,4171,113130	CDKN1A,MCM2,CDCA5
6_Member	GO Biological Processes	GO:0001934	positive regulation of protein phosphorylation	-2.05477	0	5/741	891,1026,1191,2623,10826	CCNB1,CDKN1A,CLU,GATA1,FAXDC2
6_Member	GO Biological Processes	GO:0033044	regulation of chromosome organization	-2.03662	0	3/250	891,4171,113130	CCNB1,MCM2,CDCA5
7_Summary	GO Biological Processes	GO:2001237	negative regulation of extrinsic apoptotic signaling pathway	-4.61874	-2.22006	4/97	2017,2623,4000,5196,1191,51266,91624,10398	CTTN,GATA1,LMNA,PF4,CLU,CLEC1B,NEXN,MYL9
7_Member	GO Biological Processes	GO:2001237	negative regulation of extrinsic apoptotic signaling pathway	-4.61874	-2.22006	4/97	2017,2623,4000,5196	CTTN,GATA1,LMNA,PF4
7_Member	GO Biological Processes	GO:2001234	negative regulation of apoptotic signaling pathway	-4.32202	-1.97395	5/230	1191,2017,2623,4000,5196	CLU,CTTN,GATA1,LMNA,PF4
7_Member	GO Biological Processes	GO:2001236	regulation of extrinsic apoptotic signaling pathway	-3.84788	-1.54513	4/153	2017,2623,4000,5196	CTTN,GATA1,LMNA,PF4
7_Member	GO Biological Processes	GO:2001233	regulation of apoptotic signaling pathway	-3.3611	-1.12024	5/370	1191,2017,2623,4000,5196	CLU,CTTN,GATA1,LMNA,PF4
7_Member	GO Biological Processes	GO:0010821	regulation of mitochondrion organization	-2.65339	-0.495649	3/150	1191,2017,4000	CLU,CTTN,LMNA
7_Member	GO Biological Processes	GO:0000902	cell morphogenesis	-2.23447	-0.137328	5/670	1191,2017,2623,51266,91624	CLU,CTTN,GATA1,CLEC1B,NEXN
7_Member	GO Biological Processes	GO:0090257	regulation of muscle system process	-2.02258	0	3/253	2017,4000,10398	CTTN,LMNA,MYL9
8_Summary	WikiPathways	WP2849	Hematopoietic stem cell differentiation	-3.75012	-1.45895	3/63	2623,2815,3674,1026,7056,28395,51266	GATA1,GP9,ITGA2B,CDKN1A,THBD,IGHV4-34,CLEC1B
8_Member	WikiPathways	WP2849	Hematopoietic stem cell differentiation	-3.75012	-1.45895	3/63	2623,2815,3674	GATA1,GP9,ITGA2B
8_Member	GO Biological Processes	GO:0050865	regulation of cell activation	-2.13303	-0.047414	5/709	1026,2623,2815,7056,28395	CDKN1A,GATA1,GP9,THBD,IGHV4-34
8_Member	GO Biological Processes	GO:0050867	positive regulation of cell activation	-2.09883	-0.0179261	4/458	1026,2623,2815,28395	CDKN1A,GATA1,GP9,IGHV4-34
8_Member	GO Biological Processes	GO:0030099	myeloid cell differentiation	-2.09472	-0.016162	3/238	2623,2815,51266	GATA1,GP9,CLEC1B
9_Summary	GO Biological Processes	GO:0098609	cell-cell adhesion	-3.50459	-1.24994	6/537	2623,3674,7122,10398,90952,91624	GATA1,ITGA2B,CLDN5,MYL9,ESAM,NEXN
9_Member	GO Biological Processes	GO:0098609	cell-cell adhesion	-3.50459	-1.24994	6/537	2623,3674,7122,10398,90952,91624	GATA1,ITGA2B,CLDN5,MYL9,ESAM,NEXN
9_Member	KEGG Pathway	hsa04670	Leukocyte transendothelial migration	-2.99482	-0.792882	3/114	7122,10398,90952	CLDN5,MYL9,ESAM
9_Member	GO Biological Processes	GO:0001894	tissue homeostasis	-2.10975	-0.0264994	3/235	2623,7122,90952	GATA1,CLDN5,ESAM
10_Summary	GO Biological Processes	GO:0045639	positive regulation of myeloid cell differentiation	-3.1598	-0.938837	3/100	2623,5196,10826,2921,7056,2791,5577,53831,891	GATA1,PF4,FAXDC2,CXCL3,THBD,GNG11,PRKAR2B,GPR84,CCNB1
10_Member	GO Biological Processes	GO:0045639	positive regulation of myeloid cell differentiation	-3.1598	-0.938837	3/100	2623,5196,10826	GATA1,PF4,FAXDC2
10_Member	GO Biological Processes	GO:0032496	response to lipopolysaccharide	-2.6586	-0.498053	4/318	2623,2921,5196,7056	GATA1,CXCL3,PF4,THBD
10_Member	Reactome Gene Sets	R-HSA-418594	G alpha (i) signalling events	-2.6586	-0.498053	4/318	2791,2921,5196,5577	GNG11,CXCL3,PF4,PRKAR2B
10_Member	GO Biological Processes	GO:0002237	response to molecule of bacterial origin	-2.5585	-0.422616	4/339	2623,2921,5196,7056	GATA1,CXCL3,PF4,THBD
10_Member	WikiPathways	WP3929	Chemokine signaling pathway	-2.53628	-0.405688	3/165	2791,2921,5196	GNG11,CXCL3,PF4
10_Member	KEGG Pathway	hsa04062	Chemokine signaling pathway	-2.35184	-0.236764	3/192	2791,2921,5196	GNG11,CXCL3,PF4
10_Member	Reactome Gene Sets	R-HSA-388396	GPCR downstream signalling	-2.33753	-0.230008	5/633	2791,2921,5196,5577,53831	GNG11,CXCL3,PF4,PRKAR2B,GPR84
10_Member	GO Biological Processes	GO:0071222	cellular response to lipopolysaccharide	-2.30256	-0.19753	3/200	2623,2921,5196	GATA1,CXCL3,PF4
10_Member	GO Biological Processes	GO:0045637	regulation of myeloid cell differentiation	-2.24391	-0.143812	3/210	2623,5196,10826	GATA1,PF4,FAXDC2
10_Member	GO Biological Processes	GO:0071219	cellular response to molecule of bacterial origin	-2.23255	-0.137328	3/212	2623,2921,5196	GATA1,CXCL3,PF4
10_Member	WikiPathways	WP5115	Network map of SARS-CoV-2 signaling pathway	-2.18283	-0.0924332	3/221	891,2921,5196	CCNB1,CXCL3,PF4
10_Member	Reactome Gene Sets	R-HSA-372790	Signaling by GPCR	-2.13555	-0.0475497	5/708	2791,2921,5196,5577,53831	GNG11,CXCL3,PF4,PRKAR2B,GPR84
10_Member	GO Biological Processes	GO:0071216	cellular response to biotic stimulus	-2.08976	-0.0135263	3/239	2623,2921,5196	GATA1,CXCL3,PF4
11_Summary	Reactome Gene Sets	R-HSA-9660821	ADORA2B mediated anti-inflammatory cytokines production	-2.793	-0.609283	3/134	2791,5577,53831	GNG11,PRKAR2B,GPR84
11_Member	Reactome Gene Sets	R-HSA-9660821	ADORA2B mediated anti-inflammatory cytokines production	-2.793	-0.609283	3/134	2791,5577,53831	GNG11,PRKAR2B,GPR84
11_Member	Reactome Gene Sets	R-HSA-418555	G alpha (s) signalling events	-2.59724	-0.450568	3/157	2791,5577,53831	GNG11,PRKAR2B,GPR84
11_Member	Reactome Gene Sets	R-HSA-9662851	Anti-inflammatory response favouring Leishmania parasite infection	-2.50697	-0.384212	3/169	2791,5577,53831	GNG11,PRKAR2B,GPR84
11_Member	Reactome Gene Sets	R-HSA-9664433	Leishmania parasite growth and survival	-2.50697	-0.384212	3/169	2791,5577,53831	GNG11,PRKAR2B,GPR84
11_Member	Reactome Gene Sets	R-HSA-9658195	Leishmania infection	-2.01794	0	3/254	2791,5577,53831	GNG11,PRKAR2B,GPR84
12_Summary	WikiPathways	WP3932	Focal adhesion: PI3K-Akt-mTOR-signaling pathway	-2.70379	-0.528903	4/309	1026,2791,3674,5209,2921	CDKN1A,GNG11,ITGA2B,PFKFB3,CXCL3
12_Member	WikiPathways	WP3932	Focal adhesion: PI3K-Akt-mTOR-signaling pathway	-2.70379	-0.528903	4/309	1026,2791,3674,5209	CDKN1A,GNG11,ITGA2B,PFKFB3
12_Member	KEGG Pathway	hsa05167	Kaposi sarcoma-associated herpesvirus infection	-2.33931	-0.230008	3/194	1026,2791,2921	CDKN1A,GNG11,CXCL3
13_Summary	GO Biological Processes	GO:0008285	negative regulation of cell population proliferation	-2.64921	-0.494261	6/786	1026,2623,3012,4000,6678,8334,1191,8970	CDKN1A,GATA1,H2AC8,LMNA,SPARC,H2AC6,CLU,H2BC11
13_Member	GO Biological Processes	GO:0008285	negative regulation of cell population proliferation	-2.64921	-0.494261	6/786	1026,2623,3012,4000,6678,8334	CDKN1A,GATA1,H2AC8,LMNA,SPARC,H2AC6
13_Member	GO Biological Processes	GO:0033365	protein localization to organelle	-2.19725	-0.104452	5/684	1026,1191,3012,4000,8970	CDKN1A,CLU,H2AC8,LMNA,H2BC11
14_Summary	KEGG Pathway	hsa04530	Tight junction	-2.50697	-0.384212	3/169	2017,7122,10398,8357	CTTN,CLDN5,MYL9,H3C10
14_Member	KEGG Pathway	hsa04530	Tight junction	-2.50697	-0.384212	3/169	2017,7122,10398	CTTN,CLDN5,MYL9
14_Member	KEGG Pathway	hsa05131	Shigellosis	-2.05085	0	3/247	2017,8357,10398	CTTN,H3C10,MYL9
15_Summary	KEGG Pathway	hsa05202	Transcriptional misregulation in cancer	-2.34556	-0.233016	3/193	1026,8357,171558	CDKN1A,H3C10,PTCRA
15_Member	KEGG Pathway	hsa05202	Transcriptional misregulation in cancer	-2.34556	-0.233016	3/193	1026,8357,171558	CDKN1A,H3C10,PTCRA
