# Supplementary material for: COVID-19-specific transcriptomic signature detectable in blood across multiple cohorts
Source: Front Genet. 2022 Aug 5;13:929887. doi: 10.3389/fgene.2022.929887 (PMC9388772; doi:10.3389/fgene.2022.929887)
Supplement: Supplementary file 2 [file Table3.XLSX]

## Sheet: Sheet1
Symbol	Ensembl	Pearson correlation	p-value
ABCB9	ENSG00000150967	-0.173389	0.151157
ACRBP	ENSG00000111644	-0.146109	0.227466
ANKRD9	ENSG00000156381	-0.141003	0.274333
AP1S2	ENSG00000182287	0.12319	0.309629
ARAP2	ENSG00000047365	0.0905421	0.456016
AREG	ENSG00000109321	0.084327	0.487642
ATP8A1	ENSG00000124406	-0.0211334	0.86214
AURKB	ENSG00000178999	-0.172092	0.154287
BEX3	ENSG00000166681	-0.014683	0.938617
BTAF1	ENSG00000095564	0.446042	0.000108863
C2orf88	ENSG00000187699	-0.181401	0.13287
CA2	ENSG00000104267	-0.199303	0.098106
CCNB1	ENSG00000134057	-0.213033	0.0766184
CCRL2	ENSG00000121797	-0.0618423	0.611046
CCSAP	ENSG00000154429	0.381946	0.00110358
CDCA5	ENSG00000146670	-0.145466	0.229541
CDKN1A	ENSG00000124762	0.192145	0.111039
CDKN1C	ENSG00000129757	0.198952	0.0987113
CHPF	ENSG00000123989	-0.289176	0.0151833
CLDN5	ENSG00000184113	-0.262304	0.0394402
CLEC1B	ENSG00000165682	-0.220817	0.0662146
CLU	ENSG00000120885	-0.293459	0.0136786
CMTM5	ENSG00000166091	-0.255809	0.0447738
CTNNAL1	ENSG00000119326	-0.267985	0.0249003
CTTN	ENSG00000085733	-0.209393	0.0819113
CXCL3	ENSG00000163734	0.0214717	0.859955
EGFL7	ENSG00000172889	-0.271588	0.0327384
ELOVL7	ENSG00000164181	-0.173078	0.151904
ENKUR	ENSG00000151023	-0.143441	0.266038
EREG	ENSG00000124882	0.148847	0.218778
ERO1B	ENSG00000086619	-0.0678814	0.72153
ESAM	ENSG00000149564	-0.286426	0.016223
FAM76B	ENSG00000077458	0.322551	0.00646414
FAXDC2	ENSG00000170271	-0.231691	0.0536178
FCRL2	ENSG00000132704	0.0558804	0.645897
FTX	ENSG00000230590	0.100711	0.406794
G0S2	ENSG00000123689	-0.0668519	0.58241
GADD45G	ENSG00000130222	-0.0774962	0.566656
GATA1	ENSG00000102145	-0.33893	0.00704537
GFI1B	ENSG00000165702	-0.257146	0.0316359
GMPR	ENSG00000137198	-0.409162	0.000436531
GNG11	ENSG00000127920	-0.0564076	0.642783
GP9	ENSG00000169704	-0.218631	0.0690137
GPR84	ENSG00000139572	-0.0524456	0.666332
HIST1H2AC	ENSG00000180573	-0.241463	0.0440354
HIST1H2AE	ENSG00000277075	-0.139572	0.24917
HIST1H2AG	ENSG00000196787	-0.212434	0.07747
HIST1H2BJ	ENSG00000124635	-0.250829	0.0362236
HIST1H3H	ENSG00000278828	-0.310059	0.0141871
HIST2H2BE	ENSG00000184678	-0.213216	0.0763585
IFI27	ENSG00000165949	-0.67612	1.33782e-10
IGHA1	ENSG00000211895	-0.164906	0.172499
IGHG1	ENSG00000211896	-0.01535	0.899635
IGHG3	ENSG00000211897	-0.0824815	0.49725
IGHG4	ENSG00000211892	0.0312005	0.797639
IGHGP	ENSG00000253755	-0.0188161	0.897893
IGHM	ENSG00000211899	-0.0820516	0.499503
IGHV1-18	ENSG00000211945	-0.122502	0.312361
IGHV1-24	ENSG00000211950	-0.195413	0.127987
IGHV3-21	ENSG00000211947	-0.0680037	0.575913
IGHV3-23	ENSG00000211949	-0.0897987	0.459739
IGHV3-30	ENSG00000270550	-0.070777	0.560411
IGHV3-33	ENSG00000211955	-0.146365	0.226643
IGHV3-49	ENSG00000211965	-0.138951	0.281449
IGHV3-53	ENSG00000211967	-0.111427	0.358438
IGHV3-7	ENSG00000211938	-0.14852	0.219802
IGHV3-73	ENSG00000211976	-0.120853	0.349444
IGHV4-34	ENSG00000211956	-0.123082	0.310058
IGHV4-39	ENSG00000211959	-0.0883278	0.467152
IGHV4-59	ENSG00000224373	-0.108454	0.371485
IGHV5-51	ENSG00000211966	-0.182943	0.129551
IGHV6-1	ENSG00000211933	-0.118455	0.328734
IGKC	ENSG00000211592	-0.152143	0.361839
IGKV1-12	ENSG00000243290	-0.262311	0.0282569
IGKV1-16	ENSG00000240864	-0.13599	0.261645
IGKV1-27	ENSG00000244575	-0.0528621	0.683236
IGKV1-5	ENSG00000243466	-0.0984653	0.417389
IGKV1-8	ENSG00000240671	-0.291159	0.0216803
IGKV2-24	ENSG00000241294	-0.0559365	0.665873
IGKV2D-29	ENSG00000243264	-0.00394625	0.975716
IGKV3-15	ENSG00000244437	-0.165927	0.169818
IGKV3-20	ENSG00000239951	-0.176649	0.143503
IGKV4-1	ENSG00000211598	-0.157178	0.193787
IGLC2	ENSG00000211677	-0.0517768	0.67034
IGLC3	ENSG00000211679	-0.0892894	0.462298
IGLV1-44	ENSG00000211651	-0.190123	0.11492
IGLV1-47	ENSG00000211648	-0.100235	0.409025
IGLV2-14	ENSG00000211666	-0.0791521	0.514831
IGLV2-23	ENSG00000211660	-0.0353118	0.771655
IGLV2-8	ENSG00000278196	-0.142259	0.240082
IGLV3-1	ENSG00000211673	0.012171	0.920344
IGLV3-10	ENSG00000211669	-0.0620117	0.610068
IGLV3-19	ENSG00000211663	-0.109874	0.36522
IGLV3-25	ENSG00000211659	-0.139323	0.250023
IGLV3-9	ENSG00000211670	0.0454667	0.708593
IGLV4-69	ENSG00000211637	-0.167823	0.164925
IGLV6-57	ENSG00000211640	-0.064628	0.595047
IGLV8-61	ENSG00000211638	-0.0503587	0.697497
ITGA2B	ENSG00000005961	-0.0850576	0.483865
ITM2C	ENSG00000135916	-0.106298	0.381127
KIF2C	ENSG00000142945	-0.264182	0.0470578
KLRC4	ENSG00000183542	-0.023682	0.866332
LCN2	ENSG00000148346	-0.230719	0.0546575
LINC00894	ENSG00000235703	0.136244	0.312229
LINC00989	ENSG00000250334	-0.193022	0.132812
LMNA	ENSG00000160789	0.146254	0.226998
LYPD2	ENSG00000197353	0.348827	0.00545893
MAFB	ENSG00000204103	0.203879	0.0904756
MBNL1	ENSG00000152601	-0.0555482	0.647862
MCM2	ENSG00000073111	-0.121089	0.318015
MYL9	ENSG00000101335	-0.085888	0.506852
MZB1	ENSG00000170476	-0.174539	0.148423
NEXN	ENSG00000162614	-0.440053	0.000137906
NUSAP1	ENSG00000137804	0.0686439	0.62527
P2RY14	ENSG00000174944	-0.0422555	0.728348
PCSK1N	ENSG00000102109	-0.248943	0.0510418
PDGFA	ENSG00000197461	-0.188054	0.118998
PF4	ENSG00000163737	-0.172673	0.152879
PFKFB3	ENSG00000170525	0.0958884	0.42974
PHGDH	ENSG00000092621	-0.103731	0.392795
POU2AF1	ENSG00000110777	-0.130912	0.280041
PPIF	ENSG00000108179	0.316893	0.00752103
PRKAR2B	ENSG00000005249	-0.0503963	0.678642
PTCRA	ENSG00000171611	-0.191013	0.113198
PTX3	ENSG00000163661	0.0160519	0.895071
RGS1	ENSG00000090104	0.0308061	0.800144
RGS16	ENSG00000143333	-0.277284	0.0367788
RNFT1	ENSG00000189050	0.258541	0.0306917
SLC4A7	ENSG00000033867	0.134927	0.265429
SMIM5	ENSG00000204323	-0.408229	0.000451226
SMOX	ENSG00000088826	-0.226062	0.0598696
SPARC	ENSG00000113140	-0.12869	0.288357
TCF19	ENSG00000137310	-0.371796	0.00152918
THBD	ENSG00000178726	0.146042	0.22768
TMEM158	ENSG00000249992	-0.191595	0.187237
TMEM40	ENSG00000088726	-0.173886	0.149973
TNFRSF13B	ENSG00000240505	-0.114896	0.343577
TNFRSF17	ENSG00000048462	-0.142286	0.239992
TRDC	ENSG00000211829	-0.24036	0.0450406
TREML1	ENSG00000161911	-0.143078	0.237359
TSC22D1	ENSG00000102804	-0.189818	0.115515
TTN	ENSG00000155657	0.0472322	0.697813
TUBB1	ENSG00000101162	-0.186365	0.12241
TUBG1	ENSG00000131462	-0.23674	0.0484739
TXNDC5	ENSG00000239264	-0.148402	0.249682
ZDHHC17	ENSG00000186908	0.337171	0.00431353
ZNF117	ENSG00000152926	0.169248	0.161315
ZNF493	ENSG00000196268	-0.0851915	0.483175
ZNF518A	ENSG00000177853	-0.0287262	0.813385
