# Supplementary material for: COVID-19-specific transcriptomic signature detectable in blood across multiple cohorts
Source: Front Genet. 2022 Aug 5;13:929887. doi: 10.3389/fgene.2022.929887 (PMC9388772; doi:10.3389/fgene.2022.929887)
Supplement: Supplementary file 3 [file Table4.XLSX]

## Sheet: Proportions
	Average proportions in Combes data				Average proportions in Wilk data				Average proportions in Lee data
Cell type	COVID-19	Healthy	p-value		COVID-19	Healthy	p-value		COVID-19	Healthy	p-value
CD14 monocytes	0.377003	0.161127	0.000238969		0.302732	0.153646	0.0930736		0.359451	0.229047	0.214141
CD16 monocytes	0.028147	0.0286926	0.508872		0.0196864	0.0525217	0.0411255		0.0226784	0.0753283	0.0161616
B cell	0.0900887	0.0873911	0.890247		0.0668236	0.11088	0.0649351		0.13681	0.113872	0.367677
Plasmablast	0.0198646	0.00450216	0.000238969		0.0916436	0.00509879	0.0021645		0.00383509	0.00112857	0.367677
T cell	0.358303	0.53998	0.00421602		0.401573	0.449314	0.699134		0.302236	0.341162	0.808081
NK	0.101581	0.157763	0.0122281		0.0891915	0.199201	0.132035		0.1664	0.217065	0.282828
Dendritic cell	0.0214063	0.0184552	0.19631		0.0102403	0.0212382	0.025974		0.00715631	0.0202577	0.0484848
other	0.00360602	0.00209032	0.183225		0.0181097	0.00810084	0.309524		0.00143305	0.00213972	0.214141
Platelet	0.166853	0.0900567	0.0419733		0.00671663	0.00269212	0.132035		0.143907	0.0138747	0.0040404
Neutrophil	0.492324	0.21291	8.34218e-05
