# Supplementary material for: COVID-19-specific transcriptomic signature detectable in blood across multiple cohorts
Source: Front Genet. 2022 Aug 5;13:929887. doi: 10.3389/fgene.2022.929887 (PMC9388772; doi:10.3389/fgene.2022.929887)
Supplement: Supplementary file 4 [file Table1.XLSX]

## Sheet: COVID-19 signature
			Log fold change (logFC) between COVID-19 vs. healthy controls								LogFC between influenza vs. healthy controls				LogFC between bacterial infection vs. healthy controls
Symbol	Ensembl		Lee	McClain	Wilk	Arunachalam	Liu	Combes	Ng		Lee	McClain	Ng		McClain	Ng
ABCB9	ENSG00000150967			0.686691	0.814364	1.05344	0.103583	0.217278				0.124593			-0.625925
ACRBP	ENSG00000111644		2.43939	0.416391	1.0546	1.16239	1.1981	1.10251	1.17994		0.212895	0.323411	0.214731		-0.489818	-1.38715
ANKRD9	ENSG00000156381		1.26109	1.01418		1.14594	1.12977	0.806827	0.882946		0.313142	0.623891	1.10839		1.38226	0.0180278
AP1S2	ENSG00000182287		-0.212783	-0.895408	-0.297835	-0.136919	-0.910173	-0.131182	-0.717129		0.312001	-0.279956	-0.476061		-0.402581	0.79975
ARAP2	ENSG00000047365		-0.195516	-0.674734	-0.627866	-0.343327	0.10091	-0.542653	-0.563177		-0.299694	0.20226	-0.0206442		0.554286	0.869739
AREG	ENSG00000109321		2.17279		0.607464	0.259014	1.56533	0.753832			1.64825
ATP8A1	ENSG00000124406		-0.139885	-0.686666	-0.415419	-0.337049	-0.182363	-0.783342	-0.181412		-0.525931	-0.321548	-0.18066		0.706135	0.265147
AURKB	ENSG00000178999			0.722497	1.30535	2.36031	0.95976	0.918708				0.117039			0.423927
BEX3	ENSG00000166681		1.78008	0.215452		1.02087		1.76775			0.219435	-0.404968			-0.889095
BTAF1	ENSG00000095564		-0.0895445	-0.724037	-0.243703	-0.287035	0.345079	-0.311045	-0.107151		-0.502988	-0.427652	0.202747		0.560245	0.224383
C2orf88	ENSG00000187699		2.3373	0.277602	1.5465	1.21696	1.66732	1.32507	0.0866471		-0.0632667	-0.290757	0.0617428		0.355719	-0.00410136
CA2	ENSG00000104267		2.03979	0.0235047	1.20501	0.524376	1.01503	1.21671	0.141637		-0.116103	0.0507874	0.710848		0.425876	-0.696992
CCNB1	ENSG00000134057		0.697398	0.884107	1.04379	1.79605	0.567246	0.809284	0.166702		0.356078	0.084596	0.657091		0.185532	-0.697647
CCRL2	ENSG00000121797		1.52784	0.156332	0.507152	-0.993847	0.559396	0.617103			0.345007	1.40272			0.537458
CCSAP	ENSG00000154429		-0.485168	-0.766875	-0.400817	-0.498687	-0.0600303	-0.191306	-0.1928		-0.809558	-0.290254	-0.170779		0.372	0.813139
CDCA5	ENSG00000146670			0.922874	1.57129	2.15223	1.46087	0.793083				0.555636			0.433784
CDKN1A	ENSG00000124762		1.17747	0.808924	1.30052	0.418353	0.854125	1.57697	1.37566		0.69091	2.15259	1.3164		0.338786	-1.17388
CDKN1C	ENSG00000129757		-1.99065	-0.444738	-2.64855	-0.714617	-1.71653	-1.08088	-0.707628		-1.6806	1.82913	0.388151		-1.30765	-0.887993
CHPF	ENSG00000123989			0.952118	0.736636	1.26619	-0.0231156	0.693852				0.123828			-0.611691
CLDN5	ENSG00000184113		1.5181	0.811833		1.14474	0.861098	0.795425			0.205652	0.526463			-0.0948199
CLEC1B	ENSG00000165682		3.14863		0.895267	1.11499	0.436232	2.20331	0.498945		0.183453		0.308214			0.240425
CLU	ENSG00000120885		2.35122	0.683171	4.29098	2.46313	2.54633	1.96646	1.11213		2.02386	0.588934	0.301024		1.46681	-0.263279
CMTM5	ENSG00000166091		2.58266	0.834191		1.85496	1.99828	1.69803	1.53983		0.246373	0.267399	0.0860089		0.450264	-1.60229
CTNNAL1	ENSG00000119326		1.44672		1.35901	1.61019	1.38137	1.30624	-0.0472061		-0.0207809		0.905226			0.774675
CTTN	ENSG00000085733		1.8948	0.489553	1.16017	1.31864	1.36014	1.16922	0.766486		-0.0154349	0.375459	-0.228377		0.35684	-0.666973
CXCL3	ENSG00000163734		2.13062		2.12056	0.602466	-0.00274751	1.30399			2.94584
EGFL7	ENSG00000172889		1.9736	0.766099		1.55257	1.17158	2.35976			0.583447	0.37489			0.572095
ELOVL7	ENSG00000164181		1.59151		0.976418	1.5015	1.37623	1.03422	0.441048		0.048886		-0.113533			0.0778558
ENKUR	ENSG00000151023		1.72237			0.707161	0.701111	0.529602	0.218209		-0.698644		-0.412721			-1.30757
EREG	ENSG00000124882		2.29971		1.25676	-0.0298953	0.702502	1.10201	1.78172		2.25589		1.29873			0.702611
ERO1B	ENSG00000086619		-0.352689	-0.666027		-0.230885		-0.348806	0.563641		-0.997971	-0.270213	0.216901		0.246019	0.49898
ESAM	ENSG00000149564		2.48027	0.90772	1.45928	1.40722	1.34572	1.81558	1.49313		0.222752	1.00867	0.342965		0.856783	-1.49971
FAM76B	ENSG00000077458		-0.171831	-0.656611	-0.326834	-0.193649	0.407859	-0.290816	-0.0215055		-0.61625	-0.312141	0.422743		0.644854	0.799699
FAXDC2	ENSG00000170271		1.68473	1.03638	1.84864	1.35953	1.33116	1.24156	-0.899762		0.35394	0.16806	-0.00475178		0.569801	-1.29403
FCRL2	ENSG00000132704		-0.125364	-0.799228	-0.712998	-0.231164	-0.889101	-0.34189	-0.166995		-0.851035	-0.497104	-1.34583		-0.159513	-1.15914
FTX	ENSG00000230590		-0.481738	-0.666073	-0.0436283	-0.188215	-0.0278693	-0.00172589	-0.601432		-0.577718	-0.202548	-0.684125		0.727002	0.442882
G0S2	ENSG00000123689		2.74674	0.698531	0.207509	0.0493319	-1.54426	3.87775	2.59784		1.01766	1.14696	2.4965		2.7505	1.49949
GADD45G	ENSG00000130222		1.36851		0.013929	0.607227	0.394637				1.33946
GATA1	ENSG00000102145		1.64095	0.467344		1.49418	1.09458	2.02789	-0.863315		-0.0607353	-0.0746931	0.551499		-0.310741	-1.82627
GFI1B	ENSG00000165702		1.82592	0.726349	1.35828	1.2282	1.28245	1.36385	1.03573		-0.255106	0.297584	0.367247		-0.498616	-1.34902
GMPR	ENSG00000137198		1.84212	0.760688	2.1081	2.03254	1.82832	1.81633	-0.736356		0.358737	0.833335	0.430418		0.702007	-0.946264
GNG11	ENSG00000127920		2.11514	-0.242652	1.08403	1.37314	1.64296	1.22031	0.156822		-0.707612	-0.235746	0.0279866		-0.19125	0.0539746
GP9	ENSG00000169704		2.44328	0.764323	1.48176	1.53466	1.5742	1.54349	0.609214		-0.114687	0.319238	0.0985693		0.130071	-1.82014
GPR84	ENSG00000139572		1.78767	0.290867	1.67578	0.0504521	0.466011	1.5123			1.39329	1.03828			4.3421
HIST1H2AC	ENSG00000180573		2.18375	0.274666	1.81297	1.51651	1.63388	1.29925	-0.0393946		0.660643	0.594266	-0.1125		0.843297	-0.0750064
HIST1H2AE	ENSG00000277075		1.737		1.02431	1.06745	0.918614	1.26367	0.122208		0.262956		0.104872			-0.857322
HIST1H2AG	ENSG00000196787		1.34553		0.898101	1.26184	0.907157	1.02605	0.259287		-0.343734		0.262728			-0.467747
HIST1H2BJ	ENSG00000124635		2.33667	0.506805	1.61941	1.50342	1.41203	1.60781	0.65584		0.465484	0.40607	0.298418		0.11184	-0.657026
HIST1H3H	ENSG00000278828		2.50217	0.722426		1.82195	1.48779	1.93596	0.432937		0.496989	0.758162	0.252677		0.890405	-1.11649
HIST2H2BE	ENSG00000184678		1.43681	0.54006	0.722931	1.45055	0.868605	1.78353	0.652737		0.655394	1.7547	0.403237		1.85693	0.786339
IFI27	ENSG00000165949		4.03448	3.24993	7.18272	5.9656	4.21511	6.35469	4.16658		0.351002	6.73092	5.11169		0.710163	-0.915357
IGHA1	ENSG00000211895		0.684745	0.943052	2.58994	3.06053	1.53616	2.07782			-1.39045	0.414732			-0.439437
IGHG1	ENSG00000211896		3.29704	1.82393	3.55016	5.21085	3.57495	2.46507			-0.425754	0.24043			-0.913927
IGHG3	ENSG00000211897		2.76366	1.53504	3.42175	4.03382	2.29637	1.17388			-0.142251	-0.131845			-0.428032
IGHG4	ENSG00000211892		2.46421	0.874801	4.22671	2.80114	0.542033	1.74041			-1.06239	-0.0536544			-0.551269
IGHGP	ENSG00000253755		0.538616	1.15873		1.08136	3.36671				-1.48104	0.298925			-0.126308
IGHM	ENSG00000211899		0.332663	0.695466	1.73163	1.45607	0.830645	1.04216			-1.20924	-0.00873545			-1.7597
IGHV1-18	ENSG00000211945			0.901495	1.8703	3.38257	1.71769	1.72668				0.00784823			-0.947435
IGHV1-24	ENSG00000211950			1.71398		4.64857	2.63913	1.87528				-0.0613636			-0.612879
IGHV3-21	ENSG00000211947			1.13328	2.5703	2.92174	1.55372	1.45973				0.485118			-0.356198
IGHV3-23	ENSG00000211949			0.930101	2.75331	2.91535	1.44585	1.60447				0.399043			-0.691829
IGHV3-30	ENSG00000270550			1.27217	2.65548	2.74147	2.36505	0.786465				0.0708373			-1.18292
IGHV3-33	ENSG00000211955			1.40588	2.62866	3.11476	2.27789	1.2833				0.610273			-0.339096
IGHV3-49	ENSG00000211965			0.767275		2.80374	1.00679	0.544243				0.1953			-0.188277
IGHV3-53	ENSG00000211967			0.747091	2.37186	2.01181	1.48862	0.299908				0.222933			-0.576443
IGHV3-7	ENSG00000211938			0.740117	2.97355	2.52429	1.49546	0.387887				0.364619			-0.646349
IGHV3-73	ENSG00000211976			0.744171		1.78895	0.874633	1.02813				0.132964			-0.493739
IGHV4-34	ENSG00000211956			1.35712	2.46662	3.79878	1.65064	0.918026				0.0192704			-1.03257
IGHV4-39	ENSG00000211959			1.17	2.39796	3.0508	1.63802	0.873718				0.4652			-0.442523
IGHV4-59	ENSG00000224373			1.1514	2.10998	3.44858	1.5085	-0.275427				0.611271			-0.504927
IGHV5-51	ENSG00000211966			1.18965	2.33243	2.76449	1.74143	0.181877				0.556623			-0.396578
IGHV6-1	ENSG00000211933			1.25614	1.56194	2.10012	1.44057	2.76792				0.311415			-0.312453
IGKC	ENSG00000211592		1.41537	1.13942	2.76181	2.99212		0.918708			-0.607796	0.428222			-1.15207
IGKV1-12	ENSG00000243290			1.0149	2.34015	2.17702	1.33929	0.72997				0.62702			-0.79247
IGKV1-16	ENSG00000240864			0.884742	2.3221	2.30539	1.41002	0.267599				0.229676			-1.17423
IGKV1-27	ENSG00000244575			0.97839		2.55648	1.3795	0.219918				0.00340309			-1.04688
IGKV1-5	ENSG00000243466			1.16564	2.3097	3.15287	1.88419	1.53218				0.593921			-0.738169
IGKV1-8	ENSG00000240671			1.08573		2.19038	0.673749	0.749362				0.391313			-0.466219
IGKV2-24	ENSG00000241294			0.787638		2.48378	1.11425	1.51732				0.0570512			-0.489506
IGKV2D-29	ENSG00000243264			0.809848		2.40709	1.01019	0.793544				0.233786			-0.527905
IGKV3-15	ENSG00000244437			1.13612	1.26271	3.01385	1.40035	1.19969				0.321414			-0.932542
IGKV3-20	ENSG00000239951			1.09642	2.68741	2.75315	1.82632	1.5788				0.538714			-0.999601
IGKV4-1	ENSG00000211598			0.944087	2.96537	3.0213	1.5694	0.532237				0.307318			-1.279
IGLC2	ENSG00000211677		1.93165	0.891945	2.9554	3.39298	2.20967	1.59979			-1.32646	0.0478824			-0.626979
IGLC3	ENSG00000211679		0.575448	1.04356	2.70479	3.31027	2.072	0.521813			-1.33276	0.402037			-0.697606
IGLV1-44	ENSG00000211651			1.21106	1.73115	2.93226	1.25326	1.09451				0.326846			-1.02434
IGLV1-47	ENSG00000211648			1.07488	1.58439	3.23791	2.02896	2.26287				0.316661			-0.893235
IGLV2-14	ENSG00000211666			1.05526	3.13029	3.10038	1.42195	0.526078				0.377425			-1.05178
IGLV2-23	ENSG00000211660			1.35024	2.32948	3.16269	1.85369	1.9064				0.571375			-0.761156
IGLV2-8	ENSG00000278196			0.952315	2.05362	2.05275	1.47412	0.86058				0.521648			-0.802377
IGLV3-1	ENSG00000211673			1.41528	2.28889	3.65984	2.85061	1.15928				0.231889			-1.0176
IGLV3-10	ENSG00000211669			1.57166	2.80273	4.14237	2.44666	-1.03009				0.390679			-0.865163
IGLV3-19	ENSG00000211663			1.81365	3.37504	4.04188	2.77225	2.70616				0.466567			-0.595694
IGLV3-25	ENSG00000211659			1.75043	3.94351	4.26621	2.82403	2.31996				0.413115			-0.930082
IGLV3-9	ENSG00000211670			0.903817	1.09019	2.12862	0.914705	-1.15541				0.0344253			-0.489283
IGLV4-69	ENSG00000211637			1.59359	1.79344	3.38934	1.78884	2.03018				0.619373			-0.749286
IGLV6-57	ENSG00000211640			1.21366	2.94596	3.91451	1.99594	1.02039				0.392782			-0.765096
IGLV8-61	ENSG00000211638			0.812687		2.84137	1.47764	0.427735				0.0156551			-0.701388
ITGA2B	ENSG00000005961		2.06692	0.537143	2.02237	2.28867	2.47156	2.03644	1.27683		0.129727	0.21638	0.114789		1.20484	-0.476902
ITM2C	ENSG00000135916		0.477994	0.818417	0.896545	1.52225	0.562276	0.713419	0.972753		-0.731492	-0.205349	-0.278751		-1.57387	-0.888634
KIF2C	ENSG00000142945			0.732475	1.54783	2.13669	0.926539					0.280577			0.497107
KLRC4	ENSG00000183542		-1.3383		-0.891631		-0.30557	-1.16277			-1.09215
LCN2	ENSG00000148346		2.46081	0.867299	2.46559	1.44896	1.82382	3.08399	0.951903		0.812845	-0.172721	0.458974		3.9306	-0.541581
LINC00894	ENSG00000235703			-0.689786	-0.427262	-0.293507	-0.31782					-0.311803			-0.0151264
LINC00989	ENSG00000250334		1.61544			0.592903	1.2506	1.14552	0.134832		0.00725403		-0.421024			-1.45689
LMNA	ENSG00000160789		0.48937	0.670894	0.565227	0.536342	0.722931	1.05116	1.78375		-0.16194	0.0420956	1.54848		0.393409	-1.48504
LYPD2	ENSG00000197353		-3.2603	-0.789065		-0.871993	-1.62654	-3.16119			-3.4867	-0.85997			-1.63341
MAFB	ENSG00000204103		1.35604	0.130112	1.05233	1.27802	1.99764	0.869939	0.657635		1.20336	1.88942	1.16536		1.83041	0.612481
MBNL1	ENSG00000152601		-0.148192	-0.71646	-0.0693975	-0.142885	-0.361249	-0.0747848	-0.411677		-0.17872	-0.221347	-0.00472625		0.678154	0.605483
MCM2	ENSG00000073111		0.474541	0.687456	0.746422	1.46959	1.01998	0.654488	1.42241		0.0502838	0.345107	0.06554		-0.248271	-0.734422
MYL9	ENSG00000101335		2.35106	0.891103		2.54872	2.65226	2.45795	1.62675		0.20859	0.178268	0.136324		0.673234	-0.766307
MZB1	ENSG00000170476		1.73771	1.11589	2.71238	3.33852	1.63831	1.76423	1.6114		-0.236094	-0.0187185	0.271456		-1.13184	-0.612741
NEXN	ENSG00000162614		2.03688	-0.0538152	1.56406	0.780017	0.809872	1.85358	0.474064		0.245407	1.58875	0.108862		0.569691	-0.520477
NUSAP1	ENSG00000137804		0.8667	0.721988	1.51516		1.30444	0.725539	-0.874185		0.0390911	0.393842	0.670713		0.387174	-0.517336
P2RY14	ENSG00000174944			-0.69206	-0.330841	-0.800116	-1.18352	-0.285998	0.0778129			0.372176	-0.549149		0.0459944	3.7248
PCSK1N	ENSG00000102109			0.783619		0.0847363	0.0306378	0.141021				-0.396159			-0.34228
PDGFA	ENSG00000197461		1.62109		0.81426	0.72244	0.420066	1.18617	1.12483		0.00457817		-0.114339			-0.750323
PF4	ENSG00000163737		2.66125	0.488425	1.65823	1.61033	2.03361	1.80583	0.53468		-0.545955	0.135418	-0.00716975		0.113074	-2.34634
PFKFB3	ENSG00000170525		1.35257	0.237095	1.33298	-0.173306	1.23161	1.18133	1.09432		0.988381	1.18071	2.09949		4.34083	1.56881
PHGDH	ENSG00000092621		1.18534	0.651945	1.38352	1.29211	0.91962	0.970889			0.496314	-0.420696			-0.456925
POU2AF1	ENSG00000110777		0.588707	0.795432	0.948626	1.11842	0.0484219	0.323591	1.09335		-0.558458	-0.041617	-0.624395		-0.884634	-0.881382
PPIF	ENSG00000108179		1.50903	0.304462	0.77175	0.133933	1.05967	0.861187	0.752063		0.47115	0.141019	0.930047		-0.230021	0.314559
PRKAR2B	ENSG00000005249		1.61498	0.184617	1.3821	1.41295	1.55348	1.21214	0.133715		0.62021	0.368827	-0.106979		1.49971	0.44057
PTCRA	ENSG00000171611		2.21905	0.429857	0.751305	1.09927	1.12425	0.742347	1.34199		-0.14082	-0.0887405	0.0983227		-0.642452	-1.67474
PTX3	ENSG00000163661		1.83838		1.20867	-0.502986	0.564911	0.867561			1.02919
RGS1	ENSG00000090104		2.2133		0.732384	-1.02408	0.727573	0.10347	1.42287		-1.21589		1.61493			0.923504
RGS16	ENSG00000143333		2.44523		1.41795	0.245629	0.182438				0.814826
RNFT1	ENSG00000189050		-0.0227985	-0.68708	-0.508637	-0.121178	0.0404801	-0.134502	-0.28727		0.0897508	0.220765	-0.276859		0.85171	0.551737
SLC4A7	ENSG00000033867		-0.41343	-0.66735	-0.559393	-0.514402	-0.0245258	-0.672558	-0.221671		-0.536481	-0.412372	-0.707		-0.308146	-0.217581
SMIM5	ENSG00000204323		1.77594	0.436635	0.755951	1.32616	0.692036	1.49759	0.318618		0.135366	0.0506533	0.32298		0.305009	-0.815755
SMOX	ENSG00000088826		2.10112	1.06745	2.16804	1.70815	2.02798	1.46317	0.849031		0.478153	0.362152	0.697057		0.589119	-1.53799
SPARC	ENSG00000113140		1.91905	0.673448	1.97639	2.00619	2.28916	1.70018	1.09603		-0.167616	0.587501	0.0601454		0.77638	-0.398712
TCF19	ENSG00000137310			0.779412	0.592224	0.749578	-0.153748	0.0812066				0.278924			-0.595741
THBD	ENSG00000178726		1.9193	0.250538	1.60441	1.08299	1.61146	1.56007	0.0778408		1.7479	-0.595192	0.518919		1.46918	0.388181
TMEM158	ENSG00000249992		1.93169	0.490391		1.41202	0.733549				0.715478	0.0897196			-0.0627778
TMEM40	ENSG00000088726		2.60289	0.23875	1.12728	1.47586	1.69391	1.46305	1.40136		-0.0440971	-0.171075	0.125721		-0.401681	-0.862071
TNFRSF13B	ENSG00000240505		0.323909	0.770483	0.554024	1.41133	0.226642	0.553025			-0.821432	-0.360727			-0.938444
TNFRSF17	ENSG00000048462		1.68793	0.0039352	2.06089	2.7841	1.43903	0.935254			0.862444	-0.855901			-1.41954
TRDC	ENSG00000211829		-1.88258	-0.73315	-1.22182	-0.638781	-1.45036	-1.80077			-1.02519	-1.03692			-3.57127
TREML1	ENSG00000161911		2.13185	0.768633	1.59798	2.24221	1.94502	1.82746	1.13953		0.284916	0.324003	0.144454		0.75838	-0.561257
TSC22D1	ENSG00000102804		1.89993	0.187771	0.0327351	0.7602	0.138593	1.50443	0.900958		0.135122	0.56965	0.199491		0.258875	-1.44042
TTN	ENSG00000155657		-0.636064	-0.939386	-0.354735	-0.220263	-0.135254	-0.597153	0.26261		-1.48816	-0.268049	-0.668829		-0.516527	0.0802665
TUBB1	ENSG00000101162		2.11488	0.554899	1.44833	1.27097	0.972222	1.33915	0.152503		-0.290587	0.554366	-0.295732		0.719036	-0.482238
TUBG1	ENSG00000131462		0.391857	0.647993	0.486768	0.858761	0.00994058	0.519084			0.0847064	0.379227			-0.0400186
TXNDC5	ENSG00000239264			1.11822		2.08427	0.695801	1.32742				0.0566243			0.102981
ZDHHC17	ENSG00000186908		-0.0526299	-0.82725	-0.189486	-0.204699	0.117717	-0.0881705	-0.533296		-0.160952	-0.37435	-0.021973		1.52269	1.01935
ZNF117	ENSG00000152926		-0.0613296	-0.886611	-0.285182	-0.413057	-0.186776	0.64122	-0.925022		-0.0614607	0.105237	-0.738333		0.316294	2.21579
ZNF493	ENSG00000196268		-0.297096	-0.665127	-0.149742	-0.352166	-0.148878	-0.326656	-0.591423		-0.491299	-0.244399	-0.748815		0.675071	0.738978
ZNF518A	ENSG00000177853		-0.299205	-0.707073	-0.451106	-0.274858	-0.591868	-0.307691	-0.784214		-0.0728489	-0.14063	-0.817605		1.30523	1.29238
