# Supplementary material for: COVID-19-specific transcriptomic signature detectable in blood across multiple cohorts
Source: Front Genet. 2022 Aug 5;13:929887. doi: 10.3389/fgene.2022.929887 (PMC9388772; doi:10.3389/fgene.2022.929887)
Supplement: Supplementary file 5 [file Table5.XLSX]

## Sheet: PharmacogenomicsTranscriptional
SignatureId	Perturbagen	GeneTargets	Concentration	CellLine	Tissue	Time	Concordance	pValue	nGenes
PG_2820	lapatinib	EGFR|ERBB2	1000nM	NCI-H23	Lung	24h	-0.415919	0.000112655	81
PG_2488	gemcitabine	POLA1|POLD1|POLE|RRM1|RRM2|RRM2B	2000nM	MOLT-4	Leukemia	2h	-0.378046	0.000502141	81
PG_2404	gemcitabine	POLA1|POLD1|POLE|RRM1|RRM2|RRM2B	2000nM	HL-60	Leukemia	2h	-0.376685	0.00052812	81
PG_2042	geldanamycin	HSP90AA1	100nM	EKVX	Lung	6h	-0.356554	0.00108618	81
PG_2102	geldanamycin	HSP90AA1	100nM	KM12	Colon	2h	-0.351129	0.00130882	81
PG_4065	sunitinib	CSF1R|FLT1|FLT3|FLT4|KDR|KIT|PDGFRA|PDGFRB|RET	200nM	CCRF-CEM	Leukemia	24h	-0.350951	0.0013168	81
PG_3790	sorafenib	BRAF|DDR2|FGFR1|FLT1|FLT3|FLT4|KDR|KIT|PDGFRB|RAF1|RET	10000nM	IGR-OV1	Ovarian	2h	-0.337879	0.00203612	81
PG_754	cisplatin	XIAP	15000nM	KM12	Colon	24h	-0.336722	0.00211429	81
PG_2101	geldanamycin	HSP90AA1	1000nM	K-562	Leukemia	24h	-0.336036	0.00216194	81
PG_3409	sirolimus	FKBP1A|MTOR	100nM	HCT-116	Colon	2h	-0.330635	0.00257205	81
PG_943	cisplatin	XIAP	15000nM	SW-620	Colon	6h	-0.328644	0.00273995	81
PG_2095	geldanamycin	HSP90AA1	1000nM	IGR-OV1	Ovarian	2h	-0.323876	0.00318264	81
PG_3424	sirolimus	FKBP1A|MTOR	10nM	HOP-62	Lung	6h	-0.323149	0.00325549	81
PG_2096	geldanamycin	HSP90AA1	1000nM	IGR-OV1	Ovarian	6h	-0.320183	0.00356842	81
PG_1089	dasatinib	ABL1|BCR|BLK|EPHA2|FGR|FRK|FYN|HCK|KIT|LCK|LYN|PDGFRB|SRC|SRMS|YES1	2000nM	KM12	Colon	24h	-0.317658	0.00385563	81
PG_939	cisplatin	XIAP	3000nM	SW-620	Colon	2h	-0.316383	0.00400837	81
PG_3190	paclitaxel	TUBA1A|TUBA1B|TUBA1C|TUBA3E|TUBA4A|TUBB|TUBB1|TUBB2A|TUBB2B|TUBB3|TUBB4A|TUBB4B|TUBB6|TUBB8	10nM	OVCAR-3	Ovarian	2h	-0.316011	0.00405397	81
PG_1272	dasatinib	ABL1|BCR|BLK|EPHA2|FGR|FRK|FYN|HCK|KIT|LCK|LYN|PDGFRB|SRC|SRMS|YES1	2000nM	T-47D	breast	6h	-0.314012	0.00430677	81
PG_2822	lapatinib	EGFR|ERBB2	10000nM	NCI-H23	Lung	6h	-0.313775	0.00433764	81
PG_773	cisplatin	XIAP	3000nM	MCF7	breast	2h	-0.306739	0.00534911	81
PG_1133	dasatinib	ABL1|BCR|BLK|EPHA2|FGR|FRK|FYN|HCK|KIT|LCK|LYN|PDGFRB|SRC|SRMS|YES1	2000nM	MOLT-4	Leukemia	24h	-0.305939	0.00547646	81
PG_1243	dasatinib	ABL1|BCR|BLK|EPHA2|FGR|FRK|FYN|HCK|KIT|LCK|LYN|PDGFRB|SRC|SRMS|YES1	2000nM	SK-OV-3	Ovarian	2h	-0.305049	0.00562112	81
PG_1707	erlotinib	EGFR	1000nM	HCT-116	Colon	2h	-0.300183	0.00647403	81
PG_1751	erlotinib	EGFR	1000nM	IGR-OV1	Ovarian	24h	-0.299026	0.00669299	81
PG_4185	sunitinib	CSF1R|FLT1|FLT3|FLT4|KDR|KIT|PDGFRA|PDGFRB|RET	200nM	MDA-MB-468	Breast	24h	-0.298609	0.00677329	81
PG_2099	geldanamycin	HSP90AA1	100nM	K-562	Leukemia	24h	-0.294879	0.00753192	81
PG_3834	sorafenib	BRAF|DDR2|FGFR1|FLT1|FLT3|FLT4|KDR|KIT|PDGFRB|RAF1|RET	5000nM	MDA-MB-468	Breast	2h	-0.293732	0.00777973	81
PG_791	cisplatin	XIAP	3000nM	MDA-MB-468	Breast	2h	-0.293103	0.00791863	81
PG_774	cisplatin	XIAP	3000nM	MCF7	breast	6h	-0.291957	0.00817725	81
PG_751	cisplatin	XIAP	3000nM	KM12	Colon	24h	-0.290645	0.00848267	81
PG_1812	erlotinib	EGFR	10000nM	MOLT-4	Leukemia	2h	-0.289638	0.00872361	81
PG_1468	doxorubicin	TOP2A	1000nM	NCI-ADR-RES	Ovarian	2h	-0.289457	0.00876754	81
PG_1930	erlotinib	EGFR	1000nM	SK-OV-3	Ovarian	24h	-0.287521	0.00924991	81
PG_1270	dasatinib	ABL1|BCR|BLK|EPHA2|FGR|FRK|FYN|HCK|KIT|LCK|LYN|PDGFRB|SRC|SRMS|YES1	100nM	T-47D	breast	24h	-0.28567	0.00973277	81
PG_175	5-Azacytidine	DNMT1|DNMT3A	1000nM	OVCAR-8	Ovarian	6h	-0.285504	0.00977725	81
PG_2440	gemcitabine	POLA1|POLD1|POLE|RRM1|RRM2|RRM2B	2000nM	KM12	Colon	2h	-0.284611	0.0100187	81
PG_3410	sirolimus	FKBP1A|MTOR	100nM	HCT-116	Colon	6h	-0.280826	0.011102	81
PG_2819	lapatinib	EGFR|ERBB2	1000nM	NCI-H23	Lung	6h	-0.278879	0.0116978	81
PG_705	cisplatin	XIAP	15000nM	HCT-15	Colon	6h	-0.278806	0.0117206	81
PG_4600	topotecan	TOP1|TOP1MT	10nM	PC-3	Prostate	24h	-0.277815	0.012035	81
PG_4796	vorinostat	HDAC1|HDAC2|HDAC3|HDAC6|HDAC8	1000nM	HL-60	Leukemia	2h	-0.276723	0.0123898	81
PG_2405	gemcitabine	POLA1|POLD1|POLE|RRM1|RRM2|RRM2B	2000nM	HL-60	Leukemia	6h	-0.275991	0.0126327	81
PG_2992	paclitaxel	TUBA1A|TUBA1B|TUBA1C|TUBA3E|TUBA4A|TUBB|TUBB1|TUBB2A|TUBB2B|TUBB3|TUBB4A|TUBB4B|TUBB6|TUBB8	100nM	A498	Renal	6h	-0.274802	0.0130363	81
PG_2045	geldanamycin	HSP90AA1	1000nM	EKVX	Lung	6h	-0.27456	0.0131198	81
PG_4194	sunitinib	CSF1R|FLT1|FLT3|FLT4|KDR|KIT|PDGFRA|PDGFRB|RET	2000nM	MOLT-4	Leukemia	24h	-0.273984	0.0133204	81
PG_2169	geldanamycin	HSP90AA1	100nM	NCI-H322M	Lung	6h	-0.273139	0.0136193	81
PG_1368	doxorubicin	TOP2A	100nM	HCT-15	Colon	2h	-0.273131	0.0136221	81
PG_2772	lapatinib	EGFR|ERBB2	1000nM	MALME-3M	Melanoma	2h	-0.271346	0.0142732	81
PG_1479	doxorubicin	TOP2A	100nM	NCI-H23	Lung	24h	-0.270946	0.0144226	81
PG_3468	sirolimus	FKBP1A|MTOR	10nM	M14	Melanoma	2h	-0.270087	0.0147482	81
PG_3126	paclitaxel	TUBA1A|TUBA1B|TUBA1C|TUBA3E|TUBA4A|TUBB|TUBB1|TUBB2A|TUBB2B|TUBB3|TUBB4A|TUBB4B|TUBB6|TUBB8	10nM	MCF7	breast	6h	-0.268808	0.0152449	81
PG_1858	erlotinib	EGFR	1000nM	OVCAR-4	Ovarian	6h	-0.268329	0.0154344	81
PG_176	5-Azacytidine	DNMT1|DNMT3A	1000nM	OVCAR-8	Ovarian	24h	-0.266726	0.0160841	81
PG_3627	sirolimus	FKBP1A|MTOR	10nM	SN12C	Renal	24h	-0.264664	0.0169544	81
PG_732	cisplatin	XIAP	3000nM	HT29	large intestine	6h	-0.264114	0.0171931	81
PG_2254	geldanamycin	HSP90AA1	100nM	SK-MEL-5	Melanoma	2h	-0.26333	0.0175386	81
PG_3642	sirolimus	FKBP1A|MTOR	100nM	SNB-75	CNS	24h	-0.262895	0.0177326	81
PG_2401	gemcitabine	POLA1|POLD1|POLE|RRM1|RRM2|RRM2B	200nM	HL-60	Leukemia	2h	-0.262728	0.017808	81
PG_1912	erlotinib	EGFR	1000nM	SK-MEL-2	Melanoma	24h	-0.261401	0.0184142	81
PG_941	cisplatin	XIAP	3000nM	SW-620	Colon	24h	-0.261231	0.018493	81
PG_2364	gemcitabine	POLA1|POLD1|POLE|RRM1|RRM2|RRM2B	2000nM	CCRF-CEM	Leukemia	6h	-0.260234	0.0189616	81
PG_1750	erlotinib	EGFR	1000nM	IGR-OV1	Ovarian	6h	-0.26007	0.0190399	81
PG_177	5-Azacytidine	DNMT1|DNMT3A	5000nM	OVCAR-8	Ovarian	2h	-0.25924	0.0194392	81
PG_3470	sirolimus	FKBP1A|MTOR	10nM	M14	Melanoma	24h	-0.258251	0.0199244	81
PG_2097	geldanamycin	HSP90AA1	1000nM	IGR-OV1	Ovarian	24h	-0.255893	0.0211233	81
PG_775	cisplatin	XIAP	3000nM	MCF7	breast	24h	-0.255841	0.0211501	81
PG_2615	gemcitabine	POLA1|POLD1|POLE|RRM1|RRM2|RRM2B	2000nM	SR	Leukemia	2h	-0.255178	0.0214988	81
PG_761	cisplatin	XIAP	3000nM	M14	Melanoma	2h	-0.254749	0.0217267	81
PG_2363	gemcitabine	POLA1|POLD1|POLE|RRM1|RRM2|RRM2B	2000nM	CCRF-CEM	Leukemia	2h	-0.254172	0.0220368	81
PG_898	cisplatin	XIAP	3000nM	SK-MEL-28	Melanoma	6h	-0.253791	0.0222436	81
PG_2566	gemcitabine	POLA1|POLD1|POLE|RRM1|RRM2|RRM2B	2000nM	SF-268	CNS	24h	-0.253314	0.0225046	81
PG_800	cisplatin	XIAP	15000nM	MOLT-4	Leukemia	2h	-0.252834	0.0227701	81
PG_1478	doxorubicin	TOP2A	100nM	NCI-H23	Lung	6h	-0.252307	0.0230643	81
PG_2269	geldanamycin	HSP90AA1	1000nM	SN12C	Renal	2h	-0.252182	0.0231346	81
PG_2272	geldanamycin	HSP90AA1	100nM	SNB-19	CNS	2h	-0.251455	0.023547	81
PG_2120	geldanamycin	HSP90AA1	100nM	MALME-3M	Melanoma	2h	-0.250489	0.0241051	81
PG_708	cisplatin	XIAP	3000nM	HL-60	Leukemia	6h	-0.250354	0.0241841	81
PG_3951	sorafenib	BRAF|DDR2|FGFR1|FLT1|FLT3|FLT4|KDR|KIT|PDGFRB|RAF1|RET	5000nM	SK-MEL-5	Melanoma	2h	-0.250154	0.0243014	81
PG_1299	dasatinib	ABL1|BCR|BLK|EPHA2|FGR|FRK|FYN|HCK|KIT|LCK|LYN|PDGFRB|SRC|SRMS|YES1	2000nM	UO-31	Renal	2h	-0.250101	0.0243326	81
PG_1086	dasatinib	ABL1|BCR|BLK|EPHA2|FGR|FRK|FYN|HCK|KIT|LCK|LYN|PDGFRB|SRC|SRMS|YES1	100nM	KM12	Colon	24h	-0.250004	0.0243897	81
PG_3004	paclitaxel	TUBA1A|TUBA1B|TUBA1C|TUBA3E|TUBA4A|TUBB|TUBB1|TUBB2A|TUBB2B|TUBB3|TUBB4A|TUBB4B|TUBB6|TUBB8	100nM	ACHN	Renal	6h	-0.249853	0.0244789	81
PG_3111	paclitaxel	TUBA1A|TUBA1B|TUBA1C|TUBA3E|TUBA4A|TUBB|TUBB1|TUBB2A|TUBB2B|TUBB3|TUBB4A|TUBB4B|TUBB6|TUBB8	100nM	LOX	Melanoma	6h	-0.249489	0.0246943	81
PG_994	dasatinib	ABL1|BCR|BLK|EPHA2|FGR|FRK|FYN|HCK|KIT|LCK|LYN|PDGFRB|SRC|SRMS|YES1	2000nM	ACHN	Renal	2h	-0.248931	0.0250289	81
PG_4035	sunitinib	CSF1R|FLT1|FLT3|FLT4|KDR|KIT|PDGFRA|PDGFRB|RET	200nM	A498	Renal	24h	-0.248902	0.025046	81
PG_2275	geldanamycin	HSP90AA1	1000nM	SNB-19	CNS	2h	-0.248063	0.0255559	81
PG_1398	doxorubicin	TOP2A	100nM	HT29	large intestine	2h	-0.248021	0.0255816	81
PG_1240	dasatinib	ABL1|BCR|BLK|EPHA2|FGR|FRK|FYN|HCK|KIT|LCK|LYN|PDGFRB|SRC|SRMS|YES1	100nM	SK-OV-3	Ovarian	2h	-0.247977	0.0256089	81
PG_2360	gemcitabine	POLA1|POLD1|POLE|RRM1|RRM2|RRM2B	200nM	CCRF-CEM	Leukemia	2h	-0.247379	0.0259782	81
PG_3471	sirolimus	FKBP1A|MTOR	100nM	M14	Melanoma	2h	-0.246974	0.0262308	81
PG_991	dasatinib	ABL1|BCR|BLK|EPHA2|FGR|FRK|FYN|HCK|KIT|LCK|LYN|PDGFRB|SRC|SRMS|YES1	100nM	ACHN	Renal	2h	-0.24573	0.027021	81
PG_2809	lapatinib	EGFR|ERBB2	10000nM	NCI-ADR-RES	Ovarian	2h	-0.245633	0.027083	81
PG_4324	sunitinib	CSF1R|FLT1|FLT3|FLT4|KDR|KIT|PDGFRA|PDGFRB|RET	2000nM	SNB-75	CNS	24h	-0.244831	0.0276037	81
PG_3852	sorafenib	BRAF|DDR2|FGFR1|FLT1|FLT3|FLT4|KDR|KIT|PDGFRB|RAF1|RET	5000nM	NCI-H226	Lung	24h	-0.244212	0.0280111	81
PG_385	bortezomib	ADRM1|PSMA1|PSMA2|PSMA3|PSMA4|PSMA5|PSMA6|PSMA7|PSMA8|PSMB1|PSMB10|PSMB11|PSMB2|PSMB3|PSMB4|PSMB5|PSMB6|PSMB7|PSMB8|PSMB9|PSMC1|PSMC2|PSMC3|PSMC4|PSMC5|PSMC6|PSMD1|PSMD11|PSMD12|PSMD13|PSMD14|PSMD2|PSMD3|PSMD4|PSMD6|PSMD7|PSMD8|SEM1	100nM	HOP-92	Lung	24h	-0.244021	0.0281382	81
PG_3561	sirolimus	FKBP1A|MTOR	100nM	OVCAR-5	Ovarian	2h	-0.243247	0.0286566	81
PG_3406	sirolimus	FKBP1A|MTOR	10nM	HCT-116	Colon	2h	-0.242963	0.0288491	81
PG_1016	dasatinib	ABL1|BCR|BLK|EPHA2|FGR|FRK|FYN|HCK|KIT|LCK|LYN|PDGFRB|SRC|SRMS|YES1	100nM	DU-145	Prostate	2h	-0.242893	0.0288966	81
PG_2121	geldanamycin	HSP90AA1	100nM	MALME-3M	Melanoma	6h	-0.242686	0.0290375	81
PG_3030	paclitaxel	TUBA1A|TUBA1B|TUBA1C|TUBA3E|TUBA4A|TUBB|TUBB1|TUBB2A|TUBB2B|TUBB3|TUBB4A|TUBB4B|TUBB6|TUBB8	10nM	DU-145	Prostate	2h	-0.24201	0.0295028	81
PG_3193	paclitaxel	TUBA1A|TUBA1B|TUBA1C|TUBA3E|TUBA4A|TUBB|TUBB1|TUBB2A|TUBB2B|TUBB3|TUBB4A|TUBB4B|TUBB6|TUBB8	100nM	OVCAR-3	Ovarian	2h	-0.241653	0.0297503	81
PG_3340	sirolimus	FKBP1A|MTOR	10nM	786-0	Renal	2h	-0.241514	0.0298477	81
PG_1245	dasatinib	ABL1|BCR|BLK|EPHA2|FGR|FRK|FYN|HCK|KIT|LCK|LYN|PDGFRB|SRC|SRMS|YES1	2000nM	SK-OV-3	Ovarian	24h	-0.241239	0.0300404	81
PG_2123	geldanamycin	HSP90AA1	1000nM	MALME-3M	Melanoma	2h	-0.240514	0.0305538	81
PG_3171	paclitaxel	TUBA1A|TUBA1B|TUBA1C|TUBA3E|TUBA4A|TUBB|TUBB1|TUBB2A|TUBB2B|TUBB3|TUBB4A|TUBB4B|TUBB6|TUBB8	100nM	NCI-H23	Lung	6h	-0.240105	0.0308462	81
PG_1466	doxorubicin	TOP2A	100nM	NCI-ADR-RES	Ovarian	6h	-0.240085	0.0308608	81
PG_686	cisplatin	XIAP	15000nM	EKVX	Lung	2h	-0.240075	0.0308679	81
PG_174	5-Azacytidine	DNMT1|DNMT3A	1000nM	OVCAR-8	Ovarian	2h	-0.239695	0.0311421	81
PG_3032	paclitaxel	TUBA1A|TUBA1B|TUBA1C|TUBA3E|TUBA4A|TUBB|TUBB1|TUBB2A|TUBB2B|TUBB3|TUBB4A|TUBB4B|TUBB6|TUBB8	10nM	DU-145	Prostate	24h	-0.238602	0.031943	81
PG_3344	sirolimus	FKBP1A|MTOR	100nM	786-0	Renal	6h	-0.2383	0.032167	81
PG_1128	dasatinib	ABL1|BCR|BLK|EPHA2|FGR|FRK|FYN|HCK|KIT|LCK|LYN|PDGFRB|SRC|SRMS|YES1	100nM	MOLT-4	Leukemia	2h	-0.238076	0.0323337	81
PG_3788	sorafenib	BRAF|DDR2|FGFR1|FLT1|FLT3|FLT4|KDR|KIT|PDGFRB|RAF1|RET	5000nM	IGR-OV1	Ovarian	6h	-0.236114	0.0338296	81
PG_2094	geldanamycin	HSP90AA1	100nM	IGR-OV1	Ovarian	24h	-0.236092	0.0338467	81
PG_44	5-Azacytidine	DNMT1|DNMT3A	1000nM	HCC-2998	Colon	6h	-0.236041	0.0338859	81
PG_46	5-Azacytidine	DNMT1|DNMT3A	5000nM	HCC-2998	Colon	2h	-0.235046	0.0346669	81
PG_1302	doxorubicin	TOP2A	100nM	786-0	Renal	2h	-0.234909	0.0347761	81
PG_3341	sirolimus	FKBP1A|MTOR	10nM	786-0	Renal	6h	-0.234893	0.0347887	81
PG_3486	sirolimus	FKBP1A|MTOR	10nM	MDA-MB-231	Breast	2h	-0.234808	0.0348566	81
PG_1241	dasatinib	ABL1|BCR|BLK|EPHA2|FGR|FRK|FYN|HCK|KIT|LCK|LYN|PDGFRB|SRC|SRMS|YES1	100nM	SK-OV-3	Ovarian	6h	-0.2344	0.0351826	81
PG_862	cisplatin	XIAP	3000nM	RPMI-8226	Leukemia	2h	-0.234215	0.035331	81
PG_178	5-Azacytidine	DNMT1|DNMT3A	5000nM	OVCAR-8	Ovarian	6h	-0.234178	0.0353613	81
PG_942	cisplatin	XIAP	15000nM	SW-620	Colon	2h	-0.234068	0.0354496	81
PG_102	5-Azacytidine	DNMT1|DNMT3A	1000nM	LOX	Melanoma	6h	-0.233696	0.0357517	81
PG_2980	lapatinib	EGFR|ERBB2	10000nM	UO-31	Renal	6h	-0.233037	0.0362909	81
PG_2182	geldanamycin	HSP90AA1	1000nM	NCI-H522	Lung	6h	-0.232952	0.036361	81
PG_4172	sunitinib	CSF1R|FLT1|FLT3|FLT4|KDR|KIT|PDGFRA|PDGFRB|RET	200nM	MDA-MB-231	Breast	6h	-0.232515	0.036723	81
PG_1465	doxorubicin	TOP2A	100nM	NCI-ADR-RES	Ovarian	2h	-0.232293	0.036908	81
PG_3851	sorafenib	BRAF|DDR2|FGFR1|FLT1|FLT3|FLT4|KDR|KIT|PDGFRB|RAF1|RET	5000nM	NCI-H226	Lung	6h	-0.232259	0.0369369	81
PG_2485	gemcitabine	POLA1|POLD1|POLE|RRM1|RRM2|RRM2B	200nM	MOLT-4	Leukemia	2h	-0.23072	0.0382421	81
PG_4021	sorafenib	BRAF|DDR2|FGFR1|FLT1|FLT3|FLT4|KDR|KIT|PDGFRB|RAF1|RET	5000nM	UO-31	Renal	2h	-0.230534	0.0384019	81
PG_2365	gemcitabine	POLA1|POLD1|POLE|RRM1|RRM2|RRM2B	2000nM	CCRF-CEM	Leukemia	24h	-0.230339	0.0385706	81
PG_776	cisplatin	XIAP	15000nM	MCF7	breast	2h	-0.230275	0.0386261	81
PG_2482	gemcitabine	POLA1|POLD1|POLE|RRM1|RRM2|RRM2B	2000nM	MDA-MB-468	Breast	2h	-0.229848	0.0389983	81
PG_2594	gemcitabine	POLA1|POLD1|POLE|RRM1|RRM2|RRM2B	200nM	SN12C	Renal	2h	-0.22967	0.0391542	81
PG_2296	geldanamycin	HSP90AA1	100nM	T-47D	breast	24h	-0.228828	0.0398993	81
PG_1763	erlotinib	EGFR	1000nM	KM12	Colon	24h	-0.228725	0.0399914	81
PG_3232	paclitaxel	TUBA1A|TUBA1B|TUBA1C|TUBA3E|TUBA4A|TUBB|TUBB1|TUBB2A|TUBB2B|TUBB3|TUBB4A|TUBB4B|TUBB6|TUBB8	10nM	SF-268	CNS	2h	-0.228506	0.0401872	81
PG_1019	dasatinib	ABL1|BCR|BLK|EPHA2|FGR|FRK|FYN|HCK|KIT|LCK|LYN|PDGFRB|SRC|SRMS|YES1	2000nM	DU-145	Prostate	2h	-0.227306	0.0412753	81
PG_2369	gemcitabine	POLA1|POLD1|POLE|RRM1|RRM2|RRM2B	2000nM	COLO-205	Colon	2h	-0.226907	0.0416425	81
PG_3489	sirolimus	FKBP1A|MTOR	100nM	MDA-MB-231	Breast	2h	-0.226823	0.0417197	81
PG_1102	dasatinib	ABL1|BCR|BLK|EPHA2|FGR|FRK|FYN|HCK|KIT|LCK|LYN|PDGFRB|SRC|SRMS|YES1	100nM	MALME-3M	Melanoma	2h	-0.226818	0.041725	81
PG_2172	geldanamycin	HSP90AA1	1000nM	NCI-H322M	Lung	6h	-0.226763	0.0417758	81
PG_1125	dasatinib	ABL1|BCR|BLK|EPHA2|FGR|FRK|FYN|HCK|KIT|LCK|LYN|PDGFRB|SRC|SRMS|YES1	100nM	MDA-MB-468	Breast	6h	-0.226319	0.0421883	81
PG_1076	dasatinib	ABL1|BCR|BLK|EPHA2|FGR|FRK|FYN|HCK|KIT|LCK|LYN|PDGFRB|SRC|SRMS|YES1	100nM	IGR-OV1	Ovarian	24h	-0.226039	0.0424507	81
PG_1480	doxorubicin	TOP2A	1000nM	NCI-H23	Lung	2h	-0.22597	0.042516	81
PG_4997	vorinostat	HDAC1|HDAC2|HDAC3|HDAC6|HDAC8	5000nM	SK-MEL-5	Melanoma	2h	-0.225644	0.0428225	81
PG_1297	dasatinib	ABL1|BCR|BLK|EPHA2|FGR|FRK|FYN|HCK|KIT|LCK|LYN|PDGFRB|SRC|SRMS|YES1	100nM	UO-31	Renal	2h	-0.225119	0.0433214	81
PG_1075	dasatinib	ABL1|BCR|BLK|EPHA2|FGR|FRK|FYN|HCK|KIT|LCK|LYN|PDGFRB|SRC|SRMS|YES1	100nM	IGR-OV1	Ovarian	6h	-0.224554	0.0438637	81
PG_2402	gemcitabine	POLA1|POLD1|POLE|RRM1|RRM2|RRM2B	200nM	HL-60	Leukemia	6h	-0.224524	0.0438924	81
PG_1224	dasatinib	ABL1|BCR|BLK|EPHA2|FGR|FRK|FYN|HCK|KIT|LCK|LYN|PDGFRB|SRC|SRMS|YES1	100nM	SK-MEL-2	Melanoma	24h	-0.224484	0.0439314	81
PG_4047	sunitinib	CSF1R|FLT1|FLT3|FLT4|KDR|KIT|PDGFRA|PDGFRB|RET	200nM	ACHN	Renal	24h	-0.224289	0.0441198	81
PG_3155	paclitaxel	TUBA1A|TUBA1B|TUBA1C|TUBA3E|TUBA4A|TUBB|TUBB1|TUBB2A|TUBB2B|TUBB3|TUBB4A|TUBB4B|TUBB6|TUBB8	10nM	NCI-ADR-RES	Ovarian	2h	-0.224078	0.0443246	81
PG_3109	paclitaxel	TUBA1A|TUBA1B|TUBA1C|TUBA3E|TUBA4A|TUBB|TUBB1|TUBB2A|TUBB2B|TUBB3|TUBB4A|TUBB4B|TUBB6|TUBB8	10nM	LOX	Melanoma	24h	-0.223736	0.0446588	81
PG_3955	sorafenib	BRAF|DDR2|FGFR1|FLT1|FLT3|FLT4|KDR|KIT|PDGFRB|RAF1|RET	10000nM	SK-MEL-5	Melanoma	6h	-0.223241	0.0451451	81
PG_1197	dasatinib	ABL1|BCR|BLK|EPHA2|FGR|FRK|FYN|HCK|KIT|LCK|LYN|PDGFRB|SRC|SRMS|YES1	2000nM	PC-3	Prostate	24h	-0.222645	0.045737	81
PG_2168	geldanamycin	HSP90AA1	100nM	NCI-H322M	Lung	2h	-0.222395	0.0459872	81
PG_1131	dasatinib	ABL1|BCR|BLK|EPHA2|FGR|FRK|FYN|HCK|KIT|LCK|LYN|PDGFRB|SRC|SRMS|YES1	2000nM	MOLT-4	Leukemia	2h	-0.222347	0.0460356	81
PG_3640	sirolimus	FKBP1A|MTOR	100nM	SNB-75	CNS	2h	-0.222089	0.0462946	81
PG_1279	dasatinib	ABL1|BCR|BLK|EPHA2|FGR|FRK|FYN|HCK|KIT|LCK|LYN|PDGFRB|SRC|SRMS|YES1	100nM	U251	CNS	2h	-0.221921	0.046465	81
PG_4174	sunitinib	CSF1R|FLT1|FLT3|FLT4|KDR|KIT|PDGFRA|PDGFRB|RET	2000nM	MDA-MB-231	Breast	2h	-0.221773	0.0466142	81
PG_2223	geldanamycin	HSP90AA1	1000nM	RXF-393	Renal	24h	-0.221675	0.046714	81
PG_3108	paclitaxel	TUBA1A|TUBA1B|TUBA1C|TUBA3E|TUBA4A|TUBB|TUBB1|TUBB2A|TUBB2B|TUBB3|TUBB4A|TUBB4B|TUBB6|TUBB8	10nM	LOX	Melanoma	6h	-0.221657	0.046732	81
PG_2105	geldanamycin	HSP90AA1	1000nM	KM12	Colon	2h	-0.221565	0.0468255	81
PG_797	cisplatin	XIAP	3000nM	MOLT-4	Leukemia	2h	-0.22104	0.0473624	81
PG_1298	dasatinib	ABL1|BCR|BLK|EPHA2|FGR|FRK|FYN|HCK|KIT|LCK|LYN|PDGFRB|SRC|SRMS|YES1	100nM	UO-31	Renal	6h	-0.221027	0.047376	81
PG_2712	lapatinib	EGFR|ERBB2	10000nM	EKVX	Lung	6h	-0.221021	0.0473819	81
PG_1087	dasatinib	ABL1|BCR|BLK|EPHA2|FGR|FRK|FYN|HCK|KIT|LCK|LYN|PDGFRB|SRC|SRMS|YES1	2000nM	KM12	Colon	2h	-0.221007	0.0473962	81
PG_1642	erlotinib	EGFR	1000nM	786-0	Renal	2h	-0.220054	0.0483854	81
PG_1044	dasatinib	ABL1|BCR|BLK|EPHA2|FGR|FRK|FYN|HCK|KIT|LCK|LYN|PDGFRB|SRC|SRMS|YES1	2000nM	HCT-15	Colon	6h	-0.219338	0.0491388	81
PG_2327	geldanamycin	HSP90AA1	1000nM	UO-31	Renal	2h	-0.219015	0.0494821	81
PG_3639	sirolimus	FKBP1A|MTOR	10nM	SNB-75	CNS	24h	-0.218818	0.0496914	81
PG_5850	Sulconazole nitrate		3.0942uM	U87		24hr	0.215553	0.0339701	97
PG_4468	topotecan	TOP1|TOP1MT	1000nM	HS-578T	Breast	6h	0.218637	0.0498858	81
PG_4333	sunitinib	CSF1R|FLT1|FLT3|FLT4|KDR|KIT|PDGFRA|PDGFRB|RET	200nM	SW-620	Colon	24h	0.21873	0.0497858	81
PG_3545	sirolimus	FKBP1A|MTOR	100nM	NCI-H522	Lung	24h	0.219173	0.0493139	81
PG_712	cisplatin	XIAP	15000nM	HL-60	Leukemia	24h	0.219223	0.0492604	81
PG_3645	sirolimus	FKBP1A|MTOR	10nM	SW-620	Colon	24h	0.219406	0.0490666	81
PG_493	bortezomib	ADRM1|PSMA1|PSMA2|PSMA3|PSMA4|PSMA5|PSMA6|PSMA7|PSMA8|PSMB1|PSMB10|PSMB11|PSMB2|PSMB3|PSMB4|PSMB5|PSMB6|PSMB7|PSMB8|PSMB9|PSMC1|PSMC2|PSMC3|PSMC4|PSMC5|PSMC6|PSMD1|PSMD11|PSMD12|PSMD13|PSMD14|PSMD2|PSMD3|PSMD4|PSMD6|PSMD7|PSMD8|SEM1	100nM	NCI-H522	Lung	2h	0.219564	0.0488991	81
PG_2508	gemcitabine	POLA1|POLD1|POLE|RRM1|RRM2|RRM2B	2000nM	NCI-H23	Lung	24h	0.219764	0.0486894	81
PG_3418	sirolimus	FKBP1A|MTOR	10nM	HL-60	Leukemia	2h	0.219887	0.0485596	81
PG_1281	dasatinib	ABL1|BCR|BLK|EPHA2|FGR|FRK|FYN|HCK|KIT|LCK|LYN|PDGFRB|SRC|SRMS|YES1	100nM	U251	CNS	24h	0.219888	0.0485583	81
PG_1605	doxorubicin	TOP2A	1000nM	SW-620	Colon	24h	0.219924	0.048521	81
PG_4699	topotecan	TOP1|TOP1MT	1000nM	U251	CNS	6h	0.219973	0.04847	81
PG_871	cisplatin	XIAP	15000nM	RXF-393	Renal	2h	0.220124	0.0483113	81
PG_2534	gemcitabine	POLA1|POLD1|POLE|RRM1|RRM2|RRM2B	200nM	OVCAR-4	Ovarian	24h	0.220269	0.0481607	81
PG_3459	sirolimus	FKBP1A|MTOR	100nM	KM12	Colon	2h	0.220689	0.047725	81
PG_3417	sirolimus	FKBP1A|MTOR	100nM	HCT-15	Colon	24h	0.220886	0.0475217	81
PG_2230	geldanamycin	HSP90AA1	100nM	SF-295	CNS	2h	0.22111	0.0472905	81
PG_1500	doxorubicin	TOP2A	100nM	OVCAR-3	Ovarian	2h	0.221288	0.0471089	81
PG_4467	topotecan	TOP1|TOP1MT	1000nM	HS-578T	Breast	2h	0.221312	0.0470844	81
PG_3493	sirolimus	FKBP1A|MTOR	10nM	MDA-MB-435	Melanoma	6h	0.221401	0.0469927	81
PG_143	5-Azacytidine	DNMT1|DNMT3A	5000nM	MOLT-4	Leukemia	24h	0.221443	0.0469501	81
PG_3312	paclitaxel	TUBA1A|TUBA1B|TUBA1C|TUBA3E|TUBA4A|TUBB|TUBB1|TUBB2A|TUBB2B|TUBB3|TUBB4A|TUBB4B|TUBB6|TUBB8	10nM	TK-10	Renal	24h	0.221637	0.0467523	81
PG_1394	doxorubicin	TOP2A	100nM	HS-578T	Breast	24h	0.221951	0.0464345	81
PG_742	cisplatin	XIAP	15000nM	IGR-OV1	Ovarian	24h	0.222635	0.0457469	81
PG_1541	doxorubicin	TOP2A	1000nM	SF-268	CNS	6h	0.222661	0.0457208	81
PG_2464	gemcitabine	POLA1|POLD1|POLE|RRM1|RRM2|RRM2B	2000nM	MCF7	breast	2h	0.223313	0.0450742	81
PG_1598	doxorubicin	TOP2A	1000nM	SR	Leukemia	2h	0.224039	0.0443622	81
PG_4567	topotecan	TOP1|TOP1MT	1000nM	NCI-H460	Lung	24h	0.224276	0.0441323	81
PG_3211	paclitaxel	TUBA1A|TUBA1B|TUBA1C|TUBA3E|TUBA4A|TUBB|TUBB1|TUBB2A|TUBB2B|TUBB3|TUBB4A|TUBB4B|TUBB6|TUBB8	100nM	OVCAR-8	Ovarian	2h	0.224359	0.0440522	81
PG_3202	paclitaxel	TUBA1A|TUBA1B|TUBA1C|TUBA3E|TUBA4A|TUBB|TUBB1|TUBB2A|TUBB2B|TUBB3|TUBB4A|TUBB4B|TUBB6|TUBB8	10nM	OVCAR-5	Ovarian	2h	0.224563	0.0438548	81
PG_4384	topotecan	TOP1|TOP1MT	10nM	A549	lung	24h	0.224759	0.0436659	81
PG_1157	dasatinib	ABL1|BCR|BLK|EPHA2|FGR|FRK|FYN|HCK|KIT|LCK|LYN|PDGFRB|SRC|SRMS|YES1	100nM	NCI-H460	Lung	6h	0.226339	0.0421697	81
PG_3507	sirolimus	FKBP1A|MTOR	100nM	MOLT-4	Leukemia	2h	0.226386	0.0421265	81
PG_2857	lapatinib	EGFR|ERBB2	10000nM	OVCAR-5	Ovarian	2h	0.22685	0.0416953	81
PG_3675	sirolimus	FKBP1A|MTOR	10nM	UO-31	Renal	6h	0.227042	0.0415181	81
PG_1321	doxorubicin	TOP2A	100nM	ACHN	Renal	6h	0.227043	0.0415172	81
PG_3420	sirolimus	FKBP1A|MTOR	100nM	HL-60	Leukemia	2h	0.22821	0.0404535	81
PG_770	cisplatin	XIAP	15000nM	MALME-3M	Melanoma	2h	0.228529	0.0401664	81
PG_1516	doxorubicin	TOP2A	100nM	OVCAR-8	Ovarian	6h	0.228906	0.0398298	81
PG_1379	doxorubicin	TOP2A	1000nM	HL-60	Leukemia	24h	0.228921	0.0398165	81
PG_1494	doxorubicin	TOP2A	1000nM	NCI-H460	Lung	24h	0.229188	0.0395796	81
PG_3628	sirolimus	FKBP1A|MTOR	100nM	SN12C	Renal	2h	0.229887	0.038964	81
PG_1589	doxorubicin	TOP2A	1000nM	SNB-19	CNS	24h	0.229901	0.0389517	81
PG_1635	doxorubicin	TOP2A	1000nM	UACC-62	Melanoma	24h	0.231071	0.0379407	81
PG_4805	vorinostat	HDAC1|HDAC2|HDAC3|HDAC6|HDAC8	5000nM	HOP-62	Lung	2h	0.231538	0.0375429	81
PG_422	bortezomib	ADRM1|PSMA1|PSMA2|PSMA3|PSMA4|PSMA5|PSMA6|PSMA7|PSMA8|PSMB1|PSMB10|PSMB11|PSMB2|PSMB3|PSMB4|PSMB5|PSMB6|PSMB7|PSMB8|PSMB9|PSMC1|PSMC2|PSMC3|PSMC4|PSMC5|PSMC6|PSMD1|PSMD11|PSMD12|PSMD13|PSMD14|PSMD2|PSMD3|PSMD4|PSMD6|PSMD7|PSMD8|SEM1	10nM	M14	Melanoma	6h	0.232195	0.0369898	81
PG_3543	sirolimus	FKBP1A|MTOR	100nM	NCI-H522	Lung	2h	0.23347	0.0359361	81
PG_2512	gemcitabine	POLA1|POLD1|POLE|RRM1|RRM2|RRM2B	2000nM	NCI-H322M	Lung	2h	0.234229	0.0353201	81
PG_2547	gemcitabine	POLA1|POLD1|POLE|RRM1|RRM2|RRM2B	2000nM	PC-3	Prostate	6h	0.234293	0.0352683	81
PG_3878	sorafenib	BRAF|DDR2|FGFR1|FLT1|FLT3|FLT4|KDR|KIT|PDGFRB|RAF1|RET	10000nM	NCI-H522	Lung	6h	0.234758	0.0348964	81
PG_2457	gemcitabine	POLA1|POLD1|POLE|RRM1|RRM2|RRM2B	200nM	MALME-3M	Melanoma	24h	0.234786	0.0348738	81
PG_3042	paclitaxel	TUBA1A|TUBA1B|TUBA1C|TUBA3E|TUBA4A|TUBB|TUBB1|TUBB2A|TUBB2B|TUBB3|TUBB4A|TUBB4B|TUBB6|TUBB8	10nM	HCC-2998	Colon	2h	0.234806	0.0348582	81
PG_3773	sorafenib	BRAF|DDR2|FGFR1|FLT1|FLT3|FLT4|KDR|KIT|PDGFRB|RAF1|RET	10000nM	HOP-92	Lung	6h	0.235837	0.0340453	81
PG_2386	gemcitabine	POLA1|POLD1|POLE|RRM1|RRM2|RRM2B	200nM	HCC-2998	Colon	24h	0.23585	0.034035	81
PG_57	5-Azacytidine	DNMT1|DNMT3A	5000nM	HL-60	Leukemia	2h	0.236016	0.0339056	81
PG_59	5-Azacytidine	DNMT1|DNMT3A	5000nM	HL-60	Leukemia	24h	0.236669	0.0334003	81
PG_1035	dasatinib	ABL1|BCR|BLK|EPHA2|FGR|FRK|FYN|HCK|KIT|LCK|LYN|PDGFRB|SRC|SRMS|YES1	100nM	HCT-116	Colon	6h	0.237089	0.0330792	81
PG_58	5-Azacytidine	DNMT1|DNMT3A	5000nM	HL-60	Leukemia	6h	0.237165	0.033021	81
PG_5000	vorinostat	HDAC1|HDAC2|HDAC3|HDAC6|HDAC8	1000nM	SK-OV-3	Ovarian	2h	0.23737	0.0328655	81
PG_2548	gemcitabine	POLA1|POLD1|POLE|RRM1|RRM2|RRM2B	2000nM	PC-3	Prostate	24h	0.238177	0.0322584	81
PG_2514	gemcitabine	POLA1|POLD1|POLE|RRM1|RRM2|RRM2B	2000nM	NCI-H322M	Lung	24h	0.239117	0.0315636	81
PG_3552	sirolimus	FKBP1A|MTOR	10nM	OVCAR-4	Ovarian	2h	0.239121	0.0315605	81
PG_4505	topotecan	TOP1|TOP1MT	1000nM	MALME-3M	Melanoma	2h	0.239296	0.0314326	81
PG_54	5-Azacytidine	DNMT1|DNMT3A	1000nM	HL-60	Leukemia	2h	0.239668	0.031162	81
PG_56	5-Azacytidine	DNMT1|DNMT3A	1000nM	HL-60	Leukemia	24h	0.240017	0.0309098	81
PG_3778	sorafenib	BRAF|DDR2|FGFR1|FLT1|FLT3|FLT4|KDR|KIT|PDGFRB|RAF1|RET	10000nM	HS-578T	Breast	2h	0.240363	0.0306613	81
PG_4695	topotecan	TOP1|TOP1MT	10nM	U251	CNS	2h	0.240584	0.0305038	81
PG_693	cisplatin	XIAP	15000nM	HCC-2998	Colon	6h	0.240685	0.0304319	81
PG_2260	geldanamycin	HSP90AA1	100nM	SK-OV-3	Ovarian	2h	0.241313	0.0299883	81
PG_3415	sirolimus	FKBP1A|MTOR	100nM	HCT-15	Colon	2h	0.241324	0.0299804	81
PG_4711	topotecan	TOP1|TOP1MT	1000nM	UACC-62	Melanoma	6h	0.241472	0.0298769	81
PG_4705	topotecan	TOP1|TOP1MT	1000nM	UACC-257	Melanoma	6h	0.241595	0.029791	81
PG_4656	topotecan	TOP1|TOP1MT	1000nM	SK-OV-3	Ovarian	24h	0.242052	0.0294733	81
PG_4614	topotecan	TOP1|TOP1MT	1000nM	RXF-393	Renal	6h	0.242453	0.0291972	81
PG_1536	doxorubicin	TOP2A	1000nM	RXF-393	Renal	24h	0.242537	0.0291394	81
PG_772	cisplatin	XIAP	15000nM	MALME-3M	Melanoma	24h	0.242675	0.0290451	81
PG_4574	topotecan	TOP1|TOP1MT	10nM	OVCAR-3	Ovarian	2h	0.24269	0.0290354	81
PG_771	cisplatin	XIAP	15000nM	MALME-3M	Melanoma	6h	0.243223	0.0286731	81
PG_4722	vorinostat	HDAC1|HDAC2|HDAC3|HDAC6|HDAC8	5000nM	786-0	Renal	2h	0.244338	0.027928	81
PG_2718	lapatinib	EGFR|ERBB2	10000nM	HCC-2998	Colon	6h	0.244882	0.0275701	81
PG_1525	doxorubicin	TOP2A	1000nM	PC-3	Prostate	24h	0.245127	0.0274103	81
PG_2511	gemcitabine	POLA1|POLD1|POLE|RRM1|RRM2|RRM2B	200nM	NCI-H322M	Lung	24h	0.245198	0.0273644	81
PG_3625	sirolimus	FKBP1A|MTOR	10nM	SN12C	Renal	2h	0.246296	0.026659	81
PG_3414	sirolimus	FKBP1A|MTOR	10nM	HCT-15	Colon	24h	0.246807	0.0263359	81
PG_3540	sirolimus	FKBP1A|MTOR	10nM	NCI-H522	Lung	2h	0.247486	0.0259116	81
PG_2815	lapatinib	EGFR|ERBB2	10000nM	NCI-H226	Lung	2h	0.24825	0.0254419	81
PG_3449	sirolimus	FKBP1A|MTOR	100nM	IGR-OV1	Ovarian	24h	0.248612	0.0252214	81
PG_421	bortezomib	ADRM1|PSMA1|PSMA2|PSMA3|PSMA4|PSMA5|PSMA6|PSMA7|PSMA8|PSMB1|PSMB10|PSMB11|PSMB2|PSMB3|PSMB4|PSMB5|PSMB6|PSMB7|PSMB8|PSMB9|PSMC1|PSMC2|PSMC3|PSMC4|PSMC5|PSMC6|PSMD1|PSMD11|PSMD12|PSMD13|PSMD14|PSMD2|PSMD3|PSMD4|PSMD6|PSMD7|PSMD8|SEM1	10nM	M14	Melanoma	2h	0.249129	0.0249098	81
PG_2546	gemcitabine	POLA1|POLD1|POLE|RRM1|RRM2|RRM2B	200nM	PC-3	Prostate	24h	0.250294	0.0242191	81
PG_1499	doxorubicin	TOP2A	1000nM	NCI-H522	Lung	6h	0.25033	0.0241979	81
PG_4251	sunitinib	CSF1R|FLT1|FLT3|FLT4|KDR|KIT|PDGFRA|PDGFRB|RET	2000nM	OVCAR-8	Ovarian	6h	0.251148	0.0237234	81
PG_4380	topotecan	TOP1|TOP1MT	1000nM	A498	Renal	6h	0.251305	0.0236332	81
PG_2447	gemcitabine	POLA1|POLD1|POLE|RRM1|RRM2|RRM2B	2000nM	LOX	Melanoma	6h	0.251881	0.0233046	81
PG_2502	gemcitabine	POLA1|POLD1|POLE|RRM1|RRM2|RRM2B	2000nM	NCI-H226	Lung	24h	0.25221	0.0231187	81
PG_1350	doxorubicin	TOP2A	100nM	DU-145	Prostate	2h	0.25227	0.0230851	81
PG_1554	doxorubicin	TOP2A	1000nM	SF-539	CNS	24h	0.252367	0.0230304	81
PG_3376	sirolimus	FKBP1A|MTOR	10nM	CCRF-CEM	Leukemia	2h	0.252781	0.0227992	81
PG_908	cisplatin	XIAP	15000nM	SK-MEL-5	Melanoma	24h	0.253183	0.0225766	81
PG_3413	sirolimus	FKBP1A|MTOR	10nM	HCT-15	Colon	6h	0.253261	0.0225338	81
PG_2654	gemcitabine	POLA1|POLD1|POLE|RRM1|RRM2|RRM2B	200nM	UO-31	Renal	2h	0.253582	0.0223575	81
PG_1717	erlotinib	EGFR	10000nM	HCT-15	Colon	6h	0.254524	0.0218471	81
PG_4620	topotecan	TOP1|TOP1MT	1000nM	SF-268	CNS	6h	0.25582	0.0211611	81
PG_4227	sunitinib	CSF1R|FLT1|FLT3|FLT4|KDR|KIT|PDGFRA|PDGFRB|RET	2000nM	NCI-H522	Lung	6h	0.25608	0.0210258	81
PG_4589	topotecan	TOP1|TOP1MT	1000nM	OVCAR-5	Ovarian	2h	0.256431	0.0208444	81
PG_3186	paclitaxel	TUBA1A|TUBA1B|TUBA1C|TUBA3E|TUBA4A|TUBB|TUBB1|TUBB2A|TUBB2B|TUBB3|TUBB4A|TUBB4B|TUBB6|TUBB8	10nM	NCI-H522	Lung	24h	0.256453	0.0208333	81
PG_4433	topotecan	TOP1|TOP1MT	1000nM	HCC-2998	Colon	24h	0.257011	0.0205473	81
PG_4218	sunitinib	CSF1R|FLT1|FLT3|FLT4|KDR|KIT|PDGFRA|PDGFRB|RET	200nM	NCI-H460	Lung	2h	0.257123	0.0204902	81
PG_1693	erlotinib	EGFR	10000nM	DU-145	Prostate	6h	0.257225	0.0204389	81
PG_4250	sunitinib	CSF1R|FLT1|FLT3|FLT4|KDR|KIT|PDGFRA|PDGFRB|RET	2000nM	OVCAR-8	Ovarian	2h	0.257272	0.0204146	81
PG_1785	erlotinib	EGFR	1000nM	MCF7	breast	2h	0.257555	0.0202721	81
PG_3588	sirolimus	FKBP1A|MTOR	100nM	SF-268	CNS	2h	0.258357	0.0198718	81
PG_3188	paclitaxel	TUBA1A|TUBA1B|TUBA1C|TUBA3E|TUBA4A|TUBB|TUBB1|TUBB2A|TUBB2B|TUBB3|TUBB4A|TUBB4B|TUBB6|TUBB8	100nM	NCI-H522	Lung	6h	0.258415	0.0198433	81
PG_3504	sirolimus	FKBP1A|MTOR	10nM	MOLT-4	Leukemia	2h	0.258831	0.0196386	81
PG_442	bortezomib	ADRM1|PSMA1|PSMA2|PSMA3|PSMA4|PSMA5|PSMA6|PSMA7|PSMA8|PSMB1|PSMB10|PSMB11|PSMB2|PSMB3|PSMB4|PSMB5|PSMB6|PSMB7|PSMB8|PSMB9|PSMC1|PSMC2|PSMC3|PSMC4|PSMC5|PSMC6|PSMD1|PSMD11|PSMD12|PSMD13|PSMD14|PSMD2|PSMD3|PSMD4|PSMD6|PSMD7|PSMD8|SEM1	100nM	MDA-MB-231	Breast	2h	0.260442	0.0188629	81
PG_3416	sirolimus	FKBP1A|MTOR	100nM	HCT-15	Colon	6h	0.261549	0.0183454	81
PG_2476	gemcitabine	POLA1|POLD1|POLE|RRM1|RRM2|RRM2B	2000nM	MDA-MB-435	Melanoma	2h	0.261577	0.0183324	81
PG_4595	topotecan	TOP1|TOP1MT	1000nM	OVCAR-8	Ovarian	2h	0.261662	0.0182933	81
PG_1331	doxorubicin	TOP2A	1000nM	BT-549	Breast	24h	0.261691	0.01828	81
PG_1617	doxorubicin	TOP2A	1000nM	TK-10	Renal	24h	0.262092	0.0180963	81
PG_3322	paclitaxel	TUBA1A|TUBA1B|TUBA1C|TUBA3E|TUBA4A|TUBB|TUBB1|TUBB2A|TUBB2B|TUBB3|TUBB4A|TUBB4B|TUBB6|TUBB8	10nM	UACC-257	Melanoma	2h	0.262258	0.0180206	81
PG_401	bortezomib	ADRM1|PSMA1|PSMA2|PSMA3|PSMA4|PSMA5|PSMA6|PSMA7|PSMA8|PSMB1|PSMB10|PSMB11|PSMB2|PSMB3|PSMB4|PSMB5|PSMB6|PSMB7|PSMB8|PSMB9|PSMC1|PSMC2|PSMC3|PSMC4|PSMC5|PSMC6|PSMD1|PSMD11|PSMD12|PSMD13|PSMD14|PSMD2|PSMD3|PSMD4|PSMD6|PSMD7|PSMD8|SEM1	100nM	IGR-OV1	Ovarian	2h	0.262611	0.0178607	81
PG_5003	vorinostat	HDAC1|HDAC2|HDAC3|HDAC6|HDAC8	5000nM	SK-OV-3	Ovarian	2h	0.263597	0.0174202	81
PG_4693	topotecan	TOP1|TOP1MT	1000nM	TK-10	Renal	6h	0.263688	0.0173799	81
PG_2509	gemcitabine	POLA1|POLD1|POLE|RRM1|RRM2|RRM2B	200nM	NCI-H322M	Lung	2h	0.264247	0.0171349	81
PG_4418	topotecan	TOP1|TOP1MT	10nM	DU-145	Prostate	24h	0.26547	0.0166093	81
PG_2746	lapatinib	EGFR|ERBB2	10000nM	HS-578T	Breast	2h	0.266068	0.0163574	81
PG_1156	dasatinib	ABL1|BCR|BLK|EPHA2|FGR|FRK|FYN|HCK|KIT|LCK|LYN|PDGFRB|SRC|SRMS|YES1	100nM	NCI-H460	Lung	2h	0.266494	0.0161801	81
PG_1623	doxorubicin	TOP2A	1000nM	U251	CNS	24h	0.266525	0.0161673	81
PG_4632	topotecan	TOP1|TOP1MT	1000nM	SF-539	CNS	6h	0.266754	0.0160727	81
PG_3358	sirolimus	FKBP1A|MTOR	10nM	ACHN	Renal	2h	0.269228	0.0150803	81
PG_4481	topotecan	TOP1|TOP1MT	1000nM	IGR-OV1	Ovarian	24h	0.269314	0.0150467	81
PG_2384	gemcitabine	POLA1|POLD1|POLE|RRM1|RRM2|RRM2B	200nM	HCC-2998	Colon	2h	0.269341	0.0150362	81
PG_1159	dasatinib	ABL1|BCR|BLK|EPHA2|FGR|FRK|FYN|HCK|KIT|LCK|LYN|PDGFRB|SRC|SRMS|YES1	2000nM	NCI-H460	Lung	2h	0.269652	0.0149157	81
PG_4247	sunitinib	CSF1R|FLT1|FLT3|FLT4|KDR|KIT|PDGFRA|PDGFRB|RET	200nM	OVCAR-8	Ovarian	2h	0.270317	0.0146606	81
PG_3185	paclitaxel	TUBA1A|TUBA1B|TUBA1C|TUBA3E|TUBA4A|TUBB|TUBB1|TUBB2A|TUBB2B|TUBB3|TUBB4A|TUBB4B|TUBB6|TUBB8	10nM	NCI-H522	Lung	6h	0.27124	0.0143127	81
PG_4578	topotecan	TOP1|TOP1MT	1000nM	OVCAR-3	Ovarian	6h	0.271323	0.0142818	81
PG_4694	topotecan	TOP1|TOP1MT	1000nM	TK-10	Renal	24h	0.272712	0.0137727	81
PG_4590	topotecan	TOP1|TOP1MT	1000nM	OVCAR-5	Ovarian	6h	0.273464	0.0135037	81
PG_1692	erlotinib	EGFR	10000nM	DU-145	Prostate	2h	0.274332	0.0131988	81
PG_3495	sirolimus	FKBP1A|MTOR	100nM	MDA-MB-435	Melanoma	2h	0.274875	0.0130112	81
PG_5877	Triciribine	AKT1|AKT2|AKT3	0.782uM	U87		24hr	0.275558	0.00629793	97
PG_4390	topotecan	TOP1|TOP1MT	1000nM	ACHN	Renal	6h	0.276007	0.0126276	81
PG_4524	topotecan	TOP1|TOP1MT	1000nM	MDA-MB-435	Melanoma	6h	0.276843	0.0123506	81
PG_3555	sirolimus	FKBP1A|MTOR	100nM	OVCAR-4	Ovarian	2h	0.278001	0.0119754	81
PG_1571	doxorubicin	TOP2A	1000nM	SK-MEL-5	Melanoma	24h	0.27838	0.0118548	81
PG_1307	doxorubicin	TOP2A	1000nM	786-0	Renal	24h	0.278435	0.0118376	81
PG_3544	sirolimus	FKBP1A|MTOR	100nM	NCI-H522	Lung	6h	0.27847	0.0118264	81
PG_4419	topotecan	TOP1|TOP1MT	1000nM	DU-145	Prostate	2h	0.279847	0.0113982	81
PG_3187	paclitaxel	TUBA1A|TUBA1B|TUBA1C|TUBA3E|TUBA4A|TUBB|TUBB1|TUBB2A|TUBB2B|TUBB3|TUBB4A|TUBB4B|TUBB6|TUBB8	100nM	NCI-H522	Lung	2h	0.280058	0.0113337	81
PG_3205	paclitaxel	TUBA1A|TUBA1B|TUBA1C|TUBA3E|TUBA4A|TUBB|TUBB1|TUBB2A|TUBB2B|TUBB3|TUBB4A|TUBB4B|TUBB6|TUBB8	100nM	OVCAR-5	Ovarian	2h	0.280085	0.0113255	81
PG_3498	sirolimus	FKBP1A|MTOR	10nM	MDA-MB-468	Breast	2h	0.280191	0.0112934	81
PG_3732	sorafenib	BRAF|DDR2|FGFR1|FLT1|FLT3|FLT4|KDR|KIT|PDGFRB|RAF1|RET	10000nM	DU-145	Prostate	6h	0.28101	0.0110471	81
PG_1518	doxorubicin	TOP2A	1000nM	OVCAR-8	Ovarian	2h	0.283068	0.0104487	81
PG_4480	topotecan	TOP1|TOP1MT	1000nM	IGR-OV1	Ovarian	6h	0.283643	0.0102866	81
PG_3664	sirolimus	FKBP1A|MTOR	100nM	U251	CNS	2h	0.283978	0.0101932	81
PG_3379	sirolimus	FKBP1A|MTOR	100nM	CCRF-CEM	Leukemia	2h	0.284466	0.0100584	81
PG_1595	doxorubicin	TOP2A	1000nM	SNB-75	CNS	24h	0.284816	0.00996274	81
PG_1397	doxorubicin	TOP2A	1000nM	HS-578T	Breast	24h	0.286838	0.00942563	81
PG_2506	gemcitabine	POLA1|POLD1|POLE|RRM1|RRM2|RRM2B	2000nM	NCI-H23	Lung	2h	0.287186	0.00933581	81
PG_2491	gemcitabine	POLA1|POLD1|POLE|RRM1|RRM2|RRM2B	200nM	NCI-ADR-RES	Ovarian	2h	0.289523	0.00875163	81
PG_4554	topotecan	TOP1|TOP1MT	1000nM	NCI-H23	Lung	6h	0.290385	0.00854435	81
PG_1788	erlotinib	EGFR	10000nM	MCF7	breast	2h	0.292882	0.007968	81
PG_3181	paclitaxel	TUBA1A|TUBA1B|TUBA1C|TUBA3E|TUBA4A|TUBB|TUBB1|TUBB2A|TUBB2B|TUBB3|TUBB4A|TUBB4B|TUBB6|TUBB8	10nM	NCI-H460	Lung	24h	0.293372	0.00785888	81
PG_1866	erlotinib	EGFR	10000nM	OVCAR-5	Ovarian	2h	0.293608	0.00780694	81
PG_5792	Nebivolol hydrochloride		2.7403uM	U87		24hr	0.29609	0.00323297	97
PG_399	bortezomib	ADRM1|PSMA1|PSMA2|PSMA3|PSMA4|PSMA5|PSMA6|PSMA7|PSMA8|PSMB1|PSMB10|PSMB11|PSMB2|PSMB3|PSMB4|PSMB5|PSMB6|PSMB7|PSMB8|PSMB9|PSMC1|PSMC2|PSMC3|PSMC4|PSMC5|PSMC6|PSMD1|PSMD11|PSMD12|PSMD13|PSMD14|PSMD2|PSMD3|PSMD4|PSMD6|PSMD7|PSMD8|SEM1	10nM	IGR-OV1	Ovarian	6h	0.296211	0.00725277	81
PG_3646	sirolimus	FKBP1A|MTOR	100nM	SW-620	Colon	2h	0.296412	0.00721147	81
PG_878	cisplatin	XIAP	15000nM	SF-268	CNS	6h	0.298332	0.00682725	81
PG_3663	sirolimus	FKBP1A|MTOR	10nM	U251	CNS	24h	0.29943	0.00661569	81
PG_3448	sirolimus	FKBP1A|MTOR	100nM	IGR-OV1	Ovarian	6h	0.304686	0.00568123	81
PG_2387	gemcitabine	POLA1|POLD1|POLE|RRM1|RRM2|RRM2B	2000nM	HCC-2998	Colon	2h	0.306784	0.00534205	81
PG_4420	topotecan	TOP1|TOP1MT	1000nM	DU-145	Prostate	6h	0.306792	0.00534081	81
PG_1037	dasatinib	ABL1|BCR|BLK|EPHA2|FGR|FRK|FYN|HCK|KIT|LCK|LYN|PDGFRB|SRC|SRMS|YES1	2000nM	HCT-116	Colon	2h	0.30748	0.0052335	81
PG_4396	topotecan	TOP1|TOP1MT	1000nM	BT-549	Breast	6h	0.307844	0.00517756	81
PG_3586	sirolimus	FKBP1A|MTOR	10nM	SF-268	CNS	6h	0.308279	0.00511149	81
PG_4442	topotecan	TOP1|TOP1MT	10nM	HCT-15	Colon	24h	0.308674	0.00505195	81
PG_3445	sirolimus	FKBP1A|MTOR	10nM	IGR-OV1	Ovarian	6h	0.315818	0.00407778	81
PG_3447	sirolimus	FKBP1A|MTOR	100nM	IGR-OV1	Ovarian	2h	0.316224	0.00402787	81
PG_3412	sirolimus	FKBP1A|MTOR	10nM	HCT-15	Colon	2h	0.317312	0.00389659	81
PG_3541	sirolimus	FKBP1A|MTOR	10nM	NCI-H522	Lung	6h	0.31822	0.00379003	81
PG_4445	topotecan	TOP1|TOP1MT	1000nM	HCT-15	Colon	24h	0.327127	0.00287441	81
PG_4226	sunitinib	CSF1R|FLT1|FLT3|FLT4|KDR|KIT|PDGFRA|PDGFRB|RET	2000nM	NCI-H522	Lung	2h	0.333122	0.00237527	81
PG_2510	gemcitabine	POLA1|POLD1|POLE|RRM1|RRM2|RRM2B	200nM	NCI-H322M	Lung	6h	0.333292	0.00236229	81
PG_4224	sunitinib	CSF1R|FLT1|FLT3|FLT4|KDR|KIT|PDGFRA|PDGFRB|RET	200nM	NCI-H522	Lung	6h	0.338127	0.00201969	81
PG_4577	topotecan	TOP1|TOP1MT	1000nM	OVCAR-3	Ovarian	2h	0.339809	0.00191146	81
PG_1894	erlotinib	EGFR	1000nM	SF-268	CNS	24h	0.342078	0.00177367	81
PG_4689	topotecan	TOP1|TOP1MT	1000nM	T-47D	breast	6h	0.343661	0.00168295	81
PG_3444	sirolimus	FKBP1A|MTOR	10nM	IGR-OV1	Ovarian	2h	0.35021	0.00135039	81
PG_2503	gemcitabine	POLA1|POLD1|POLE|RRM1|RRM2|RRM2B	200nM	NCI-H23	Lung	2h	0.356459	0.00108977	81
PG_2504	gemcitabine	POLA1|POLD1|POLE|RRM1|RRM2|RRM2B	200nM	NCI-H23	Lung	6h	0.369842	0.000678345	81
PG_3589	sirolimus	FKBP1A|MTOR	100nM	SF-268	CNS	6h	0.375052	0.0005609	81
PG_398	bortezomib	ADRM1|PSMA1|PSMA2|PSMA3|PSMA4|PSMA5|PSMA6|PSMA7|PSMA8|PSMB1|PSMB10|PSMB11|PSMB2|PSMB3|PSMB4|PSMB5|PSMB6|PSMB7|PSMB8|PSMB9|PSMC1|PSMC2|PSMC3|PSMC4|PSMC5|PSMC6|PSMD1|PSMD11|PSMD12|PSMD13|PSMD14|PSMD2|PSMD3|PSMD4|PSMD6|PSMD7|PSMD8|SEM1	10nM	IGR-OV1	Ovarian	2h	0.380953	0.000450507	81

## Sheet: DrugMatrix
SignatureId	Compound	Concentration	Time	Concordance	pValue	nGenes
DM_4847	SULFADIMETHOXINE	1100 mg/kg	1 d	-0.548107	0.000959706	33
DM_1692	AMIKACIN	20 mg/kg	1 d	-0.521988	0.00183506	33
DM_4986	THEOPHYLLINE	225 mg/kg	1 d	-0.514517	0.00218844	33
DM_2916	ENOXACIN	100 mg/kg	1 d	-0.514497	0.00218942	33
DM_1630	ALENDRONIC ACID	138 mg/kg	3 d	-0.496992	0.00325792	33
DM_3102	FENOFIBRATE	43 mg/kg	0.25 d	-0.495884	0.00333858	33
DM_2148	CAPTOPRIL	1750 mg/kg	0.25 d	-0.487926	0.00397059	33
DM_4225	OFLOXACIN	3000 mg/kg	5 d	-0.477736	0.0049284	33
DM_4809	STANNOUS FLUORIDE	90 mg/kg	1 d	-0.470667	0.00570407	33
DM_4566	QUINAPRIL	2500 mg/kg	0.25 d	-0.469565	0.00583397	33
DM_4810	STANNOUS FLUORIDE	90 mg/kg	3 d	-0.461323	0.00688806	33
DM_4227	OFLOXACIN	30 mg/kg	5 d	-0.460518	0.0069992	33
DM_2616	CYPROHEPTADINE	37 mg/kg	1 d	-0.45801	0.0073555	33
DM_2382	CHOLINE CHLORIDE	2550 mg/kg	5 d	-0.446706	0.00915896	33
DM_2594	CYCLOSPORIN A	8.5 uM	1 d	-0.444822	0.00949334	33
DM_3397	IBUPROFEN	90 mg/kg	1 d	-0.439679	0.0104591	33
DM_2849	DOXOFYLLINE	483 mg/kg	5 d	-0.436205	0.0111575	33
DM_5211	VECURONIUM BROMIDE	0.05 mg/kg	5 d	-0.427414	0.0131025	33
DM_5255	ZIDOVUDINE	1540 mg/kg	1 d	-0.427115	0.0131734	33
DM_4065	NICOTINE	75 mg/kg	5 d	-0.426919	0.01322	33
DM_3813	MELOXICAM	33 mg/kg	3 d	-0.426368	0.0133518	33
DM_2176	CARBON TETRACHLORIDE	400 mg/kg	3 d	-0.425994	0.015057	32
DM_3771	LOXOPROFEN	18 mg/kg	1 d	-0.424445	0.0138204	33
DM_3855	METHOTREXATE	0.3 mg/kg	1 d	-0.424313	0.0138533	33
DM_4955	TENIDAP	75 mg/kg	0.25 d	-0.421462	0.0145751	33
DM_3962	MOCLOBEMIDE	266 mg/kg	3 d	-0.42004	0.0149466	33
DM_4849	SULFADIMETHOXINE	1100 mg/kg	5 d	-0.418253	0.0154247	33
DM_2029	BITHIONOL	59 mg/kg	1 d	-0.417112	0.0157369	33
DM_4206	NORTRIPTYLINE	63 mg/kg	0.25 d	-0.415653	0.0161432	33
DM_4752	SODIUM ARSENITE	10 mg/kg	1 d	-0.413017	0.0169002	33
DM_3867	METHOTREXATE	0.3 mg/kg	3 d	-0.41065	0.0176048	33
DM_4488	PROCAINE	2500 mg/kg	1 d	-0.409717	0.0178891	33
DM_4458	PRAZOSIN	2000 mg/kg	5 d	-0.409549	0.0179409	33
DM_1629	ALENDRONIC ACID	138 mg/kg	1 d	-0.405031	0.0193759	33
DM_1914	BENZETHONIUM CHLORIDE	138 mg/kg	3 d	-0.404631	0.0195076	33
DM_2139	CANDESARTAN	1300 mg/kg	1 d	-0.404587	0.019522	33
DM_4429	PIROXICAM	14 mg/kg	5 d	-0.404363	0.0217083	32
DM_2412	CISPLATIN	2 mg/kg	1 d	-0.402137	0.0203444	33
DM_2936	EPIRUBICIN	2.7 mg/kg	1 d	-0.401482	0.020569	33
DM_4742	SIMVASTATIN	15 mg/kg	0.25 d	-0.398428	0.023907	32
DM_4762	SODIUM ARSENITE	10 mg/kg	3 d	-0.395906	0.0225659	33
DM_4014	NATEGLINIDE	625 mg/kg	1 d	-0.395822	0.0225973	33
DM_3961	MOCLOBEMIDE	266 mg/kg	1 d	-0.394531	0.0230824	33
DM_4755	SODIUM ARSENITE	30 mg/kg	1 d	-0.393322	0.0235444	33
DM_3237	GADOPENTETATE DIMEGLUMINE	125 mg/kg	1 d	-0.387339	0.0259444	33
DM_4058	NIACIN	2625 mg/kg	5 d	-0.386474	0.0263073	33
DM_2695	DEXFENFLURAMINE	29 mg/kg	3 d	-0.385923	0.0265408	33
DM_2618	CYPROHEPTADINE	37 mg/kg	5 d	-0.385653	0.0266556	33
DM_1567	ACETAMINOPHEN	486 mg/kg	5 d	-0.383558	0.0275621	33
DM_3491	IPRONIAZID	46 mg/kg	3 d	-0.382349	0.0280963	33
DM_2673	DEFERIPRONE	500 mg/kg	1 d	-0.380062	0.0291308	33
DM_2046	BLEOMYCIN A2	12 mg/kg	0.25 d	-0.379815	0.0292443	33
DM_3256	GEMFIBROZIL	700 mg/kg	1 d	-0.37877	0.0325349	32
DM_2617	CYPROHEPTADINE	37 mg/kg	3 d	-0.377915	0.0301297	33
DM_4330	PENICILLAMINE	100 mg/kg	3 d	-0.37746	0.0303448	33
DM_3984	MOXONIDINE	17 mg/kg	5 d	-0.374305	0.031872	33
DM_2471	CLOFIBRATE	500 mg/kg	1 d	-0.374275	0.031887	33
DM_4321	PENICILLAMINE	100 mg/kg	1 d	-0.37313	0.032457	33
DM_5224	VERAPAMIL	108 mg/kg	5 d	-0.372232	0.0329093	33
DM_2991	ETHINYLESTRADIOL	10 mg/kg	1 d	-0.370938	0.0335708	33
DM_3085	FAMCICLOVIR	1200 mg/kg	5 d	-0.370149	0.0339788	33
DM_5112	TRICHLOROETHANE	300 mg/kg	1 d	-0.368681	0.0347498	33
DM_4632	ROFECOXIB	800 mg/kg	1 d	-0.366446	0.0359504	33
DM_5082	TRANEXAMIC ACID	2000 mg/kg	5 d	-0.365518	0.0364586	33
DM_5284	ZOMEPIRAC	2.8 mg/kg	5 d	-0.364583	0.0369766	33
DM_5146	URETHANE	453 mg/kg	0.25 d	-0.364086	0.0372542	33
DM_2295	CHLORAMBUCIL	4.5 mg/kg	1 d	-0.363704	0.0374691	33
DM_4846	SULFADIAZINE	1170 mg/kg	5 d	-0.362786	0.0379888	33
DM_5258	ZIDOVUDINE	1540 mg/kg	3 d	-0.362011	0.0384322	33
DM_4957	TENIDAP	75 mg/kg	5 d	-0.361105	0.0389556	33
DM_4096	NISOLDIPINE	15 mg/kg	3 d	-0.36104	0.0389937	33
DM_3569	LABETALOL	2500 mg/kg	1 d	-0.360906	0.0390716	33
DM_3035	ETIDRONATE	1005 mg/kg	5 d	-0.36049	0.0393145	33
DM_4617	RIFAPENTINE	75 mg/kg	3 d	-0.359511	0.0398912	33
DM_4222	OFLOXACIN	3000 mg/kg	3 d	-0.358371	0.0405711	33
DM_3450	INDINAVIR	1000 mg/kg	1 d	-0.357967	0.0408141	33
DM_2998	ETHINYLESTRADIOL	10 mg/kg	5 d	-0.356896	0.0414644	33
DM_1561	ACETAMINOPHEN	100 mg/kg	3 d	-0.354968	0.0426563	33
DM_3743	LORATADINE	2000 mg/kg	3 d	-0.353481	0.0435943	33
DM_1551	ACEMETACIN	2 mg/kg	5 d	-0.352367	0.0443073	33
DM_4224	OFLOXACIN	30 mg/kg	3 d	-0.351825	0.0446583	33
DM_3110	FENOFIBRATE	43 mg/kg	3 d	-0.351528	0.0448513	33
DM_5160	VALPROIC ACID	1340 mg/kg	1 d	-0.350758	0.0453547	33
DM_2811	DIPHENHYDRAMINE	100 mg/kg	5 d	-0.350012	0.0458462	33
DM_2994	ETHINYLESTRADIOL	10 mg/kg	0.25 d	-0.34936	0.0462802	33
DM_2977	ETHANOL	6000 mg/kg	1 d	-0.347553	0.047499	33
DM_2306	CHLORAMBUCIL	4.5 mg/kg	3 d	-0.346015	0.0485557	33
DM_1790	ASPIRIN	500 mg/kg	1 d	-0.345286	0.0490635	33
DM_4113	NIZATIDINE	1653 mg/kg	5 d	-0.34441	0.0496793	33
DM_1260	SALICYLIC ACID	223 mg/kg	5 d	-0.292767	0.0113633	74
DM_315	CARBON TETRACHLORIDE	400 mg/kg	0.25 d	-0.285915	0.0135321	74
DM_338	CATECHOL	40 mg/kg	1 d	-0.26818	0.0208778	74
DM_1361	TROPISETRON	100 mg/kg	1 d	-0.266163	0.0218967	74
DM_1153	PHENACETIN	619 mg/kg	1 d	-0.263485	0.0233149	74
DM_710	FLUVASTATIN	5 mg/kg	0.25 d	-0.262704	0.0237425	74
DM_1122	OXAPROZIN	1500 mg/kg	5 d	-0.259524	0.0255547	74
DM_1323	TACROLIMUS	134 mg/kg	5 d	-0.251392	0.0307286	74
DM_1085	N-NITROSODIETHYLAMINE	1.67 mg/kg	1 d	-0.24934	0.0321652	74
DM_589	EPIRUBICIN	2.7 mg/kg	1 d	-0.241935	0.037826	74
DM_1133	OXYTETRACYCLINE	1500 mg/kg	5 d	-0.239203	0.0401142	74
DM_65	ACETAMINOPHEN	100 mg/kg	3 d	-0.239192	0.0401235	74
DM_1295	STREPTOMYCIN	120 mg/kg	3 d	-0.235982	0.0429583	74
DM_346	CELECOXIB	100 uM	1 d	-0.235236	0.0436397	74
DM_456	CORTISONE	206 mg/kg	5 d	-0.234447	0.0443711	74
DM_229	BETA-ESTRADIOL 3-BENZOATE	0.25 mg/kg	1 d	-0.230734	0.0479474	74
DM_626	ETHINYLESTRADIOL	10 mg/kg	0.25 d	-0.22902	0.0496767	74
DM_414	CLOFIBRATE	130 mg/kg	0.25 d	0.230642	0.0480394	74
DM_1011	MIFEPRISTONE	300 mg/kg	3 d	0.231216	0.0474703	74
DM_412	CLOFIBRATE	500 uM	1 d	0.241664	0.0380482	74
DM_420	CLOFIBRIC ACID	448 mg/kg	3 d	0.251146	0.030898	74
DM_827	IMATINIB	150 mg/kg	5 d	0.252415	0.030033	74
DM_695	FLUOXETINE	52 mg/kg	3 d	0.263847	0.0231188	74
DM_406	CISPLATIN	0.5 mg/kg	5 d	0.272932	0.018636	74
DM_830	IMATINIB	15 mg/kg	5 d	0.288624	0.0126351	74
DM_910	LETROZOLE	250 mg/kg	3 d	0.293865	0.0110452	74
DM_220	BETA-ESTRADIOL	0.3 mg/kg	1 d	0.298527	0.0097803	74
DM_4804	SPIRONOLACTONE	300 mg/kg	3 d	0.344851	0.0493688	33
DM_4433	PRALIDOXIME CHLORIDE	48 mg/kg	1 d	0.349575	0.0461365	33
DM_3968	MODAFINIL	17.5 mg/kg	3 d	0.350354	0.0456203	33
DM_4743	SIMVASTATIN	15 mg/kg	0.25 d	0.35141	0.0449275	33
DM_3069	FAMCICLOVIR	112 mg/kg	1 d	0.354458	0.0429761	33
DM_1468	3,3',5-TRIIODO-L-THYRONINE	0.1 mg/kg	5 d	0.356022	0.0420015	33
DM_2513	CLOSANTEL	22 mg/kg	3 d	0.358748	0.0403454	33
DM_1943	BETA-ESTRADIOL	0.3 mg/kg	0.25 d	0.359026	0.0401789	33
DM_1462	3,3',5-TRIIODO-L-THYRONINE	0.1 mg/kg	1 d	0.359753	0.0397481	33
DM_3740	LOPERAMIDE	47 mg/kg	3 d	0.360721	0.0391793	33
DM_3700	LINCOMYCIN	1200 mg/kg	3 d	0.363834	0.037396	33
DM_4102	NITRENDIPINE	10 mg/kg	1 d	0.365196	0.0366361	33
DM_4975	TETRACYCLINE	1500 mg/kg	1 d	0.365476	0.0364817	33
DM_3354	HYDROCORTISONE	56 mg/kg	1 d	0.365813	0.0362966	33
DM_4797	SPARTEINE	33 mg/kg	0.25 d	0.368098	0.0350599	33
DM_2566	CROMOLYN	1500 mg/kg	1 d	0.37185	0.0331035	33
DM_4265	OXCARBAZEPINE	1600 mg/kg	5 d	0.374575	0.0317389	33
DM_1873	AZAURIDINE	1500 mg/kg	3 d	0.379406	0.0294331	33
DM_5098	TRETINOIN	7 mg/kg	1 d	0.38056	0.0289026	33
DM_2734	DICLOFENAC	3.5 mg/kg	5 d	0.381424	0.0312406	32
DM_1465	3,3',5-TRIIODO-L-THYRONINE	0.1 mg/kg	3 d	0.384159	0.0272996	33
DM_1515	4-NONYLPHENOL	200 mg/kg	5 d	0.384623	0.0270984	33
DM_4699	S(-)-CARBIDOPA	1200 mg/kg	1 d	0.393748	0.0233809	33
DM_2954	ERYTHROMYCIN	1500 mg/kg	1 d	0.39585	0.022587	33
DM_2892	DYPHYLLINE	3855 mg/kg	1 d	0.395911	0.0225641	33
DM_3163	FLUNARIZINE	126 mg/kg	3 d	0.396371	0.0223937	33
DM_2027	BITHIONOL	59 mg/kg	1 d	0.397256	0.0220685	33
DM_1479	3-METHYLCHOLANTHRENE	300 mg/kg	1 d	0.401534	0.020551	33
DM_4345	PENTOBARBITAL	70 mg/kg	1 d	0.402275	0.0202974	33
DM_4972	TETRACAINE	24 mg/kg	1 d	0.402464	0.0202331	33
DM_2669	DAUNORUBICIN	3.25 mg/kg	5 d	0.402883	0.0200908	33
DM_4700	S(-)-CARBIDOPA	1200 mg/kg	3 d	0.404616	0.0195126	33
DM_1985	BEZAFIBRATE	100 mg/kg	5 d	0.408624	0.0202349	32
DM_1842	AZASETRON	580 mg/kg	3 d	0.409003	0.0181093	33
DM_3072	FAMCICLOVIR	1200 mg/kg	1 d	0.409771	0.0178727	33
DM_2221	CARMUSTINE	16 mg/kg	3 d	0.412073	0.0171783	33
DM_3015	ETHYLENE GLYCOL	3525 mg/kg	0.25 d	0.416482	0.0159113	33
DM_1871	AZAURIDINE	1500 mg/kg	1 d	0.420036	0.0149478	33
DM_2049	BROMFENAC	5 mg/kg	1 d	0.422434	0.0143255	33
DM_4973	TETRACAINE	24 mg/kg	3 d	0.422929	0.0141998	33
DM_3129	FINASTERIDE	800 mg/kg	1 d	0.425641	0.0135275	33
DM_4051	NEVIRAPINE	29 mg/kg	3 d	0.448191	0.00890248	33
DM_3232	GABAPENTIN	500 uM	1 d	0.453222	0.00807855	33
DM_3649	LEFLUNOMIDE	30 mg/kg	1 d	0.455401	0.00774237	33
DM_1962	BETAMETHASONE	79 mg/kg	1 d	0.504729	0.00274006	33
